# Supplementary material for: Genome-Wide Association Study of African and European Americans Implicates Multiple Shared and Ethnic Specific Loci in Sarcoidosis Susceptibility
Source: PLoS One. 2012 Aug 27;7(8):e43907. doi: 10.1371/journal.pone.0043907 (PMC3428296; doi:10.1371/journal.pone.0043907)
Supplement: Table S3 — Stepwise conditional analysis in AA samples for SNPs in the MHC region with P<5×10−8. (XLS) [file pone.0043907.s006.xls]

## Sheet: Sheet1
Table S3. Stepwise conditional analysis in AA samples for SNPs in the MHC region with P < 5 x 10-8.
No	SNP	BP	PAA-meta	P conditional on				Gene	Function	Note
				rs2227139	rs2227139+ rs146146117	rs2227139+ rs146146117+ rs9461776	rs2227139+ rs146146117+ rs9461776+ rs9272320
1	rs715299	32189841	6.506e-10	3.56148e-06	7.06539e-07	1.73843e-06	8.85135e-05	NOTCH4	intron
2	rs2157332	32392661	2.057e-08	0.0132882	0.0116291	0.000498269	0.102367	HLA-DRA	intergenic
3	rs2187818	32395568	4.388e-08	0.0213772	0.0151893	0.000678063	0.121951	HLA-DRA	intergenic
4	rs9268578	32396057	4.388e-08	0.0213772	0.0151893	0.000678063	0.121951	HLA-DRA	intergenic
5	rs9268579	32396450	4.388e-08	0.0213772	0.0151893	0.000678063	0.121951	HLA-DRA	intergenic
6	rs9268582	32396964	2.194e-08	0.010217	0.00765272	0.000389486	0.0675708	HLA-DRA	intergenic
7	rs9268583	32397266	4.388e-08	0.0213772	0.0151893	0.000678063	0.121951	HLA-DRA	intergenic
8	rs3129849	32397309	4.526e-08	0.0238777	0.0231394	0.138807	0.130965	HLA-DRA	intergenic
9	rs9268585	32397403	4.388e-08	0.0213772	0.0151893	0.000678063	0.121951	HLA-DRA	intergenic
10	rs3129852	32397784	4.526e-08	0.0238777	0.0231394	0.138807	0.130965	HLA-DRA	intergenic
11	rs3135341	32398748	4.526e-08	0.0238777	0.0231394	0.138807	0.130965	HLA-DRA	intergenic
12	rs4504509	32399159	4.52e-08	0.0235251	0.0228099	0.137533	0.128969	HLA-DRA	intergenic
13	rs17202745	32401889	2.548e-08	0.00690402	0.0138306	0.0838037	0.0676946	HLA-DRA	intergenic
14	rs3135334	32402686	3.776e-08	0.0217869	0.0211421	0.130341	0.121827	HLA-DRA	intergenic
15	rs9268633	32406473	2.497e-08	0.0176044	0.0180927	0.115453	0.108342	HLA-DRA	near-gene-5
16	rs3763321	32406704	3.585e-08	0.0202306	0.0217371	0.134283	0.129812	HLA-DRA	near-gene-5
17	rs3129880	32408917	3.868e-08	0.0227143	0.0230319	0.135261	0.130487	HLA-DRA	intron
18	rs6926374	32409305	2.839e-11	0.0400902	0.0319705	0.0149471	0.0613437	HLA-DRA	intron
19	rs6931646	32409781	3.428e-11	0.0446534	0.0356684	0.0167734	0.0665491	HLA-DRA	intron
20	rs6911419	32409787	2.839e-11	0.0400902	0.0319705	0.0149471	0.0613437	HLA-DRA	intron
21	rs3129883	32410137	1.573e-08	0.322263	0.145323	0.877635	0.636433	HLA-DRA	intron
22	rs3129886	32410576	1.573e-08	0.322263	0.145323	0.877635	0.636433	HLA-DRA	intron
23	rs9268658	32410716	2.839e-11	0.0400902	0.0319705	0.0149471	0.0613437	HLA-DRA	intron
24	rs9268659	32410941	3.691e-11	0.588723	0.528223	0.569172	0.89507	HLA-DRA	intron
25	rs8084	32411035	3.691e-11	0.588723	0.528223	0.569172	0.89507	HLA-DRA	coding-synonymous
26	rs2239804	32411523	3.446e-11	0.0451382	0.0362968	0.0173452	0.0707162	HLA-DRA	intron
27	rs7192	32411646	1.396e-11	0.183539	0.24786	0.265813	0.220445	HLA-DRA	missense
28	rs2239803	32411833	1.176e-11	0.0300793	0.0262164	0.0124473	0.0410498	HLA-DRA	intron
29	rs2239802	32411846	4.758e-09	0.244054	0.0915973	0.712682	0.584478	HLA-DRA	intron
30	rs4935354	32412398	1.396e-11	0.183539	0.24786	0.265813	0.220445	HLA-DRA	intron
31	rs7194	32412480	1.396e-11	0.183539	0.24786	0.265813	0.220445	HLA-DRA	utr-3
32	rs7195	32412539	1.396e-11	0.183539	0.24786	0.265813	0.220445	HLA-DRA	utr-3
33	rs7196	32412571	6.095e-09	0.282821	0.111742	0.810949	0.65805	HLA-DRA	utr-3
34	rs7197	32412580	2.806e-08	0.0289925	0.0276323	0.158685	0.193805	HLA-DRA	utr-3
35	rs2213586	32413094	1.396e-11	0.183539	0.24786	0.265813	0.220445	HLA-DRA	near-gene-3
36	rs2213585	32413150	1.396e-11	0.183539	0.24786	0.265813	0.220445	HLA-DRA	near-gene-3
37	rs2213584	32413259	1.396e-11	0.183539	0.24786	0.265813	0.220445	HLA-DRA	near-gene-3
38	rs2395182	32413317	6.484e-09	0.289353	0.115373	0.824693	0.67022	HLA-DRA	near-gene-3
39	rs2227139	32413459	9.149e-12	NA	NA	NA	NA	HLA-DRA	near-gene-3	1st conditional SNP
40	rs3763327	32413830	1.209e-11	0.603363	0.691803	0.69429	0.675494	HLA-DRA	near-gene-3
41	rs9268668	32413889	6.042e-11	0.277964	0.762812	0.525117	0.628041	HLA-DRA	near-gene-3
42	rs3129890	32414273	1.13e-10	0.594018	0.769945	0.941089	0.740949	HLA-DRA	near-gene-3
43	rs7776297	32424108	3.136e-08	0.235279	0.141985	0.974566	0.675887	HLA-DRA	intergenic
44	rs115080784	32424888	3.087e-09	0.00196378	0.00365069	0.0372925	0.0217008	HLA-DRA	intergenic
45	rs7769693	32426458	4.595e-08	0.902941	0.793133	0.46733	0.407015	HLA-DRA	intergenic
46	rs9269761	32548280	2.819e-08	0.0543762	0.115994	0.62367	0.303056	HLA-DRB1	intron
47	rs9270157	32555411	3.016e-08	0.0561965	0.140746	0.705967	0.307439	HLA-DRB1	intron
48	rs9270558	32560667	3.595e-08	0.0647628	0.135933	0.684446	0.320491	HLA-DRB1	intergenic
49	rs9270567	32560801	4.193e-08	0.0715432	0.148398	0.725062	0.343669	HLA-DRB1	intergenic
50	rs9270570	32560978	4.438e-08	0.0732549	0.151488	0.733819	0.349758	HLA-DRB1	intergenic
51	rs9270574	32561028	4.3e-08	0.0718553	0.149758	0.731231	0.347634	HLA-DRB1	intergenic
52	rs9270580	32561123	4.133e-08	0.0712378	0.147954	0.723841	0.342761	HLA-DRB1	intergenic
53	rs9270583	32561229	4.133e-08	0.0712378	0.147954	0.723841	0.342761	HLA-DRB1	intergenic
54	rs9270589	32561390	4.373e-08	0.0731551	0.151383	0.733471	0.349322	HLA-DRB1	intergenic
55	rs9270590	32561392	4.373e-08	0.0731551	0.151383	0.733471	0.349322	HLA-DRB1	intergenic
56	rs9270592	32561429	4.373e-08	0.0731551	0.151383	0.733471	0.349322	HLA-DRB1	intergenic
57	rs9270593	32561445	4.373e-08	0.0731551	0.151383	0.733471	0.349322	HLA-DRB1	intergenic
58	rs9270597	32561598	3.561e-08	0.0641106	0.1345	0.685597	0.315235	HLA-DRB1	intergenic
59	rs9270598	32561618	3.561e-08	0.0641106	0.1345	0.685597	0.315235	HLA-DRB1	intergenic
60	rs9270604	32564800	6.072e-11	0.000308038	0.00276789	0.120951	0.0476939	HLA-DRB1	intergenic
61	rs9270606	32564869	6.072e-11	0.000308038	0.00276789	0.120951	0.0476939	HLA-DRB1	intergenic
62	rs9270614	32565115	5.009e-11	0.000268826	0.00246539	0.112609	0.0438757	HLA-DRB1	intergenic
63	rs9270616	32565154	6.072e-11	0.000308038	0.00276789	0.120951	0.0476939	HLA-DRB1	intergenic
64	rs9270618	32565236	6.072e-11	0.000308038	0.00276789	0.120951	0.0476939	HLA-DRB1	intergenic
65	rs9270621	32565283	6.072e-11	0.000308038	0.00276789	0.120951	0.0476939	HLA-DRB1	intergenic
66	rs9270632	32565533	1.219e-10	0.000537068	0.00419664	0.1595	0.0709139	HLA-DRB1	intergenic
67	rs9270642	32565707	7.001e-11	0.000361933	0.00295334	0.129237	0.0494729	HLA-DRB1	intergenic
68	rs9270651	32565884	5.703e-11	0.000293529	0.00269977	0.11915	0.0468587	HLA-DRB1	intergenic
69	rs9270652	32565905	5.876e-11	0.000298733	0.00269977	0.11915	0.0468587	HLA-DRB1	intergenic
70	rs9270653	32565940	5.876e-11	0.000298733	0.00269977	0.11915	0.0468587	HLA-DRB1	intergenic
71	rs9270654	32565946	5.876e-11	0.000298733	0.00269977	0.11915	0.0468587	HLA-DRB1	intergenic
72	rs9270655	32565966	5.876e-11	0.000298733	0.00269977	0.11915	0.0468587	HLA-DRB1	intergenic
73	rs9270657	32566021	6.754e-10	0.00367945	0.0130486	0.276832	0.0726725	HLA-DRB1	intergenic
74	rs78057728	32566306	5.989e-11	0.000303214	0.00273286	0.120024	0.0472296	HLA-DRB1	intergenic
75	rs74587827	32567757	9.847e-11	0.000412153	0.00375069	0.145028	0.0536478	HLA-DRB1	intergenic
76	rs9270769	32568907	1.054e-10	0.000399364	0.00319473	0.131728	0.0482802	HLA-DRB1	intergenic
77	rs9270770	32568910	1.054e-10	0.000399364	0.00319473	0.131728	0.0482802	HLA-DRB1	intergenic
78	rs9270771	32568964	1.054e-10	0.000399364	0.00319473	0.131728	0.0482802	HLA-DRB1	intergenic
79	rs78373427	32568967	2.094e-09	0.000302168	0.00409429	0.265556	0.0584854	HLA-DRB1	intergenic
80	rs9270773	32568990	1.054e-10	0.000399364	0.00319473	0.131728	0.0482802	HLA-DRB1	intergenic
81	rs75297049	32569563	7.357e-09	0.0179631	0.0854998	0.635834	0.548817	HLA-DRB1	intergenic
82	rs79790707	32569572	7.357e-09	0.0179631	0.0854998	0.635834	0.548817	HLA-DRB1	intergenic
83	rs476602	32569792	7.673e-09	0.0183354	0.0854998	0.635834	0.548817	HLA-DRB1	intergenic
84	rs2516050	32570352	9.222e-09	0.0204109	0.0878609	0.643616	0.56063	HLA-DRB1	intergenic
85	rs679243	32570959	9.025e-09	0.0211698	0.0883117	0.645552	0.540448	HLA-DRB1	intergenic
86	rs680151	32571166	3.946e-11	0.000234168	0.00204979	0.101384	0.0383468	HLA-DRB1	intergenic
87	rs614437	32573941	6.007e-10	0.00140024	0.00687892	0.205694	0.0680694	HLA-DRB1	intergenic
88	rs615672	32574171	2.604e-09	0.00409696	0.0167408	0.339096	0.131161	HLA-DRB1	intergenic
89	rs615698	32574190	8.783e-11	0.000391669	0.00334236	0.135264	0.0480866	HLA-DRB1	intergenic
90	rs616187	32574305	1.36e-09	0.00480902	0.014085	0.27517	0.052372	HLA-DRB1	intergenic
91	rs618095	32574736	8.919e-11	0.000391731	0.00272038	0.116631	0.040201	HLA-DRB1	intergenic
92	rs2858866	32575391	6.385e-11	0.000319546	0.00278967	0.120056	0.0439812	HLA-DRB1	intergenic
93	rs486912	32575493	6.385e-11	0.000319546	0.00278967	0.120056	0.0439812	HLA-DRB1	intergenic
94	rs116119619	32575725	2.439e-08	2.95717e-06	0.341421	0.234888	0.341926	HLA-DRB1	intergenic
95	rs9461776	32575735	4.826e-09	3.77342e-06	1.44911e-07	NA	NA	HLA-DRB1	intergenic	3rd conditional SNPs
96	rs3021303	32575746	7.394e-11	0.000337748	0.00292927	0.124195	0.0452321	HLA-DRB1	intergenic
97	rs481245	32576114	7.122e-11	0.000344537	0.00277903	0.119662	0.0437313	HLA-DRB1	intergenic
98	rs646159	32576446	7.122e-11	0.000344537	0.00277903	0.119662	0.0437313	HLA-DRB1	intergenic
99	rs566861	32576538	4.285e-09	0.000358332	0.00671804	0.28576	0.0730879	HLA-DRB1	intergenic
100	rs647467	32576726	1.446e-10	6.65376e-05	0.00166329	0.16697	0.0566162	HLA-DRB1	intergenic
101	rs673002	32577814	4.285e-09	0.000358332	0.00671804	0.28576	0.0730879	HLA-DRB1	intergenic
102	rs2858864	32578229	3.568e-08	0.000754537	0.0192419	0.979259	0.134361	HLA-DRB1	intergenic
103	rs113012981	32578352	6.567e-09	4.93165e-06	1.8547e-07	0.866716	0.647873	HLA-DRB1	intergenic
104	rs9271190	32578369	3.462e-08	0.000723048	0.0190632	0.972935	0.127876	HLA-DRB1	intergenic
105	rs77064057	32578653	3.53e-08	0.00073301	0.0192932	0.977113	0.129435	HLA-DRB1	intergenic
106	rs75639337	32578656	3.53e-08	0.00073301	0.0192932	0.977113	0.129435	HLA-DRB1	intergenic
107	rs76946723	32578917	4.092e-08	0.000800037	0.0200425	0.99099	0.134976	HLA-DRB1	intergenic
108	rs502771	32578970	3.462e-08	0.000723048	0.0190632	0.972935	0.127876	HLA-DRB1	intergenic
109	rs502055	32579003	3.713e-08	0.000765777	0.0195078	0.96713	0.111335	HLA-DRB1	intergenic
110	rs583177	32579567	2.52e-08	0.000562626	0.0158176	0.899296	0.107559	HLA-DRB1	intergenic
111	rs79021089	32579702	2.166e-08	0.000520476	0.0148296	0.871552	0.102423	HLA-DRB1	intergenic
112	rs77828616	32580007	2.168e-08	0.000521196	0.0148841	0.872533	0.102869	HLA-DRB1	intergenic
113	rs3104420	32580028	2.168e-08	0.000521196	0.0148841	0.872533	0.102869	HLA-DRB1	intergenic
114	rs79866702	32580321	2.168e-08	0.000521196	0.0148841	0.872533	0.102869	HLA-DRB1	intergenic
115	rs77627072	32580322	1.819e-08	0.000462517	0.0135849	0.840296	0.0955237	HLA-DRB1	intergenic
116	rs80243928	32580571	1.84e-08	0.000470492	0.0139394	0.848892	0.0965121	HLA-DRB1	intergenic
117	rs79838044	32580632	2.191e-08	0.00052429	0.0139394	0.848892	0.0965121	HLA-DRB1	intergenic
118	rs77568742	32580790	1.827e-08	0.000453684	0.0119712	0.801898	0.0836014	HLA-DRB1	intergenic
119	rs76662008	32580869	1.827e-08	0.000453684	0.0119712	0.801898	0.0836014	HLA-DRB1	intergenic
120	rs9271280	32581047	2.187e-08	0.000513488	0.0132427	0.834043	0.0911166	HLA-DRB1	intergenic
121	rs9271301	32581614	2.177e-08	0.000517023	0.0136196	0.841228	0.0944433	HLA-DRB1	intergenic
122	rs9271334	32582711	2.091e-08	0.000508781	0.0135186	0.839808	0.0937647	HLA-DRB1	intergenic
123	rs7756647	32582843	3.785e-08	0.000808138	0.0187593	0.891394	0.122335	HLA-DRB1	intergenic
124	rs146146117	32585288	2.365e-11	6.80949e-08	NA	NA	NA	HLA-DQA1	intergenic	2nd conditional SNPs
125	rs114812135	32586961	4.307e-08	8.17808e-07	0.0512791	0.0231676	0.109769	HLA-DQA1	intergenic
126	rs9271492	32589122	4.601e-08	0.00602542	0.0509035	0.686998	0.479724	HLA-DQA1	intergenic
127	rs4246055	32592360	7.064e-09	0.000277241	0.0626785	0.000418377	0.0213414	HLA-DQA1	intergenic
128	rs116499104	32600468	2.868e-08	5.37968e-07	0.0262984	0.0114081	0.0609082	HLA-DQA1	intergenic
129	rs9272320	32604124	1.014e-10	3.08531e-07	7.10199e-06	7.04315e-06	NA	HLA-DQA1	near-gene-5	4th conditional SNPs
130	rs77888377	32607055	3.099e-09	0.000125136	0.0330668	0.000165676	0.0137574	HLA-DQA1	intron
131	rs28621855	32608817	4.957e-09	8.46319e-07	0.126435	0.0900237	0.232703	HLA-DQA1	intron
132	rs28566533	32611647	4.424e-08	1.16841e-06	0.0320333	0.0134356	0.0657949	HLA-DQA1	near-gene-3
133	rs36214157	32611764	4.424e-08	1.16841e-06	0.0320333	0.0134356	0.0657949	HLA-DQA1	near-gene-3
134	rs28452520	32615272	3.82e-09	4.62749e-07	0.0855363	0.0574988	0.159867	HLA-DQA1	intergenic
135	rs17843604	32620283	1.21e-10	3.80348e-07	9.24288e-06	8.69698e-06	0.0525891	HLA-DQA1	intergenic
136	rs9274810	32639510	1.605e-10	3.58273e-07	0.350042	0.328506	0.325126	HLA-DQB1	intergenic
137	rs149288329	32642794	1.554e-10	3.49525e-07	0.350042	0.328506	0.325126	HLA-DQB1	intergenic
138	rs145291666	32654919	2.897e-10	5.91135e-07	0.503517	0.495932	0.497345	HLA-DQB1	intergenic
139	rs142451601	32664698	3.785e-10	8.43812e-07	0.668187	0.649886	0.653179	HLA-DQB1	intergenic
140	rs71565343	32673729	8.442e-09	1.3999e-06	0.15416	0.112518	0.28522	HLA-DQA2	intergenic
141	rs71565345	32673968	3.56e-08	3.71966e-06	0.327836	0.254766	0.538236	HLA-DQA2	intergenic
