# Supplementary material for: Genome-Wide Association Study of African and European Americans Implicates Multiple Shared and Ethnic Specific Loci in Sarcoidosis Susceptibility
Source: PLoS One. 2012 Aug 27;7(8):e43907. doi: 10.1371/journal.pone.0043907 (PMC3428296; doi:10.1371/journal.pone.0043907)
Supplement: Table S4 — Stepwise conditional analysis in EA samples for SNPs in the MHC region with P<5×10−8. (XLS) [file pone.0043907.s007.xls]

## Sheet: Sheet1
Table S4. Stepwise conditional analysis in EA samples for SNPs in the MHC region with P < 5 x 10-8.
CHR	BP	SNP	PEA	P conditional on		Gene	Function	Note
				rs6457375	rs6457375+rs17203612
6	31272612	rs6457375	1.981e-09	NA	NA	HLA-C	intergenic	1st condional SNP
6	31303236	rs1634775	3.582e-08	0.02241	0.2942	HLA-C	intergenic
6	31325792	rs9266250	4.07e-08	0.005287	0.03353	HLA-B	near-gene-5
6	31325886	rs9266257	8.986e-09	0.01725	0.1322	HLA-B	near-gene-5
6	31326324	rs2596475	3.816e-08	0.009609	0.03345	HLA-B	near-gene-5
6	32340106	rs2281276	1.537e-08	1.931e-05	0.09912	C6orf10	near-gene-5
6	32443172	rs9391879	3.607e-08	2.464e-05	NA	HLA-DRB5	intergenic
6	32443432	rs9391881	3.607e-08	2.464e-05	NA	HLA-DRB5	intergenic
6	32443451	rs9378264	2.475e-08	1.804e-05	NA	HLA-DRB5	intergenic
6	32443665	rs28895241	4.982e-08	3.858e-05	NA	HLA-DRB5	intergenic
6	32444198	rs12194148	3.607e-08	2.464e-05	NA	HLA-DRB5	intergenic
6	32444330	rs12207473	3.448e-08	2.378e-05	NA	HLA-DRB5	intergenic
6	32444584	rs12195589	3.607e-08	2.464e-05	NA	HLA-DRB5	intergenic
6	32445079	rs28895255	3.792e-08	2.523e-05	NA	HLA-DRB5	intergenic
6	32445114	rs28895257	3.792e-08	2.523e-05	NA	HLA-DRB5	intergenic
6	32445117	rs28895258	3.792e-08	2.523e-05	NA	HLA-DRB5	intergenic
6	32445691	rs9378212	3.607e-08	2.464e-05	NA	HLA-DRB5	intergenic
6	32446071	rs17203514	3.65e-08	2.46e-05	NA	HLA-DRB5	intergenic
6	32446307	rs17203549	3.65e-08	2.46e-05	NA	HLA-DRB5	intergenic
6	32446459	rs17203563	4.4e-08	2.914e-05	NA	HLA-DRB5	intergenic
6	32446853	rs17203612	1.822e-08	9.535e-06	NA	HLA-DRB5	intergenic	2nd conditional SNP
6	32447014	rs17203636	3.65e-08	2.46e-05	NA	HLA-DRB5	intergenic
6	32447111	rs29001652	3.65e-08	2.46e-05	NA	HLA-DRB5	intergenic
6	32447162	rs29001478	3.65e-08	2.46e-05	NA	HLA-DRB5	intergenic
6	32447216	rs29001620	3.65e-08	2.46e-05	NA	HLA-DRB5	intergenic
6	32447219	rs28732246	3.65e-08	2.46e-05	NA	HLA-DRB5	intergenic
6	32447341	rs29001568	3.65e-08	2.46e-05	NA	HLA-DRB5	intergenic
6	32447715	rs4994859	3.65e-08	2.46e-05	NA	HLA-DRB5	intergenic
6	32447873	rs71543448	3.607e-08	2.464e-05	NA	HLA-DRB5	intergenic
6	32447900	rs4994854	3.607e-08	2.464e-05	NA	HLA-DRB5	intergenic
6	32449138	rs9394098	4.013e-08	2.672e-05	NA	HLA-DRB5	intergenic
6	32449411	rs1964995	3.607e-08	2.464e-05	NA	HLA-DRB5	intergenic
6	32450033	rs5020947	3.955e-08	2.796e-05	NA	HLA-DRB5	intergenic
6	32450089	rs5020946	4.006e-08	2.813e-05	NA	HLA-DRB5	intergenic
6	32450140	rs74944895	3.955e-08	2.796e-05	NA	HLA-DRB5	intergenic
6	32450678	rs34452456	4.014e-08	2.825e-05	NA	HLA-DRB5	intergenic
6	32451570	rs13194770	4.33e-08	2.995e-05	NA	HLA-DRB5	intergenic
6	32452361	rs71543453	4.035e-08	2.852e-05	NA	HLA-DRB5	intergenic
6	32452602	rs28453249	3.89e-08	3.344e-05	0.5539	HLA-DRB5	intergenic
6	32561551	rs28366320	1.137e-08	1.091e-05	0.2592	HLA-DRB1	intergenic
6	32583212	rs28383221	1.622e-08	5.04e-05	0.1204	HLA-DQA1	intergenic
6	32583576	rs28752514	1.647e-08	4.976e-05	0.1211	HLA-DQA1	intergenic
6	32583653	rs28383224	1.658e-08	5.021e-05	0.1226	HLA-DQA1	intergenic
6	32584769	rs74889237	1.123e-08	4.394e-05	0.0976	HLA-DQA1	intergenic
6	32587588	rs9271406	1.058e-09	1.647e-06	0.04344	HLA-DQA1	intergenic
