# Supplementary material for: Genome-Wide Association Study of African and European Americans Implicates Multiple Shared and Ethnic Specific Loci in Sarcoidosis Susceptibility
Source: PLoS One. 2012 Aug 27;7(8):e43907. doi: 10.1371/journal.pone.0043907 (PMC3428296; doi:10.1371/journal.pone.0043907)
Supplement: Table S5 — Association results with P<1×10−4 in either dataset. (XLS) [file pone.0043907.s008.xls]

## Sheet: Sheet1
Table S5. Association results with P < 1 x 10-4 in either dataset.
CHR	BP(hg 19)	SNP	Gene	Function	amino Acids	Protein Position	Minor Allele	Major Allele	African Americans											European Americans						PAll-Meta	Heterogeneity Test
									SNP Status	MAFAA-Disc	ORAA-Disc	SEAA-Disc	PAA-Disc	MAFAA-Rep	ORAA-Rep	SEAA-Rep	PAA-Rep	PAA-Meta		SNP Status	MAFEA	OREA	SEEA	PEA			Q	I2
1	4080348	rs79004239	LOC728716	intergenic	NA	NA	T	C	Imputed	0.02165	0.3781	0.3616	0.000709897	0.01493	0.3875	0.4418	0.03189	6.336e-05		Imputed	NA	NA	NA	NA		NA	NA	NA
1	4123099	rs6669278	LOC728716	intergenic	NA	NA	T	C	Genotyped	0.2521	0.7655	0.08084	0.00545084	0.242	0.7085	0.1097	0.001688	4.214e-05		Genotyped	0.17	1.054	0.09984	0.5984		0.009918	0.0123	0.773
1	6615690	rs925745	TAS1R1	intron	NA	NA	A	G	Imputed	0.4853	1.281	0.06825	0.000371168	0.4904	1.179	0.09283	0.07611	8.794e-05		Imputed	0.131	0.9929	0.11	0.9483		0.005614	0.1433	0.485
1	18286068	rs1192573	ACTL8-IGSF21	intergenic	NA	NA	G	A	Genotyped	0.1355	1.251	0.09483	4.99123e-05	0.1645	0.883	0.1225	0.3098	0.007363		Imputed	NA	NA	NA	NA		NA	NA	NA
1	18815045	rs72646406	KLHDC7A-PAX7	intergenic	NA	NA	G	A	Imputed	0.01435	2.047	0.3041	0.358109	0.01753	1.138	0.3512	0.7135	0.5976		Imputed	0.0977	1.607	0.1177	5.56e-05		0.01614	0.4497	0
1	22983464	rs294189	C1QB	intron	NA	NA	T	G	Genotyped	0.3848	1.171	0.07295	0.136317	0.341	1.191	0.09482	0.06488	0.02196		Genotyped	0.04182	1.716	0.1648	0.001049		8.678e-05	0.0977	0.57
1	29742743	rs4654339	PTPRU	intergenic	NA	NA	T	C	Genotyped	0.206	1.028	0.08687	0.594658	0.183	0.9877	0.1159	0.915	0.6221		Genotyped	0.2106	0.6666	0.09961	4.661e-05		0.001451	0.0025	0.833
1	29743391	rs6426360	PTPRU	intergenic	NA	NA	NA	NA	Imputed	NA	NA	NA	NA	NA	NA	NA	NA	NA		Imputed	0.1872	1.57406	0.1074	2.399e-05		NA	NA	NA
1	29743408	rs6657309	PTPRU	intergenic	NA	NA	A	G	Genotyped	0.2933	0.9744	0.07698	0.740286	0.2655	0.923	0.103	0.4367	0.4679		Genotyped	0.2139	0.6774	0.09868	7.93e-05		0.001096	0.0115	0.776
1	29743630	rs1408857	PTPRU	intergenic	NA	NA	T	C	Genotyped	0.1892	1.038	0.08767	0.711082	0.1795	1.077	0.1182	0.5316	0.5043		Genotyped	0.3723	1.413	0.07691	7.098e-06		0.0003169	0.0176	0.753
1	29745602	rs10799133	PTPRU	intergenic	NA	NA	NA	NA	Imputed	NA	NA	NA	NA	0.3065	NA	NA	NA	NA		Imputed	0.3959	0.722022	0.07708	2.337e-05		NA	NA	NA
1	29746380	rs4431811	PTPRU	intergenic	NA	NA	A	G	Imputed	0.2077	1.045	0.08737	0.553081	0.1823	0.9625	0.117	0.7441	0.5018		Imputed	0.2118	0.6725	0.09934	6.519e-05		0.00108	0.0028	0.83
1	29747162	rs6686991	PTPRU	intergenic	NA	NA	G	T	Imputed	0.244	1.061	0.08119	0.770268	0.2165	0.9552	0.111	0.6799	0.9947		Imputed	0.2119	0.6721	0.09935	6.337e-05		0.005155	0.0015	0.847
1	29747573	rs10753338	PTPRU	intergenic	NA	NA	C	A	Imputed	0.1945	1.005	0.08805	0.973402	0.1807	1.067	0.1184	0.5855	0.7276		Imputed	0.3954	1.377	0.07695	3.257e-05		0.001743	0.0177	0.752
1	29747979	rs9426341	PTPRU	intergenic	NA	NA	T	G	Imputed	0.4194	1.093	0.06928	0.290522	0.4261	0.9691	0.09524	0.742	0.5076		Imputed	0.3983	1.401	0.07735	1.326e-05		0.0004548	0.0059	0.805
1	29748777	rs6700562	PTPRU	intergenic	NA	NA	C	T	Imputed	0.2436	1.065	0.08117	0.783725	0.2183	0.9779	0.1105	0.8399	0.9183		Imputed	0.2119	0.6721	0.09935	6.355e-05		0.006594	0.0012	0.852
1	29749659	rs2182112	PTPRU	intergenic	NA	NA	C	T	Imputed	0.3324	1.01	0.0744	0.439746	0.3356	1.044	0.09807	0.66	0.3768		Imputed	0.3965	1.394	0.0765	1.413e-05		0.0002526	0.0057	0.807
1	29749776	rs2147782	PTPRU	intergenic	NA	NA	C	T	Imputed	0.1939	1.028	0.08787	0.843299	0.1801	1.108	0.1185	0.3867	0.5031		Imputed	0.3897	1.365	0.07649	4.68e-05		0.000947	0.0417	0.685
1	29750255	rs1408863	PTPRU	intergenic	NA	NA	A	G	Imputed	0.2616	1.062	0.07945	0.640739	0.2409	1.006	0.1071	0.9536	0.7311		Imputed	0.2123	0.6784	0.09889	8.708e-05		0.002896	0.0012	0.851
1	29750448	rs1408862	PTPRU	intergenic	NA	NA	T	C	Genotyped	0.2486	1.082	0.07964	0.699499	0.2245	0.9823	0.1075	0.868	0.8305		Genotyped	0.2122	0.6786	0.09889	8.833e-05		0.01015	0.0009	0.857
1	29752947	rs9426445	PTPRU	intergenic	NA	NA	G	A	Imputed	0.4058	0.8388	0.06966	0.592221	0.3971	1.135	0.09353	0.1769	0.7173		Imputed	0.3995	1.359	0.07598	5.496e-05		0.002214	1.30073e-05	0.911
1	29754433	rs977497	PTPRU	intergenic	NA	NA	A	G	Imputed	0.4944	1.077	0.06826	0.630796	0.493	0.8879	0.09234	0.1979	0.2512		Imputed	0.6121	0.728332	0.07726	4.048e-05		0.0002462	0.0007	0.861
1	29756066	rs1359465	PTPRU	intergenic	NA	NA	C	T	Imputed	0.3741	1.05	0.07093	0.377684	0.3619	0.9491	0.09806	0.5939	0.3044		Imputed	0.5975	0.723589	0.07621	2.194e-05		0.0002235	0.0014	0.849
1	29761294	rs10915275	PTPRU	intergenic	NA	NA	NA	NA	Imputed	NA	NA	NA	NA	NA	NA	NA	NA	NA		Imputed	0.1685	0.686813	0.0949	7.444e-05		NA	NA	NA
1	29764800	rs2182111	PTPRU	intergenic	NA	NA	NA	NA	Imputed	NA	NA	NA	NA	NA	NA	NA	NA	NA		Imputed	0.2091	1.49477	0.101	6.852e-05		NA	NA	NA
1	41892201	rs114174493	HIVEP3	intergenic	NA	NA	A	G	Imputed	0.02582	0.4517	0.3201	0.00382221	0.01874	0.3408	0.3942	0.006318	7.889e-05		Imputed	NA	NA	NA	NA		NA	NA	NA
1	42003977	chr1:42003977	HIVEP3	intron	NA	NA	T	C	Imputed	0.02657	NA	0.3221	0.000156294	0.01728	0.5575	0.3789	0.1231	7.337e-05		Imputed	NA	NA	NA	NA		NA	NA	NA
1	42004054	rs114060246	HIVEP3	intron	NA	NA	A	C	Imputed	0.02797	NA	0.3218	9.49911e-05	0.01729	0.5595	0.3789	0.1253	4.942e-05		Imputed	NA	NA	NA	NA		NA	NA	NA
1	43580261	rs519789	FAM183A	intergenic	NA	NA	G	A	Imputed	0.404	0.7985	0.07047	7.44663e-05	0.4001	1.034	0.09509	0.7276	0.002712		Imputed	0.90454	1.1711	0.1327	0.2338		0.1902	0.012	0.774
1	43628307	rs76382232	EBNA1BP2	near-gene-3	NA	NA	C	T	Imputed	0.08058	1.645	0.1173	5.27111e-05	0.08972	1.017	0.1598	0.9154	0.0008885		Imputed	NA	NA	NA	NA		NA	NA	NA
1	45258232	rs12072767	PLK3	intergenic	NA	NA	T	C	Imputed	0.3188	1.273	0.07294	8.93925e-05	0.3548	0.9926	0.09706	0.9388	0.001824		Imputed	NA	NA	NA	NA		NA	NA	NA
1	56799648	rs6670695	PPAP2B	intergenic	NA	NA	C	T	Genotyped	0.2423	0.7331	0.08318	6.69041e-05	0.2405	1.054	0.1058	0.6212	0.003375		Genotyped	0.2889	0.8507	0.08464	0.05611		0.000592	0.0262	0.726
1	58631192	rs637081	DAB1	intron	NA	NA	A	G	Imputed	0.07599	0.7505	0.1457	0.00150636	0.05685	0.6216	0.2058	0.02086	8.657e-05		Imputed	NA	NA	NA	NA		NA	NA	NA
1	62898142	rs10493324	USP1	intergenic	NA	NA	T	C	Genotyped	0.2563	0.7306	0.08181	9.31334e-05	0.246	0.8469	0.109	0.1273	4.986e-05		Genotyped	0.4459	0.9806	0.07502	0.7937		0.001946	0.0296	0.716
1	65109273	rs111303300	CACHD1	intron	NA	NA	NA	NA	Imputed	NA	NA	NA	NA	NA	NA	NA	NA	NA		Imputed	0.04197	0.519481	0.1616	5.063e-05		NA	NA	NA
1	65109276	rs111631599	CACHD1	intron	NA	NA	NA	NA	Imputed	NA	NA	NA	NA	NA	NA	NA	NA	NA		Imputed	0.04195	0.519481	0.1616	5.01e-05		NA	NA	NA
1	67260378	rs55899951	INSL5	intergenic	NA	NA	C	A	Imputed	0.3468	1.137	0.07307	0.0124793	0.382	1.135	0.09462	0.1794	0.004955		Imputed	0.3198	1.239	0.07901	0.00667		9.391e-05	0.6764	0
1	67260398	rs56107937	INSL5	intergenic	NA	NA	A	G	Imputed	0.3496	1.153	0.07262	0.00736165	0.3854	1.105	0.09425	0.2902	0.005287		Imputed	0.3219	1.246	0.07901	0.005425		8.219e-05	0.5942	0
1	67260854	rs7543667	INSL5	intergenic	NA	NA	T	A	Imputed	0.3524	1.16	0.0719	0.00655748	0.3882	1.081	0.09368	0.4062	0.007222		Imputed	0.3232	1.25	0.07868	0.004627		9.63e-05	0.4882	0
1	67723552	rs4655694	IL23R	intron	NA	NA	G	A	Imputed	0.06525	0.5197	0.1753	8.42872e-05	0.04472	0.9812	0.2198	0.9312	0.001234		Imputed	0.119	1.08	0.1144	0.5005		0.06352	0.002	0.84
1	72461269	rs147218787	NEGR1	intron	NA	NA	C	T	Imputed	0.03024	1.15	0.1824	0.00190624	0.03327	1.909	0.2624	0.01375	7.501e-05		Imputed	NA	NA	NA	NA		NA	NA	NA
1	76608072	rs7548049	ST6GALNAC3	intron	NA	NA	T	C	Genotyped	0.4553	0.9208	0.06662	0.93984	0.4315	1.023	0.09118	0.8004	0.93		Genotyped	0.2355	0.6804	0.09504	5.091e-05		0.005916	0.0052	0.81
1	87259306	rs12074463	SH3GLB1	intergenic	NA	NA	C	T	Genotyped	0.4378	0.834	0.07201	5.74113e-07	0.37	0.97	0.09396	0.7462	2.323e-05		Genotyped	0.05393	0.8743	0.1693	0.4278		0.0003261	0.4425	0
1	87260215	rs492895	SH3GLB1	intergenic	NA	NA	G	A	Imputed	0.4181	0.8601	0.0724	4.79671e-05	0.3727	0.9892	0.09422	0.9083	0.0008145		Imputed	0.05619	0.896	0.1652	0.5061		0.004208	0.4993	0
1	87263948	rs797978	SH3GLB1	intergenic	NA	NA	G	A	Imputed	0.417	0.8662	0.07248	6.81688e-05	0.3727	0.9857	0.09429	0.8787	0.0009525		Imputed	0.05619	0.896	0.1652	0.5061		0.004661	0.5523	0
1	92667250	rs12069690	C1orf146	intergenic	NA	NA	C	T	Imputed	0.1031	1.432	0.1047	0.00962367	0.13	1.568	0.1394	0.001259	6.522e-05		Imputed	NA	NA	NA	NA		NA	NA	NA
1	92668558	chr1:92668558	C1orf146	intergenic	NA	NA	G	T	Imputed	0.02825	1.456	0.1695	0.00156884	0.04403	1.726	0.22	0.01316	5.934e-05		Imputed	NA	NA	NA	NA		NA	NA	NA
1	92676992	rs77814661	C1orf146	intergenic	NA	NA	A	G	Imputed	0.02825	1.456	0.1695	0.00156884	0.04449	1.69	0.2185	0.01635	7.21e-05		Imputed	NA	NA	NA	NA		NA	NA	NA
1	92678371	rs146182052	C1orf146	intergenic	NA	NA	G	A	Imputed	0.02829	1.456	0.1695	0.00159654	0.04449	1.69	0.2185	0.01635	7.336e-05		Imputed	NA	NA	NA	NA		NA	NA	NA
1	92709824	rs61732740	C1orf146	missense	GLU,GLN	71/181	C	G	Imputed	0.03112	1.479	0.1678	0.00179083	0.0455	1.692	0.2166	0.01518	7.689e-05		Imputed	NA	NA	NA	NA		NA	NA	NA
1	92710088	rs149037808	C1orf146	intron	NA	NA	G	A	Imputed	0.03112	1.479	0.1678	0.00179083	0.0455	1.692	0.2166	0.01518	7.689e-05		Imputed	NA	NA	NA	NA		NA	NA	NA
1	92767507	rs116334257	RPAP2	intron	NA	NA	T	C	Imputed	0.03191	1.415	0.1667	0.00310584	0.04837	1.798	0.213	0.005909	6.047e-05		Imputed	NA	NA	NA	NA		NA	NA	NA
1	92769759	rs146695390	RPAP2	intron	NA	NA	C	T	Imputed	0.03191	1.415	0.1667	0.00310584	0.04832	1.794	0.213	0.006099	6.202e-05		Imputed	NA	NA	NA	NA		NA	NA	NA
1	92775941	rs147871470	RPAP2	intron	NA	NA	A	G	Imputed	0.03191	1.415	0.1667	0.00310584	0.04832	1.794	0.213	0.006099	6.202e-05		Imputed	NA	NA	NA	NA		NA	NA	NA
1	92787153	rs145384375	RPAP2	intron	NA	NA	C	T	Imputed	0.03191	1.377	0.1674	0.00482669	0.04786	1.83	0.2145	0.004826	8.224e-05		Imputed	NA	NA	NA	NA		NA	NA	NA
1	92797991	rs138848285	RPAP2	intron	NA	NA	C	T	Imputed	0.03191	1.377	0.1674	0.00482669	0.04781	1.833	0.2145	0.004715	8.07e-05		Imputed	NA	NA	NA	NA		NA	NA	NA
1	92846017	rs79703486	RPAP2	intron	NA	NA	C	T	Imputed	0.03112	1.44	0.1686	0.00284214	0.04509	1.729	0.218	0.01199	9.955e-05		Imputed	NA	NA	NA	NA		NA	NA	NA
1	92863966	rs114670042	RPAP2	intergenic	NA	NA	A	G	Imputed	0.03112	1.44	0.1686	0.00284214	0.04509	1.729	0.218	0.01199	9.955e-05		Imputed	NA	NA	NA	NA		NA	NA	NA
1	93332055	rs111536942	FAM69A	intron	NA	NA	T	C	Imputed	0.05712	1.707	0.1347	0.000131446	0.0702	1.289	0.175	0.1469	8.063e-05		Imputed	NA	NA	NA	NA		NA	NA	NA
1	93338642	rs77039154	FAM69A	intron	NA	NA	C	G	Imputed	0.05712	1.707	0.1347	0.000131446	0.0702	1.289	0.175	0.1469	8.063e-05		Imputed	NA	NA	NA	NA		NA	NA	NA
1	94038847	rs6667494	BCAR3	intron	NA	NA	A	G	Imputed	0.2825	0.7882	0.08042	0.0338258	0.2721	0.9122	0.1078	0.394	0.02663		Imputed	0.7588	0.749625	0.085	0.0006905		7.483e-05	0.3496	0.048
1	99021875	rs12064487	SNX7	intergenic	NA	NA	A	G	Imputed	0.01062	2.43	0.2602	7.66771e-05	0.02187	1.018	0.295	0.9527	0.00122		Imputed	NA	NA	NA	NA		NA	NA	NA
1	110329003	rs11581614	EPS8L3	intergenic	NA	NA	T	C	Genotyped	0.4707	1.427	0.07093	0.000134803	0.4885	1.189	0.09155	0.05914	2.709e-05		Genotyped	0.8173	0.843882	0.09385	0.07102		0.07792	4.65492e-05	0.9
1	110447555	chr1:110447555	CSF1	intergenic	NA	NA	T	A	Imputed	0.01213	2.165	0.2909	0.000313648	0.0159	2.172	0.3671	0.03461	3.233e-05		Imputed	NA	NA	NA	NA		NA	NA	NA
1	111281285	rs343778	KCNA3	intergenic	NA	NA	A	G	Imputed	0.4241	0.7138	0.07147	0.00726101	0.3855	0.7554	0.09404	0.002853	8.695e-05		Imputed	0.3878	0.8492	0.07924	0.03912		2.168e-05	0.2608	0.256
1	117529458	rs10801922	PTGFRN	missense	VAL,ILE	837/880	A	G	Imputed	0.3275	0.6593	0.0777	3.05347e-05	0.3001	1.153	0.09906	0.1508	0.01214		Imputed	0.441	0.8644	0.07647	0.05661		0.001781	4.40582e-05	0.9
1	146593915	rs75365816	PRKAB2	intergenic	NA	NA	A	G	Imputed	0.1117	0.5963	0.1321	3.11649e-05	0.09185	1.164	0.1604	0.3433	0.004978		Imputed	NA	NA	NA	NA		NA	NA	NA
1	146593944	rs79365757	PRKAB2	intergenic	NA	NA	C	G	Imputed	0.1115	0.5845	0.1328	1.48908e-05	0.09058	1.179	0.1604	0.3052	0.003795		Imputed	NA	NA	NA	NA		NA	NA	NA
1	146594841	rs111666024	PRKAB2	intergenic	NA	NA	T	G	Imputed	0.1129	0.5804	0.1323	1.11687e-05	0.091	1.167	0.1601	0.336	0.002863		Imputed	NA	NA	NA	NA		NA	NA	NA
1	146601469	rs79260857	PRKAB2	intergenic	NA	NA	C	T	Imputed	0.1136	0.6131	0.1302	2.23676e-05	0.09142	1.158	0.1599	0.3597	0.003909		Imputed	NA	NA	NA	NA		NA	NA	NA
1	146601842	rs77421343	PRKAB2	intergenic	NA	NA	A	G	Imputed	0.1136	0.6131	0.1302	2.23676e-05	0.09142	1.158	0.1599	0.3597	0.003909		Imputed	NA	NA	NA	NA		NA	NA	NA
1	146601893	rs113449148	PRKAB2	intergenic	NA	NA	A	G	Imputed	0.1136	0.6119	0.1302	1.91883e-05	0.09142	1.158	0.1599	0.3597	0.003564		Imputed	NA	NA	NA	NA		NA	NA	NA
1	146606042	rs113237489	PRKAB2	intergenic	NA	NA	T	A	Imputed	0.1142	0.6032	0.13	1.1966e-05	0.09188	1.112	0.1592	0.5039	0.001681		Imputed	NA	NA	NA	NA		NA	NA	NA
1	146612367	rs79459626	PRKAB2	intergenic	NA	NA	T	C	Imputed	0.1147	0.5947	0.1299	7.85203e-06	0.09302	1.092	0.1576	0.5785	0.001039		Imputed	NA	NA	NA	NA		NA	NA	NA
1	146612456	rs74686803	PRKAB2	intergenic	NA	NA	T	A	Imputed	0.1133	0.5992	0.1301	1.39271e-05	0.09201	1.121	0.1581	0.4692	0.002069		Imputed	NA	NA	NA	NA		NA	NA	NA
1	154538205	rs4845652	CHRNB2	intergenic	NA	NA	T	C	Genotyped	0.1466	0.7436	0.1017	0.0150995	0.1405	0.6288	0.1356	0.0006236	6.931e-05		Genotyped	0.08492	0.7831	0.141	0.08297		4.79e-05	0.4836	0
1	156181833	rs2075163	SLC25A44	utr-3	NA	NA	G	T	Genotyped	0.04539	1.474	0.156	0.0326828	0.049	1.215	0.2026	0.3367	0.0219		Genotyped	0.0321	1.824	0.1811	0.0009011		7.648e-05	0.323	0.115
1	156188624	rs116902958	PMF1,PMF1-BGLAP	intron	NA	NA	A	T	Imputed	0.04372	1.561	0.1609	0.0130518	0.0461	1.298	0.2104	0.2158	0.006231		Imputed	0.03035	1.797	0.1865	0.001669		3.29e-05	0.512	0
1	156208217	chr1:156208217	PMF1,PMF1-BGLAP	intron	NA	NA	NA	NA	Imputed	NA	NA	NA	NA	NA	NA	NA	NA	NA		Imputed	0.01542	0.372024	0.2505	7.925e-05		NA	NA	NA
1	157075236	rs76528970	ETV3L-CYCSP52	intergenic	NA	NA	G	C	Imputed	0.01983	2.025	0.2001	0.00418497	0.03128	2.091	0.2753	0.007364	9.942e-05		Imputed	NA	NA	NA	NA		NA	NA	NA
1	157077740	rs6699225	ETV3L-CYCSP52	intergenic	NA	NA	G	C	Imputed	0.01977	2.077	0.1994	0.00298912	0.03179	2.161	0.2739	0.0049	5.005e-05		Imputed	NA	NA	NA	NA		NA	NA	NA
1	157078923	rs115842522	ETV3L-CYCSP52	intergenic	NA	NA	T	C	Imputed	0.01975	2.038	0.2026	0.00217247	0.03086	2.028	0.2766	0.01055	6.809e-05		Imputed	NA	NA	NA	NA		NA	NA	NA
1	157079022	rs115583506	ETV3L-CYCSP52	intergenic	NA	NA	T	C	Imputed	0.01975	2.038	0.2026	0.00217247	0.03135	1.961	0.2734	0.01378	8.581e-05		Imputed	NA	NA	NA	NA		NA	NA	NA
1	157080903	rs116025773	ETV3L-CYCSP52	intergenic	NA	NA	T	C	Imputed	0.01844	2.012	0.2088	0.0019567	0.02914	2.036	0.2828	0.01192	6.792e-05		Imputed	NA	NA	NA	NA		NA	NA	NA
1	173389187	rs72726915	TNFSF4-PRDX6	intergenic	NA	NA	G	A	Imputed	0.01327	2.06	0.2501	0.0166117	0.01502	5.317	0.4711	0.0003897	5.693e-05		Imputed	0.09199	0.9645	0.1327	0.7851		0.00685	0.0002	0.884
1	173427539	rs60969203	TNFSF4-PRDX6	intergenic	NA	NA	A	G	Imputed	0.01327	2.223	0.2464	0.0130578	0.0155	4.322	0.4411	0.000906	7.469e-05		Imputed	0.09267	0.9452	0.1336	0.6735		0.01054	0.0001	0.887
1	173429497	rs59834293	TNFSF4-PRDX6	intergenic	NA	NA	C	T	Imputed	0.01327	2.223	0.2464	0.0130578	0.0155	4.322	0.4411	0.000906	7.469e-05		Imputed	0.09282	0.9432	0.1336	0.6615		0.01091	0.0001	0.888
1	173431135	rs11809166	TNFSF4-PRDX6	intergenic	NA	NA	A	T	Imputed	0.01397	2.261	0.2434	0.0134132	0.016	4.525	0.4387	0.000579	5.683e-05		Imputed	0.09414	0.9266	0.1336	0.5683		0.0124	5.68554e-05	0.898
1	173433313	rs55816799	TNFSF4-PRDX6	intergenic	NA	NA	T	C	Imputed	0.01397	2.261	0.2434	0.0134132	0.016	4.525	0.4387	0.000579	5.683e-05		Imputed	0.09414	0.9266	0.1336	0.5683		0.0124	5.68554e-05	0.898
1	173436935	rs72726946	TNFSF4-PRDX6	intergenic	NA	NA	C	G	Imputed	0.01397	2.261	0.2443	0.017624	0.016	4.525	0.4387	0.000579	7.958e-05		Imputed	0.09426	0.9386	0.133	0.6338		0.01216	7.04928e-05	0.895
1	173438714	rs72726949	TNFSF4-PRDX6	intergenic	NA	NA	A	G	Imputed	0.01397	2.261	0.2434	0.0134132	0.016	4.525	0.4387	0.000579	5.683e-05		Imputed	0.09441	0.936	0.133	0.6189		0.01076	6.5727e-05	0.896
1	175852013	rs57807470	LOC100128153-RFWD2	intergenic	NA	NA	C	T	Imputed	0.04339	0.7553	0.1818	0.0176362	0.04508	0.4189	0.2483	0.0004572	6.837e-05		Imputed	NA	NA	NA	NA		NA	NA	NA
1	175869808	rs74693004	NA	intergenic	NA	NA	T	C	Imputed	0.03814	0.7507	0.1921	0.0109392	0.03676	0.4028	0.2745	0.0009262	6.141e-05		Imputed	NA	NA	NA	NA		NA	NA	NA
1	175871414	rs116785583	NA	intergenic	NA	NA	A	G	Imputed	0.03814	0.7507	0.1921	0.0111497	0.03691	0.4019	0.2745	0.0008956	6.163e-05		Imputed	NA	NA	NA	NA		NA	NA	NA
1	177790062	rs4081367	LOC400796-SEC16B	intergenic	NA	NA	C	T	Genotyped	0.4358	0.8153	0.07226	1.21885e-05	0.372	0.9014	0.09604	0.2799	3.025e-05		Genotyped	0.09208	1.064	0.1274	0.6271		0.007771	0.1827	0.412
1	178009726	chr1:178009726	NA	intergenic	NA	NA	T	C	Imputed	0.02042	2.382	0.237	0.00501686	0.03473	2.076	0.2571	0.004484	8.13e-05		Imputed	NA	NA	NA	NA		NA	NA	NA
1	178204132	rs2225586	RASAL2	intron	NA	NA	A	G	Imputed	0.4853	0.7876	0.07007	0.00486375	0.435	0.8636	0.09399	0.1187	0.001401		Imputed	0.2048	0.793	0.09816	0.01816		8.2e-05	0.7151	0
1	178206664	rs1412784	RASAL2	intron	NA	NA	G	A	Genotyped	0.4853	0.7927	0.07026	0.00470676	0.4445	0.8046	0.0958	0.02328	0.0002941		Imputed	0.2048	0.793	0.09816	0.01816		2.185e-05	0.9913	0
1	181615442	rs199971	CACNA1E	intron	NA	NA	C	A	Imputed	0.1252	0.6559	0.1151	0.00025854	0.1203	0.7867	0.146	0.1004	8.815e-05		Imputed	NA	NA	NA	NA		NA	NA	NA
1	181624765	rs199979	CACNA1E	intron	NA	NA	T	C	Imputed	0.1199	0.6609	0.1169	0.00104813	0.1214	0.7191	0.1475	0.02539	7.338e-05		Imputed	NA	NA	NA	NA		NA	NA	NA
1	181887010	rs79066418	NA	intergenic	NA	NA	NA	NA	Imputed	NA	NA	NA	NA	NA	NA	NA	NA	NA		Imputed	0.02606	0.453309	0.1993	7.204e-05		NA	NA	NA
1	181902708	rs74560931	NA	intergenic	NA	NA	NA	NA	Imputed	NA	NA	NA	NA	NA	NA	NA	NA	NA		Imputed	0.02605	0.454545	0.1993	7.557e-05		NA	NA	NA
1	181939630	rs78555787	NA	intergenic	NA	NA	A	G	Imputed	0.01481	0.5748	0.3058	0.209174	0.01682	1.764	0.3597	0.1147	0.9297		Imputed	0.02978	2.097	0.1887	8.71e-05		0.007609	0.0014	0.848
1	181948224	rs115469509	NA	intergenic	NA	NA	NA	NA	Imputed	NA	NA	NA	NA	NA	NA	NA	NA	NA		Imputed	0.02504	0.441306	0.204	6.038e-05		NA	NA	NA
1	182012460	rs145761963	NA	intergenic	NA	NA	NA	NA	Imputed	NA	NA	NA	NA	NA	NA	NA	NA	NA		Imputed	0.02541	0.452284	0.2034	9.604e-05		NA	NA	NA
1	182191448	rs142756727	NA	intergenic	NA	NA	NA	NA	Imputed	NA	NA	NA	NA	NA	NA	NA	NA	NA		Imputed	0.02691	0.460405	0.199	9.703e-05		NA	NA	NA
1	185551100	rs193087	IVNS1ABP-HMCN1	intergenic	NA	NA	A	G	Genotyped	0.1599	0.5071	0.1044	0.00353134	0.1265	0.6164	0.145	0.0008472	1.54e-05		Genotyped	0.1343	0.798	0.1208	0.06178		1.051e-05	0.0177	0.752
1	194915839	rs10494716	EEF1AL12-KCNT2	intergenic	NA	NA	T	A	Imputed	0.02979	0.5729	0.237	0.0515573	0.01884	0.58	0.3454	0.1148	0.01234		Imputed	0.1272	0.6691	0.127	0.001562		6.39e-05	0.8097	0
1	208518783	rs6694253	PLXNA2-LOC391158	intergenic	NA	NA	C	G	Imputed	0.4347	1.242	0.07122	0.00558125	0.4772	1.343	0.0948	0.001874	4.688e-05		Imputed	0.122	1.151	0.1112	0.2064		0.0001518	0.5679	0
1	213067717	rs12754736	FLVCR1	intron	NA	NA	A	G	Imputed	0.09317	0.6224	0.1438	0.000329565	0.06839	0.7186	0.1947	0.08968	9.494e-05		Imputed	NA	NA	NA	NA		NA	NA	NA
1	214484950	rs10157166	SMYD2	intron	NA	NA	C	T	Genotyped	0.5203	0.690608	0.07002	6.33596e-05	0.471	1.014	0.08979	0.8734	0.001696		Imputed	0.6156	1.12196	0.07945	0.1477		0.2108	7.03228e-06	0.916
1	215167654	rs61819972	LOC391162-KCNK2	intergenic	NA	NA	NA	NA	Imputed	NA	NA	NA	NA	NA	NA	NA	NA	NA		Imputed	0.01877	0.408998	0.228	8.829e-05		NA	NA	NA
1	215168036	rs56152266	LOC391162-KCNK2	intergenic	NA	NA	NA	NA	Imputed	NA	NA	NA	NA	NA	NA	NA	NA	NA		Imputed	0.01877	0.408998	0.228	8.829e-05		NA	NA	NA
1	215168874	rs61819973	LOC391162-KCNK2	intergenic	NA	NA	NA	NA	Imputed	NA	NA	NA	NA	NA	NA	NA	NA	NA		Imputed	0.01877	0.408998	0.228	8.829e-05		NA	NA	NA
1	215169703	rs61819974	LOC391162-KCNK2	intergenic	NA	NA	NA	NA	Imputed	NA	NA	NA	NA	NA	NA	NA	NA	NA		Imputed	0.0189	0.408664	0.2278	8.589e-05		NA	NA	NA
1	220364850	rs79314046	RAB3GAP2	intron	NA	NA	T	C	Imputed	0.0338	0.7195	0.2467	0.00758532	0.02277	0.6429	0.3165	0.1628	0.002887		Imputed	0.09552	0.6664	0.1415	0.004145		3.554e-05	0.9518	0
1	222947382	rs77190419	NA	intergenic	NA	NA	T	A	Imputed	0.1351	1.212	0.09936	0.175691	0.1193	1.048	0.1389	0.7355	0.1956		Imputed	0.1254	1.555	0.1084	4.694e-05		0.0001716	0.0609	0.643
1	224767537	rs72760323	NA	intergenic	NA	NA	A	G	Imputed	0.01969	0.4456	0.3088	0.00514859	0.01503	0.4614	0.4173	0.0638	0.0008011		Imputed	0.1066	0.7435	0.1306	0.02327		6.681e-05	0.2042	0.371
1	226737202	rs708741	C1orf95	intron	NA	NA	A	G	Genotyped	0.0817	0.7666	0.1397	0.0184223	0.061	0.6908	0.1936	0.05603	0.002444		Genotyped	0.1267	0.6823	0.1236	0.001982		1.502e-05	0.8095	0
1	226737845	rs837748	C1orf95	intron	NA	NA	A	G	Imputed	0.1069	0.6976	0.1211	0.0399631	0.08078	0.6541	0.1743	0.01489	0.001971		Imputed	0.1352	0.746	0.1178	0.01285		7.737e-05	0.8113	0
1	226739447	rs708743	C1orf95	intron	NA	NA	C	T	Imputed	0.09072	0.7401	0.1317	0.0465822	0.06933	0.6175	0.1863	0.009645	0.001737		Imputed	0.1257	0.687	0.124	0.002462		1.323e-05	0.7271	0
1	226740876	rs650932	C1orf95	intron	NA	NA	C	A	Imputed	0.09072	0.7674	0.1306	0.0605261	0.06977	0.6414	0.1839	0.01574	0.003301		Imputed	0.126	0.6877	0.124	0.002536		2.543e-05	0.6962	0
1	226743163	rs708745	C1orf95	intron	NA	NA	A	G	Genotyped	0.1313	0.8428	0.1049	0.155505	0.1265	0.7104	0.1378	0.01306	0.009063		Imputed	0.1256	0.6844	0.1254	0.002494		6.972e-05	0.3855	0
1	226744139	rs588782	C1orf95	intron	NA	NA	T	C	Imputed	0.1313	0.8278	0.1053	0.123265	0.124	0.7214	0.1396	0.0193	0.008715		Imputed	0.1242	0.6795	0.1269	0.00233		6.32e-05	0.4588	0
1	226748670	rs660449	C1orf95	intron	NA	NA	T	C	Imputed	0.08076	0.776	0.1405	0.0209164	0.06042	0.6976	0.1944	0.06397	0.003102		Imputed	0.1208	0.6828	0.129	0.00311		2.907e-05	0.7869	0
1	234691374	rs79169886	NA	intergenic	NA	NA	C	T	Imputed	0.02279	2.324	0.2043	0.00346762	0.03026	2.02	0.2797	0.01193	0.0001217		Imputed	0.01842	1.588	0.245	0.0589		4.709e-05	0.4898	0
1	234703342	rs138621343	NA	intergenic	NA	NA	A	G	Imputed	0.02143	2.45	0.2072	0.00207037	0.0301	1.734	0.2767	0.04672	0.0002516		Imputed	0.01612	1.723	0.2566	0.03394		4.061e-05	0.4593	0
1	240000988	rs10925985	CHRM3	intron	NA	NA	C	T	Imputed	0.06481	1.37	0.1266	0.00478308	0.08954	1.632	0.1618	0.002464	4.802e-05		Imputed	0.3645	1.059	0.07784	0.4602		0.0005996	0.0262	0.725
1	241376522	rs72760508	RGS7	intron	NA	NA	T	A	Imputed	0.04239	1.241	0.1792	0.764955	0.03683	0.821	0.2446	0.4199	0.8147		Imputed	0.1134	1.549	0.1121	9.449e-05		0.01107	0.0534	0.659
1	241377328	rs12566189	RGS7	intron	NA	NA	T	G	Imputed	0.04251	1.235	0.1791	0.771358	0.03683	0.8446	0.2424	0.486	0.8598		Imputed	0.1133	1.551	0.1121	9.16e-05		0.009681	0.0632	0.638
1	241418981	rs61553648	RGS7	intron	NA	NA	G	A	Imputed	0.1186	1.211	0.1039	0.135089	0.1136	1.211	0.1436	0.1816	0.04609		Imputed	0.1486	1.409	0.09667	0.0003865		9.448e-05	0.4977	0
1	244314952	rs2183478	LOC440742-C1orf100	intergenic	NA	NA	G	A	Genotyped	0.04539	1.243	0.1518	0.0122622	0.0545	2.113	0.2085	0.0003345	3.526e-05		Genotyped	0.1427	0.7672	0.116	0.02238		0.1654	5.01747e-05	0.899
1	244315750	rs58307471	LOC440742-C1orf100	intergenic	NA	NA	C	A	Imputed	0.04366	1.122	0.1578	0.00886239	0.04662	2.31	0.2287	0.0002515	1.98e-05		Imputed	0.112	0.8601	0.1261	0.2324		0.02555	0.0008	0.861
1	246241574	rs61839075	SMYD3	intron	NA	NA	NA	NA	Imputed	NA	NA	NA	NA	NA	NA	NA	NA	NA		Imputed	0.0252	0.432713	0.2038	3.939e-05		NA	NA	NA
2	2607739	rs10182506	MYT1L-LOC729897	intergenic	NA	NA	A	G	Imputed	0.02493	2.096	0.1788	6.24223e-05	0.03776	0.825	0.2456	0.4336	0.005712		Imputed	NA	NA	NA	NA		NA	NA	NA
2	2611922	rs9808040	MYT1L-LOC729897	intergenic	NA	NA	C	T	Imputed	0.02493	2.096	0.1788	6.24223e-05	0.03776	0.825	0.2456	0.4336	0.005712		Imputed	NA	NA	NA	NA		NA	NA	NA
2	2634852	rs13384257	MYT1L-LOC729897	intergenic	NA	NA	C	T	Imputed	0.02794	1.705	0.1736	7.68497e-05	0.04268	0.7974	0.2344	0.334	0.008743		Imputed	NA	NA	NA	NA		NA	NA	NA
2	3792530	rs17017966	DCDC2C	intron	NA	NA	C	T	Genotyped	0.02304	1.938	0.1883	3.8934e-05	0.0335	1.417	0.2566	0.174	3.702e-05		Imputed	0.04589	1.245	0.1701	0.197		0.0001101	0.2122	0.355
2	5370702	rs73149687	NA	intergenic	NA	NA	A	G	Imputed	0.05941	0.5242	0.1697	9.82123e-05	0.05164	0.9577	0.2044	0.8325	0.001061		Imputed	NA	NA	NA	NA		NA	NA	NA
2	8165881	rs6757012	LOC100129581-C2orf46	intergenic	NA	NA	A	G	Genotyped	0.4071	0.9338	0.07147	3.44348e-05	0.3695	0.8673	0.09658	0.1405	2.492e-05		Genotyped	0.02054	1.092	0.2643	0.7391		0.005116	0.659	0
2	18565886	rs12104719	KCNS3-RDH14	intergenic	NA	NA	T	C	Imputed	0.1724	0.6275	0.09504	0.00352399	0.1575	0.8038	0.1274	0.0865	0.0007582		Imputed	0.2674	0.8255	0.08841	0.03009		8.648e-05	0.0838	0.597
2	18578853	rs1356321	KCNS3-RDH14	intergenic	NA	NA	C	T	Imputed	0.1758	0.6355	0.0942	0.0042873	0.1611	0.7769	0.1259	0.04491	0.000484		Imputed	0.2669	0.8223	0.08838	0.02686		5.212e-05	0.1235	0.522
2	18582725	rs969030	KCNS3-RDH14	intergenic	NA	NA	G	A	Genotyped	0.1816	0.6584	0.09199	0.00704492	0.17	0.7921	0.1228	0.05771	0.0009823		Genotyped	0.2676	0.8208	0.0882	0.02518		8.658e-05	0.197	0.384
2	18590088	rs1489680	KCNS3-RDH14	intergenic	NA	NA	G	A	Imputed	0.1754	0.6378	0.09525	0.00551842	0.1612	0.7689	0.1262	0.0374	0.0005233		Imputed	0.2651	0.8122	0.08878	0.01911		3.777e-05	0.1644	0.446
2	22688188	rs1463982	LOC100130841-KLHL29	intergenic	NA	NA	A	C	Genotyped	0.05098	1.755	0.1421	0.000684455	0.0625	1.472	0.1932	0.04543	8.759e-05		Genotyped	0.2937	0.8735	0.08426	0.1085		0.08818	3.43125e-05	0.903
2	22753532	rs2339514	LOC100130841-KLHL29	intergenic	NA	NA	A	C	Imputed	0.04628	1.666	0.1465	0.000390028	0.05488	1.556	0.206	0.03176	3.605e-05		Imputed	0.2842	0.8645	0.08653	0.09253		0.06945	9.56323e-05	0.892
2	25077991	rs6760328	ADCY3	intron	NA	NA	C	T	Genotyped	0.4043	0.8486	0.07207	1.35751e-05	0.337	0.9858	0.09422	0.8793	0.0003114		Genotyped	0.2992	0.9587	0.08261	0.6095		0.003203	0.3613	0.018
2	33809826	rs11124323	FAM98A	utr-3	NA	NA	G	T	Genotyped	0.07263	1.157	0.1185	0.000742128	0.0835	1.61	0.1637	0.003635	9.031e-06		Imputed	NA	NA	NA	NA		NA	NA	NA
2	33817017	rs11885608	FAM98A	intron	NA	NA	A	G	Imputed	0.07762	1.211	0.1138	0.000484651	0.09366	1.545	0.1549	0.004992	7.715e-06		Imputed	NA	NA	NA	NA		NA	NA	NA
2	33882998	rs151000370	NA	intergenic	NA	NA	T	C	Imputed	0.0968	1.025	0.1076	0.00120568	0.1139	1.436	0.1417	0.01071	3.787e-05		Imputed	NA	NA	NA	NA		NA	NA	NA
2	38371476	rs10188379	CYP1B1-C2orf58	intergenic	NA	NA	C	G	Imputed	0.2804	1.37	0.07442	5.53452e-05	0.298	0.9842	0.09861	0.8715	0.001565		Imputed	0.2207	0.8795	0.09058	0.1564		0.1977	0.0003	0.876
2	38372045	rs58214460	CYP1B1-C2orf58	intergenic	NA	NA	A	G	Imputed	0.2752	1.34	0.07564	7.98108e-05	0.2918	0.9935	0.09971	0.9478	0.001666		Imputed	0.2193	0.8829	0.09097	0.1708		0.1935	0.0011	0.854
2	38398122	rs2432678	CYP1B1-C2orf58	intergenic	NA	NA	T	G	Genotyped	0.2332	1.496	0.07668	7.4267e-05	0.2645	0.989	0.1054	0.9168	0.001685		Genotyped	0.4402	0.8856	0.07574	0.1089		0.2526	3.30524e-06	0.921
2	39026216	rs72911261	DHX57	intron	NA	NA	A	G	Imputed	0.01617	0.1044	0.6201	9.09784e-05	0.01407	1.116	0.3886	0.7777	0.002735		Imputed	NA	NA	NA	NA		NA	NA	NA
2	39029959	rs72911262	DHX57	coding-synonymous	NA	1305/1387	T	C	Imputed	0.01615	0.105	0.6201	9.20682e-05	0.01407	1.116	0.3886	0.7777	0.002753		Imputed	NA	NA	NA	NA		NA	NA	NA
2	39033286	rs149638512	DHX57	intron	NA	NA	T	C	Imputed	0.01615	0.105	0.6201	9.20682e-05	0.01407	1.116	0.3886	0.7777	0.002753		Imputed	NA	NA	NA	NA		NA	NA	NA
2	39036851	chr2:39036851	DHX57	intron	NA	NA	T	C	Imputed	0.01615	0.105	0.6201	9.20682e-05	0.01407	1.116	0.3886	0.7777	0.002753		Imputed	NA	NA	NA	NA		NA	NA	NA
2	39046197	rs72911273	DHX57	coding-synonymous	NA	1127/1387	T	C	Imputed	0.01554	0.04885	0.7427	2.99211e-05	0.01606	1.274	0.3635	0.5056	0.002907		Imputed	NA	NA	NA	NA		NA	NA	NA
2	39047932	rs72911276	DHX57	intron	NA	NA	A	G	Imputed	0.01554	0.04885	0.7427	2.99211e-05	0.01606	1.274	0.3635	0.5056	0.002907		Imputed	NA	NA	NA	NA		NA	NA	NA
2	39048627	rs112086518	DHX57	intron	NA	NA	A	G	Imputed	0.01554	0.04885	0.7427	2.99211e-05	0.01606	1.274	0.3635	0.5056	0.002907		Imputed	NA	NA	NA	NA		NA	NA	NA
2	39062601	rs72911290	DHX57	intron	NA	NA	A	T	Imputed	0.0142	0.04872	0.7434	5.61977e-05	0.01613	1.274	0.3635	0.5048	0.004248		Imputed	NA	NA	NA	NA		NA	NA	NA
2	42874604	chr2:42874604	MTA3	intron	NA	NA	T	C	Imputed	0.03094	0.3137	0.3014	0.000158366	0.0206	0.5756	0.3453	0.1097	6.431e-05		Imputed	NA	NA	NA	NA		NA	NA	NA
2	46711605	rs72875609	NA	near-gene-3	NA	NA	A	G	Imputed	0.02311	0.4164	0.3454	0.000984061	0.02012	0.433	0.3644	0.0216	5.919e-05		Imputed	NA	NA	NA	NA		NA	NA	NA
2	47480107	rs10186190	CALM2-BCYRN1	intergenic	NA	NA	A	G	Genotyped	0.3827	1.031	0.06921	0.723236	0.3785	1.014	0.09379	0.8789	0.707		Genotyped	0.6862	0.726744	0.07855	4.874e-05		0.0107	0.0017	0.843
2	47480133	rs10209762	CALM2-BCYRN1	intergenic	NA	NA	C	T	Imputed	0.2993	1.032	0.07458	0.829661	0.2982	0.9635	0.1012	0.7133	0.9664		Imputed	0.6867	0.73046	0.0788	6.715e-05		0.004893	0.0045	0.815
2	47480419	rs10210258	CALM2-BCYRN1	intergenic	NA	NA	G	C	Imputed	0.4394	1.036	0.07062	0.810686	0.4239	0.978	0.09342	0.8122	0.9572		Imputed	0.6871	0.733138	0.07896	8.367e-05		0.006384	0.0033	0.825
2	72393138	rs11126362	CYP26B1-EXOC6B	intergenic	NA	NA	T	C	Imputed	0.4368	1.173	0.06988	0.242058	0.4478	0.9586	0.09256	0.6477	0.5001		Imputed	0.6914	0.726216	0.07983	6.108e-05		0.0208	3.66169e-05	0.902
2	72394749	rs194243	CYP26B1-EXOC6B	intergenic	NA	NA	A	G	Imputed	0.4542	1.194	0.06892	0.0880591	0.4668	0.9686	0.09111	0.7262	0.2413		Imputed	0.6916	0.723589	0.07994	5.191e-05		0.04874	1.28779e-05	0.911
2	72394893	rs194242	CYP26B1-EXOC6B	intergenic	NA	NA	A	G	Genotyped	0.4546	1.208	0.06866	0.0745172	0.4655	0.9716	0.09108	0.752	0.2094		Genotyped	0.6897	0.728863	0.07959	7.14e-05		0.06323	9.63604e-06	0.913
2	72395048	rs1860853	CYP26B1-EXOC6B	intergenic	NA	NA	NA	NA	Imputed	NA	NA	NA	NA	NA	NA	NA	NA	NA		Imputed	0.3048	0.716332	0.08062	3.531e-05		NA	NA	NA
2	72395049	rs1860852	CYP26B1-EXOC6B	intergenic	NA	NA	NA	NA	Imputed	NA	NA	NA	NA	NA	NA	NA	NA	NA		Imputed	0.3042	0.714796	0.08073	3.223e-05		NA	NA	NA
2	72405827	rs59689123	CYP26B1-EXOC6B	near-gene-3	NA	NA	T	A	Imputed	0.475	0.8922	0.06884	0.410195	0.4884	0.9983	0.0923	0.9853	0.499		Imputed	0.2858	1.377	0.08135	8.301e-05		0.02406	0.0002	0.882
2	72407263	rs41412	EXOC6B	intron	NA	NA	C	T	Genotyped	0.4567	0.8835	0.06696	0.22464	0.4555	0.9639	0.08881	0.6791	0.2206		Genotyped	0.2854	1.38	0.08131	7.478e-05		0.06125	8.48182e-05	0.893
2	72415803	rs41407	EXOC6B	intron	NA	NA	C	A	Imputed	0.5079	1.10278	0.06744	0.165184	0.4984	0.9953	0.09312	0.9593	0.2738		Imputed	0.7184	0.715308	0.08319	5.671e-05		0.04299	0.0002	0.881
2	72416489	rs41405	EXOC6B	intron	NA	NA	C	G	Imputed	0.3417	0.9458	0.07259	0.525306	0.3469	0.919	0.09884	0.3929	0.3099		Imputed	0.2811	1.396	0.08316	6.077e-05		0.03866	0.0004	0.871
2	72418689	rs41403	EXOC6B	intron	NA	NA	A	C	Genotyped	0.493	0.9053	0.06704	0.10107	0.5	1.007	0.09214	0.9428	0.1995		Genotyped	0.2821	1.419	0.08274	2.379e-05		0.04396	0.0001	0.891
2	72420204	rs41400	EXOC6B	intron	NA	NA	T	C	Imputed	0.4909	0.9063	0.06696	0.121472	0.5	1.005	0.09217	0.9561	0.2226		Imputed	0.2818	1.406	0.0829	3.973e-05		0.0473	0.0002	0.885
2	72422160	rs41398	EXOC6B	intron	NA	NA	C	T	Imputed	0.3687	0.9806	0.07073	0.537585	0.3835	0.973	0.09612	0.7757	0.5054		Imputed	0.2817	1.397	0.0828	5.376e-05		0.01972	0.0018	0.841
2	72422386	rs41397	EXOC6B	intron	NA	NA	A	C	Genotyped	0.345	0.9031	0.07188	0.109635	0.348	1.01	0.09836	0.9225	0.2166		Genotyped	0.2826	1.401	0.08255	4.422e-05		0.05118	0.0003	0.879
2	72424868	rs41394	EXOC6B	intron	NA	NA	T	C	Imputed	0.4745	1.041	0.06747	0.264633	0.4573	0.9943	0.0929	0.9506	0.3867		Imputed	0.7176	0.713776	0.08295	4.751e-05		0.02685	0.0012	0.851
2	72425292	rs41393	EXOC6B	intron	NA	NA	G	A	Genotyped	0.3959	0.9802	0.06908	0.361797	0.413	0.9337	0.09393	0.465	0.2431		Genotyped	0.2826	1.417	0.08296	2.684e-05		0.03765	0.0005	0.867
2	72425439	rs28278	EXOC6B	intron	NA	NA	G	C	Imputed	0.3761	0.9779	0.06971	0.309521	0.3949	0.9409	0.0949	0.5211	0.2304		Imputed	0.2812	1.407	0.08281	3.801e-05		0.04468	0.0008	0.86
2	72427480	rs41391	EXOC6B	intron	NA	NA	A	C	Imputed	0.3094	0.8342	0.07516	0.0379918	0.2914	0.9488	0.1026	0.6084	0.04778		Imputed	0.2811	1.399	0.08307	5.338e-05		0.1605	1.58871e-05	0.909
2	72427905	rs41390	EXOC6B	intron	NA	NA	G	C	Imputed	0.3976	1.057	0.06988	0.245866	0.3841	0.9734	0.09616	0.7788	0.4403		Imputed	0.7182	0.71582	0.08319	5.894e-05		0.02455	0.0012	0.851
2	72428379	rs41389	EXOC6B	intron	NA	NA	C	T	Imputed	0.3976	1.057	0.06988	0.245866	0.3841	0.9734	0.09616	0.7788	0.4403		Imputed	0.7186	0.71582	0.08334	5.981e-05		0.02474	0.0013	0.85
2	72428488	rs41388	EXOC6B	intron	NA	NA	G	A	Imputed	0.4004	0.9872	0.06938	0.718223	0.422	0.9633	0.09404	0.6913	0.5992		Imputed	0.2808	1.393	0.0834	7.119e-05		0.0168	0.002	0.839
2	74238681	rs12713803	LOC100128039-TET3	intergenic	NA	NA	A	G	Imputed	0.2873	1.426	0.07607	6.64401e-05	0.2903	0.9511	0.1051	0.6335	0.003236		Imputed	0.7057	0.935454	0.08236	0.4147		0.1229	0.0002	0.884
2	74241037	rs6743073	LOC100128039-TET3	intergenic	NA	NA	A	G	Imputed	0.2879	1.446	0.07558	2.44756e-05	0.2905	0.9622	0.1047	0.713	0.001392		Imputed	0.7104	0.932836	0.08221	0.4008		0.08813	9.90387e-05	0.892
2	74243380	rs12713805	LOC100128039-TET3	intergenic	NA	NA	C	T	Imputed	0.2887	1.419	0.07583	6.09747e-05	0.2897	0.9695	0.1047	0.7673	0.002147		Imputed	0.7078	0.924214	0.08231	0.3393		0.123	0.0002	0.883
2	74243596	rs10168408	LOC100128039-TET3	intergenic	NA	NA	A	C	Imputed	0.2879	1.427	0.07582	5.30013e-05	0.2897	0.9695	0.1047	0.7673	0.001963		Imputed	0.7078	0.924214	0.08231	0.3393		0.1184	0.0002	0.886
2	74245492	rs6546885	LOC100128039-TET3	intergenic	NA	NA	G	A	Imputed	0.3062	1.434	0.07481	5.33783e-05	0.3127	0.9695	0.1024	0.762	0.001972		Imputed	0.7069	0.913242	0.08202	0.2707		0.1432	7.15582e-05	0.895
2	74245777	rs6546886	LOC100128039-TET3	intergenic	NA	NA	T	C	Genotyped	0.2849	1.419	0.07614	6.49119e-05	0.289	0.9499	0.1049	0.6243	0.003285		Imputed	0.7065	0.915751	0.08207	0.2826		0.1669	0.0001	0.89
2	74246613	rs4371381	LOC100128039-TET3	intergenic	NA	NA	T	C	Imputed	0.2851	1.419	0.07551	5.03695e-05	0.2907	0.9601	0.1041	0.6955	0.002291		Imputed	0.7051	0.909918	0.08193	0.248		0.1624	0.0001	0.891
2	74248451	rs11884748	LOC100128039-TET3	intergenic	NA	NA	A	C	Imputed	0.2851	1.417	0.07562	4.73193e-05	0.2913	0.9559	0.1043	0.6654	0.00238		Imputed	0.7045	0.912409	0.08197	0.2625		0.158	0.0001	0.89
2	74250781	rs6546887	LOC100128039-TET3	intergenic	NA	NA	C	G	Imputed	0.2812	1.429	0.07598	4.78349e-05	0.2903	0.952	0.105	0.6399	0.002572		Imputed	0.6955	0.904977	0.08186	0.2237		0.1824	6.09778e-05	0.897
2	74278481	rs7601526	TET3	intron	NA	NA	A	G	Imputed	0.295	1.514	0.07333	7.75323e-05	0.3062	0.9693	0.103	0.7624	0.002532		Imputed	0.7029	0.927644	0.08089	0.3526		0.1309	6.58972e-06	0.916
2	74310787	rs13021880	TET3	intron	NA	NA	G	C	Genotyped	0.2682	1.553	0.07631	2.44262e-05	0.2765	1.04	0.1058	0.7083	0.0002824		Genotyped	0.299	1.095	0.08069	0.2608		0.0006931	0.001	0.855
2	75698352	rs4852379	TACR1-FAM176A	intergenic	NA	NA	G	A	Genotyped	0.4427	0.9326	0.07095	0.000156393	0.377	0.8462	0.09343	0.07383	3.985e-05		Genotyped	0.1574	1.117	0.101	0.2744		0.0282	0.1243	0.52
2	76184281	rs2583527	C2orf3-LOC100129863	intergenic	NA	NA	T	C	Imputed	0.05021	2.386	0.1391	3.06934e-05	0.07085	1.219	0.1811	0.2748	6.055e-05		Imputed	0.2832	1.111	0.08256	0.2028		0.0001666	1.21887e-05	0.912
2	76209508	rs1441655	C2orf3-LOC100129863	intergenic	NA	NA	A	C	Imputed	0.05256	1.984	0.136	2.80067e-05	0.07508	1.034	0.1782	0.8493	0.0004714		Imputed	0.2862	1.118	0.08251	0.1768		0.0005553	0.0007	0.862
2	76222000	rs317226	C2orf3-LOC100129863	intergenic	NA	NA	C	G	Imputed	0.05469	1.952	0.1333	2.09116e-05	0.07688	1.101	0.176	0.586	0.0001708		Imputed	0.2851	1.112	0.08295	0.2024		0.0003279	0.0011	0.853
2	76236142	rs317231	C2orf3-LOC100129863	intergenic	NA	NA	T	C	Imputed	0.04908	2.017	0.1377	6.24065e-06	0.07018	0.9239	0.1856	0.6698	0.0006652		Imputed	NA	NA	NA	NA		NA	NA	NA
2	76241021	rs427179	C2orf3-LOC100129863	intergenic	NA	NA	T	A	Imputed	0.04762	1.546	0.1429	1.67404e-05	0.06985	0.8594	0.184	0.4102	0.002742		Imputed	0.3469	1.031	0.07855	0.6957		0.01518	0.017	0.755
2	76249945	rs451747	C2orf3-LOC100129863	intergenic	NA	NA	A	T	Imputed	0.04965	1.64	0.1398	1.42423e-05	0.07357	0.8903	0.18	0.5185	0.001764		Imputed	0.3576	1.037	0.07746	0.6353		0.009865	0.0066	0.801
2	76251519	rs384456	C2orf3-LOC100129863	intergenic	NA	NA	C	T	Imputed	0.05035	1.668	0.14	9.82239e-06	0.07415	0.8829	0.1798	0.4885	0.00155		Imputed	0.3576	1.037	0.07746	0.6353		0.009129	0.0044	0.815
2	76253680	rs317267	C2orf3-LOC100129863	intergenic	NA	NA	C	G	Imputed	0.05105	1.668	0.1395	1.64687e-05	0.07465	0.8706	0.1793	0.4398	0.002469		Imputed	0.3576	1.037	0.07746	0.6353		0.01214	0.0039	0.82
2	76256474	rs317258	C2orf3-LOC100129863	intergenic	NA	NA	G	C	Imputed	0.06434	1.712	0.1282	1.12601e-05	0.08918	0.9203	0.1647	0.614	0.001143		Imputed	0.3577	1.037	0.07747	0.6408		0.007688	0.0013	0.849
2	76256791	rs317257	C2orf3-LOC100129863	intergenic	NA	NA	C	T	Imputed	0.05455	1.711	0.1377	2.27295e-05	0.07631	0.8807	0.1769	0.4726	0.002698		Imputed	0.3576	1.037	0.07746	0.6353		0.01287	0.0021	0.837
2	76257343	rs317255	C2orf3-LOC100129863	intergenic	NA	NA	G	A	Imputed	0.06993	1.778	0.1265	3.02522e-05	0.09205	0.9076	0.1622	0.55	0.002525		Imputed	0.3577	1.037	0.07747	0.6408		0.01255	0.0004	0.873
2	76259073	rs317252	C2orf3-LOC100129863	intergenic	NA	NA	A	G	Imputed	0.04965	1.64	0.14	1.77522e-05	0.07322	0.902	0.1802	0.567	0.001735		Imputed	0.3576	1.037	0.07746	0.6353		0.00978	0.0073	0.797
2	76272167	rs317246	C2orf3-LOC100129863	intergenic	NA	NA	A	G	Imputed	0.05517	1.596	0.1358	7.13024e-05	0.07816	0.8865	0.1748	0.4905	0.005043		Imputed	0.3689	1.04	0.07725	0.6105		0.0177	0.0086	0.79
2	76273682	rs408536	C2orf3-LOC100129863	intergenic	NA	NA	A	G	Genotyped	0.06913	1.667	0.1252	3.2245e-05	0.0935	0.9167	0.1607	0.5884	0.002358		Genotyped	0.3672	1.046	0.07699	0.5551		0.009412	0.0021	0.837
2	76280345	rs317283	C2orf3-LOC100129863	intergenic	NA	NA	G	A	Imputed	0.07433	1.646	0.1236	8.0434e-05	0.09569	0.9307	0.1586	0.6509	0.003505		Imputed	0.3675	1.044	0.07708	0.5784		0.01297	0.0028	0.83
2	76283077	rs383487	C2orf3-LOC100129863	intergenic	NA	NA	G	A	Imputed	0.05618	1.654	0.1354	2.84564e-05	0.07754	0.886	0.1758	0.491	0.002891		Imputed	0.3673	1.044	0.07707	0.5731		0.01135	0.0043	0.816
2	76288239	rs317277	C2orf3-LOC100129863	intergenic	NA	NA	T	C	Imputed	0.04839	1.677	0.1402	6.8622e-06	0.07042	0.7788	0.1865	0.1802	0.004386		Imputed	0.3548	1.044	0.07816	0.5802		0.01492	0.0016	0.845
2	76294328	rs435603	C2orf3-LOC100129863	intergenic	NA	NA	A	G	Imputed	0.05377	1.618	0.1361	2.19871e-05	0.078	0.9204	0.1745	0.6346	0.001635		Imputed	0.3671	1.045	0.07705	0.5657		0.007696	0.0092	0.787
2	76318593	rs28878785	C2orf3-LOC100129863	intergenic	NA	NA	G	A	Imputed	0.05134	1.704	0.1398	8.37502e-05	0.0758	0.9092	0.1775	0.5918	0.004242		Imputed	NA	NA	NA	NA		NA	NA	NA
2	76321676	rs143000223	NA	intergenic	NA	NA	A	G	Imputed	0.04846	1.671	0.1402	7.05918e-06	0.07042	0.7855	0.1862	0.1946	0.004119		Imputed	0.3551	1.047	0.07819	0.556		0.01336	0.0019	0.84
2	76321859	rs140204470	NA	intergenic	NA	NA	A	C	Imputed	0.04782	1.678	0.1409	7.50641e-06	0.06905	0.7925	0.1875	0.2148	0.003828		Imputed	0.3518	1.045	0.07888	0.5776		0.01347	0.002	0.839
2	76322535	rs150673998	NA	intergenic	NA	NA	C	T	Imputed	0.05063	1.69	0.1421	2.79793e-05	0.07394	0.918	0.1777	0.6303	0.001933		Imputed	0.3531	1.023	0.07935	0.7762		0.01471	0.0042	0.817
2	76333436	rs317295	C2orf3-LOC647275	intergenic	NA	NA	C	T	Imputed	0.04852	1.625	0.1405	1.16346e-05	0.07143	0.8112	0.1835	0.2542	0.004072		Imputed	0.3549	1.048	0.07818	0.5516		0.01312	0.0045	0.815
2	76335167	rs317292	C2orf3-LOC647275	intergenic	NA	NA	A	G	Imputed	0.05385	1.586	0.1363	2.84077e-05	0.0785	0.9353	0.1729	0.699	0.001609		Imputed	0.3673	1.045	0.07702	0.5715		0.007773	0.0149	0.762
2	76337861	rs317289	LOC100129863-LOC647275	intergenic	NA	NA	A	G	Genotyped	0.05587	1.509	0.132	4.26191e-05	0.079	0.8981	0.1699	0.5271	0.003332		Genotyped	0.3672	1.041	0.07702	0.6052		0.01352	0.0217	0.739
2	76350522	rs66469242	NA	intergenic	NA	NA	T	C	Imputed	0.05063	1.501	0.1396	3.39778e-05	0.07215	0.8305	0.1826	0.3092	0.005887		Imputed	0.3542	1.041	0.0782	0.6112		0.0196	0.0201	0.744
2	76351638	rs13013176	LOC100129863-LOC647275	intergenic	NA	NA	G	A	Imputed	0.05664	1.449	0.1347	9.92401e-05	0.07974	0.9418	0.1718	0.727	0.00327		Imputed	0.3666	1.038	0.07703	0.6325		0.01442	0.0618	0.641
2	76351954	rs34887198	LOC100129863-LOC647275	intergenic	NA	NA	T	C	Imputed	0.05664	1.449	0.1347	9.92401e-05	0.07974	0.9418	0.1718	0.727	0.00327		Imputed	0.3666	1.038	0.07703	0.6325		0.01442	0.0618	0.641
2	76356131	rs34988525	LOC100129863-LOC647275	intergenic	NA	NA	T	C	Imputed	0.05664	1.449	0.1347	9.92401e-05	0.07974	0.9418	0.1718	0.727	0.00327		Imputed	0.3666	1.038	0.07703	0.6325		0.01442	0.0618	0.641
2	76358894	rs12477709	LOC100129863-LOC647275	intergenic	NA	NA	G	A	Imputed	0.05594	1.424	0.1351	9.41222e-05	0.07924	0.9544	0.1722	0.7864	0.002719		Imputed	0.3666	1.038	0.07703	0.6325		0.01287	0.0864	0.592
2	76362422	rs77139504	NA	intergenic	NA	NA	C	T	Imputed	0.05455	1.529	0.1355	4.7094e-05	0.07924	0.9274	0.1723	0.6617	0.002427		Imputed	0.3666	1.038	0.07703	0.6325		0.012	0.0243	0.731
2	76363035	rs149074910	NA	intergenic	NA	NA	G	C	Imputed	0.05392	1.558	0.1371	6.78954e-05	0.07831	0.8976	0.1747	0.5361	0.004299		Imputed	0.36	1.046	0.07787	0.5636		0.01382	0.0168	0.755
2	76363120	rs75801086	NA	intergenic	NA	NA	A	G	Imputed	0.05455	1.529	0.1355	4.7094e-05	0.07924	0.9274	0.1723	0.6617	0.002427		Imputed	0.3666	1.038	0.07703	0.6325		0.012	0.0243	0.731
2	76363758	rs146227064	NA	intergenic	NA	NA	C	G	Imputed	0.05455	1.529	0.1355	4.7094e-05	0.07924	0.9274	0.1723	0.6617	0.002427		Imputed	0.3666	1.038	0.07703	0.6325		0.012	0.0243	0.731
2	76366442	rs12994329	LOC100129863-LOC647275	intergenic	NA	NA	C	G	Imputed	0.06188	1.537	0.1275	1.24301e-05	0.09183	0.9661	0.1612	0.8308	0.0006561		Imputed	0.3665	1.039	0.07708	0.6236		0.005304	0.0188	0.748
2	76378981	rs1851808	LOC100129863-LOC647275	intergenic	NA	NA	G	A	Imputed	0.05392	1.525	0.1361	7.44188e-05	0.07882	0.9121	0.1729	0.5948	0.003872		Imputed	0.3678	1.038	0.07695	0.6277		0.01584	0.0236	0.733
2	76396057	rs17753066	LOC100129863-LOC647275	intergenic	NA	NA	T	G	Imputed	0.05211	1.804	0.1381	2.24592e-06	0.07317	0.8623	0.1825	0.4169	0.0008237		Imputed	0.3751	1.025	0.0777	0.7473		0.008626	0.0005	0.869
2	76419496	rs2140572	LOC100129863-LOC647275	intergenic	NA	NA	G	A	Imputed	0.06643	1.784	0.1272	5.10772e-06	0.08281	0.8239	0.1754	0.2696	0.002342		Imputed	NA	NA	NA	NA		NA	NA	NA
2	76437739	rs34380244	LOC100129863-LOC647275	intergenic	NA	NA	C	G	Imputed	0.06436	1.898	0.1266	2.30927e-06	0.08162	0.8052	0.1759	0.218	0.001961		Imputed	NA	NA	NA	NA		NA	NA	NA
2	76490572	rs1526649	LOC647275-LRRTM4	intergenic	NA	NA	A	G	Genotyped	0.2703	0.7958	0.07943	4.8364e-05	0.2455	1.039	0.1031	0.7089	0.002183		Genotyped	0.1493	0.8766	0.1076	0.221		0.00226	0.1225	0.524
2	79985831	rs6719659	CTNNA2	intron	NA	NA	C	T	Imputed	0.1761	1.478	0.08604	8.19513e-05	0.1809	0.9264	0.1245	0.5394	0.004777		Imputed	0.6652	0.97371	0.07925	0.7395		0.07294	0.0004	0.874
2	80230038	rs1368910	CTNNA2	intron	NA	NA	C	T	Genotyped	0.4372	0.8001	0.07101	8.01e-05	0.3865	0.9958	0.09432	0.9644	0.001309		Imputed	NA	NA	NA	NA		NA	NA	NA
2	80236251	rs423412	CTNNA2	intron	NA	NA	G	A	Genotyped	0.2744	1.329	0.07387	0.0104164	0.285	1.057	0.09818	0.5748	0.01636		Genotyped	0.6625	1.30073	0.08254	0.001444		8.141e-05	0.1467	0.479
2	88429183	rs2970902	FABP1-THNSL2	near-gene-5	NA	NA	C	G	Imputed	0.1001	1.366	0.1139	0.0695313	0.09529	1.586	0.159	0.00373	0.001503		Imputed	0.3278	1.257	0.08003	0.00433		1.992e-05	0.411	0
2	88432394	rs12470985	FABP1-THNSL2	intergenic	NA	NA	T	G	Imputed	0.1013	1.308	0.1132	0.074173	0.09569	1.558	0.1584	0.005109	0.00199		Imputed	0.3282	1.252	0.07982	0.004918		2.941e-05	0.4677	0
2	88434736	rs35103143	FABP1-THNSL2	intergenic	NA	NA	C	A	Imputed	0.1013	1.287	0.1131	0.0808774	0.0961	1.57	0.1583	0.004384	0.002013		Imputed	0.3327	1.259	0.0791	0.003551		2.167e-05	0.453	0
2	88436839	rs34185550	FABP1-THNSL2	intergenic	NA	NA	C	T	Genotyped	0.1027	1.346	0.1111	0.0597982	0.099	1.501	0.155	0.008833	0.002189		Genotyped	0.3588	1.213	0.07766	0.01307		8.586e-05	0.4213	0
2	88439557	rs4410295	FABP1-THNSL2	intergenic	NA	NA	C	A	Imputed	0.1013	1.287	0.1131	0.0808774	0.0956	1.592	0.1588	0.003417	0.001721		Imputed	0.3343	1.243	0.07881	0.005756		3.006e-05	0.3754	0
2	99082569	rs112907291	INPP4A	intron	NA	NA	NA	NA	Imputed	NA	NA	NA	NA	NA	NA	NA	NA	NA		Imputed	0.01003	0.295159	0.2993	4.549e-05		NA	NA	NA
2	99264073	rs56386350	MGAT4A	intron	NA	NA	T	C	Imputed	0.03561	3.023	0.1637	5.63907e-06	0.046	1.481	0.2247	0.08043	2.625e-06		Imputed	0.307	1.109	0.08007	0.1981		1.904e-05	2.44268e-07	0.934
2	99272802	rs11679648	MGAT4A	intron	NA	NA	A	G	Genotyped	0.03631	3.048	0.1604	2.60704e-05	0.048	1.467	0.22	0.08162	9.678e-06		Genotyped	0.3056	1.105	0.07985	0.212		5.153e-05	1.02336e-07	0.938
2	99284927	rs55634708	MGAT4A	intron	NA	NA	C	T	Imputed	0.06188	2.1	0.1338	0.000140339	0.07625	1.543	0.1748	0.01311	5.683e-06		Imputed	0.3112	1.116	0.08073	0.173		2.527e-05	0.0002	0.883
2	99287729	rs56371690	MGAT4A	intron	NA	NA	A	G	Imputed	0.06179	2.095	0.1336	8.27337e-05	0.07661	1.527	0.1742	0.01514	3.999e-06		Imputed	0.3115	1.119	0.08068	0.1638		1.815e-05	0.0002	0.88
2	99290399	rs17448190	MGAT4A	intron	NA	NA	T	C	Imputed	0.06179	2.095	0.1336	8.27337e-05	0.07618	1.549	0.1749	0.01238	3.255e-06		Imputed	0.3117	1.114	0.08058	0.179		1.843e-05	0.0002	0.883
2	99290856	rs56305624	MGAT4A	intron	NA	NA	A	G	Imputed	0.06179	2.095	0.1336	8.27337e-05	0.07625	1.547	0.1749	0.01264	3.323e-06		Imputed	0.3116	1.115	0.08057	0.1767		1.831e-05	0.0002	0.883
2	99295731	rs76909086	MGAT4A	intron	NA	NA	T	C	Imputed	0.0625	2.021	0.1333	0.000113195	0.07712	1.518	0.174	0.01644	5.83e-06		Imputed	0.3125	1.12	0.08037	0.1578		2.21e-05	0.0006	0.867
2	99307430	rs62158010	MGAT4A	intron	NA	NA	C	T	Imputed	0.08604	1.715	0.1133	0.000281007	0.1006	1.4	0.1539	0.02891	2.423e-05		Imputed	0.3299	1.068	0.07903	0.4047		0.0002983	0.0022	0.837
2	99308148	rs55633363	MGAT4A	intron	NA	NA	C	G	Imputed	0.08604	1.724	0.1134	0.00025265	0.1006	1.4	0.1539	0.02891	2.197e-05		Imputed	0.33	1.067	0.07905	0.4152		0.0002948	0.0019	0.84
2	99309914	rs62158012	MGAT4A	intron	NA	NA	C	A	Imputed	0.05524	2.215	0.1357	3.20907e-05	0.07201	1.663	0.1799	0.004711	5.034e-07		Imputed	0.3084	1.113	0.0805	0.1854		5.693e-06	3.79212e-05	0.902
2	99311272	rs56027617	MGAT4A	intron	NA	NA	T	C	Imputed	0.08604	1.72	0.1134	0.000305576	0.1002	1.414	0.1542	0.02476	2.235e-05		Imputed	0.3306	1.069	0.0791	0.3978		0.0002738	0.002	0.838
2	99311400	rs56945529	MGAT4A	intron	NA	NA	G	C	Imputed	0.06223	2.111	0.1309	7.46067e-05	0.07988	1.528	0.1705	0.0129	3.081e-06		Imputed	0.3148	1.1	0.08055	0.2352		2.863e-05	8.9167e-05	0.893
2	99312106	rs62158015	MGAT4A	intron	NA	NA	G	A	Imputed	0.08604	1.711	0.1135	0.000390423	0.1001	1.416	0.1542	0.02412	2.739e-05		Imputed	0.3307	1.069	0.07911	0.3998		0.0003141	0.0023	0.835
2	99312981	rs55646762	MGAT4A	intron	NA	NA	C	T	Imputed	0.08662	1.677	0.1134	0.000481669	0.1001	1.416	0.1542	0.02412	3.337e-05		Imputed	0.3315	1.07	0.07907	0.3926		0.0003437	0.0037	0.821
2	99313344	rs56354279	MGAT4A	intron	NA	NA	A	G	Imputed	0.08662	1.677	0.1134	0.000481669	0.1001	1.416	0.1542	0.02412	3.337e-05		Imputed	0.3317	1.07	0.07906	0.3919		0.0003422	0.0037	0.821
2	99315067	rs12467276	MGAT4A	intron	NA	NA	C	T	Genotyped	0.1145	1.379	0.1025	0.00286355	0.1305	1.419	0.1357	0.009845	8.489e-05		Genotyped	0.3712	1.101	0.0769	0.2098		0.0002177	0.1092	0.549
2	99316339	rs62158019	MGAT4A	intron	NA	NA	A	G	Imputed	0.06879	1.752	0.1267	0.000358374	0.0841	1.513	0.1657	0.01239	1.317e-05		Imputed	0.3479	1.14	0.07843	0.09423		1.749e-05	0.0103	0.782
2	99317157	rs12464653	MGAT4A	intron	NA	NA	A	C	Imputed	0.1133	1.424	0.1028	0.00228176	0.1301	1.41	0.1358	0.01149	7.682e-05		Imputed	0.3705	1.104	0.07702	0.2004		0.0001881	0.0829	0.598
2	99317188	rs12469616	MGAT4A	intron	NA	NA	C	T	Imputed	0.1133	1.424	0.1028	0.00228176	0.1301	1.41	0.1358	0.01149	7.682e-05		Imputed	0.3705	1.104	0.07702	0.2004		0.0001881	0.0829	0.598
2	99317689	rs882164	MGAT4A	intron	NA	NA	C	T	Imputed	0.1133	1.424	0.1028	0.00228176	0.1301	1.41	0.1358	0.01149	7.682e-05		Imputed	0.3705	1.104	0.07702	0.2004		0.0001881	0.0829	0.598
2	99321237	rs56363239	MGAT4A	intron	NA	NA	T	A	Imputed	0.1087	1.456	0.1041	0.00150344	0.1265	1.398	0.1372	0.0146	6.246e-05		Imputed	0.3646	1.116	0.07721	0.1548		0.0001095	0.0835	0.597
2	101011618	rs6754869	CHST10	intron	NA	NA	G	A	Genotyped	0.456	0.7084	0.07077	1.25934e-05	0.4105	1.182	0.0933	0.0732	0.01335		Genotyped	0.01284	1.096	0.3121	0.7693		0.1152	5.19619e-05	0.899
2	101018411	rs4149516	CHST10	intron	NA	NA	G	C	Genotyped	0.4818	0.7339	0.06913	3.85297e-05	0.4415	1.168	0.09298	0.09428	0.01922		Genotyped	0.0266	1.123	0.2213	0.5993		0.1874	0.0002	0.885
2	101018445	rs4149515	CHST10	intron	NA	NA	T	C	Genotyped	0.4462	0.7004	0.07174	4.41834e-06	0.397	1.1	0.09423	0.3129	0.001834		Imputed	NA	NA	NA	NA		NA	NA	NA
2	101019663	rs4850932	CHST10	intron	NA	NA	G	A	Genotyped	0.4588	0.6952	0.0718	1.64439e-05	0.4155	1.149	0.0937	0.1379	0.009099		Genotyped	0.1027	0.8144	0.1318	0.1194		0.003099	0.0001	0.89
2	101020137	rs7575422	CHST10	intron	NA	NA	A	G	Genotyped	0.4455	0.7111	0.07177	7.44949e-06	0.398	1.111	0.09416	0.2647	0.003034		Genotyped	0.01302	1.081	0.3113	0.8028		0.05025	0.0006	0.865
2	101020898	rs4149514	CHST10	intron	NA	NA	A	G	Genotyped	0.4511	0.6903	0.07192	1.41188e-06	0.397	1.107	0.09387	0.2802	0.001105		Imputed	NA	NA	NA	NA		NA	NA	NA
2	101021135	rs6758622	CHST10	intron	NA	NA	T	C	Genotyped	0.4462	0.6951	0.07169	4.92825e-06	0.3985	1.106	0.09402	0.2836	0.002212		Genotyped	0.01284	1.096	0.3121	0.7693		0.04587	0.0003	0.877
2	101022014	rs60468180	CHST10	intron	NA	NA	G	A	Imputed	0.488	0.7374	0.06932	2.06163e-05	0.4402	1.169	0.09361	0.09566	0.0139		Imputed	0.0266	1.123	0.2213	0.5993		0.1613	0.0002	0.882
2	101022410	rs61710328	CHST10	intron	NA	NA	T	G	Imputed	0.4469	0.7067	0.07198	8.70798e-06	0.3989	1.117	0.09439	0.2422	0.003699		Imputed	0.01284	1.096	0.3121	0.7693		0.06025	0.0004	0.872
2	101022963	rs7571659	CHST10	intron	NA	NA	G	A	Genotyped	0.4818	0.7426	0.06911	5.26024e-05	0.4425	1.17	0.09316	0.09117	0.02301		Genotyped	0.0266	1.123	0.2213	0.5993		0.2043	0.0003	0.879
2	101023329	rs7561065	CHST10	intron	NA	NA	T	C	Imputed	0.4497	0.7004	0.07163	5.99002e-06	0.4025	1.121	0.09378	0.2247	0.00325		Imputed	0.01266	1.108	0.3127	0.743		0.05899	0.0002	0.88
2	101023699	rs4149509	CHST10	intron	NA	NA	T	C	Genotyped	0.4497	0.6977	0.07168	5.2278e-06	0.403	1.126	0.09385	0.2054	0.003325		Genotyped	0.01284	1.096	0.3121	0.7693		0.05649	0.0002	0.884
2	101024413	rs6749572	CHST10	intron	NA	NA	T	C	Imputed	0.4497	0.7004	0.07163	5.99002e-06	0.4025	1.121	0.09378	0.2247	0.00325		Imputed	0.01266	1.107	0.3127	0.7441		0.05885	0.0002	0.88
2	101025535	rs10180685	CHST10	intron	NA	NA	C	G	Imputed	0.4902	0.7346	0.06919	1.43226e-05	0.4425	1.17	0.09316	0.09117	0.01203		Imputed	0.02642	1.129	0.2215	0.5835		0.1542	0.0002	0.885
2	101025811	rs10172841	CHST10	intron	NA	NA	C	T	Genotyped	0.4818	0.7426	0.06911	5.26024e-05	0.4425	1.17	0.09316	0.09117	0.02301		Genotyped	0.0266	1.123	0.2213	0.5993		0.2043	0.0003	0.879
2	101027400	rs7582096	CHST10	intron	NA	NA	A	G	Genotyped	0.4476	0.7032	0.072	4.66374e-06	0.3975	1.111	0.09432	0.2646	0.002334		Genotyped	0.01853	0.8501	0.2831	0.5662		0.009668	0.0006	0.865
2	101027828	rs10176978	CHST10	intron	NA	NA	C	A	Imputed	0.4958	0.730994	0.06967	9.3711e-06	0.4453	1.14	0.09319	0.1593	0.005928		Imputed	0.03194	0.9785	0.2112	0.9181		0.04053	0.0006	0.866
2	101028236	rs7585713	CHST10	intron	NA	NA	T	G	Genotyped	0.4497	0.7118	0.07177	4.81269e-06	0.403	1.111	0.0938	0.2602	0.002424		Genotyped	0.01853	0.8501	0.2831	0.5662		0.009901	0.0008	0.859
2	101028918	rs6736938	CHST10	intron	NA	NA	A	G	Imputed	0.4482	0.712	0.07179	6.0845e-06	0.4034	1.108	0.09385	0.2732	0.002608		Imputed	0.01853	0.8501	0.2831	0.5662		0.01038	0.0009	0.857
2	101029316	rs10183063	CHST10	intron	NA	NA	C	A	Imputed	0.493	0.7445	0.06958	1.36027e-05	0.4458	1.136	0.09327	0.1717	0.006713		Imputed	0.03193	0.98	0.2113	0.924		0.04399	0.0012	0.852
2	101032816	rs4149506	CHST10	intron	NA	NA	G	A	Genotyped	0.4623	0.7325	0.07055	8.26272e-06	0.4175	1.123	0.09324	0.2129	0.00411		Genotyped	0.01467	0.8872	0.3063	0.696		0.01955	0.0013	0.85
2	101037604	rs6761084	CHST10-LOC129522	intergenic	NA	NA	G	C	Imputed	0.4613	0.7203	0.07101	9.21119e-06	0.417	1.139	0.09342	0.1637	0.005799		Imputed	0.01853	0.8501	0.2831	0.5662		0.01726	0.0005	0.869
2	101038647	rs13400841	CHST10-LOC129522	intergenic	NA	NA	C	T	Genotyped	0.4595	0.7283	0.07093	1.2401e-05	0.417	1.139	0.09342	0.1637	0.006688		Genotyped	0.01853	0.8501	0.2831	0.5662		0.01884	0.0007	0.862
2	101039956	rs2309801	CHST10-LOC129522	intergenic	NA	NA	C	T	Genotyped	0.4595	0.7283	0.07093	1.2401e-05	0.417	1.139	0.09342	0.1637	0.006688		Genotyped	0.01853	0.8501	0.2831	0.5662		0.01884	0.0007	0.862
2	101558984	rs7605434	NPAS2	intron	NA	NA	G	A	Genotyped	0.09497	1.094	0.1183	0.600507	0.093	0.8587	0.159	0.3378	0.3233		Genotyped	0.1042	0.5721	0.143	9.399e-05		0.0006159	0.0022	0.836
2	104059441	rs4851649	TMEM182-LOC728815	intergenic	NA	NA	T	G	Imputed	0.1662	1.386	0.08873	4.81631e-05	0.1915	1.043	0.1164	0.7202	0.0004683		Imputed	0.5052	0.911577	0.07527	0.2191		0.1025	0.0015	0.847
2	104061378	rs13031874	TMEM182-LOC728815	intergenic	NA	NA	T	A	Imputed	0.1674	1.353	0.08853	8.32029e-05	0.1919	1.046	0.1163	0.6963	0.0006455		Imputed	0.5052	0.910747	0.07528	0.2158		0.1173	0.003	0.828
2	104077211	rs266071	TMEM182-LOC728815	intergenic	NA	NA	C	G	Imputed	0.2011	1.298	0.08198	8.50906e-05	0.2325	1.013	0.1053	0.9031	0.001164		Imputed	0.482	0.9185	0.0753	0.2592		0.1209	0.007	0.798
2	104084698	rs266061	TMEM182-LOC728815	intergenic	NA	NA	A	G	Imputed	0.2017	1.295	0.08208	7.02368e-05	0.2329	1.014	0.1055	0.8975	0.001003		Imputed	0.482	0.9221	0.0754	0.2818		0.1063	0.0085	0.79
2	104086428	rs266058	TMEM182-LOC728815	intergenic	NA	NA	T	C	Imputed	0.211	1.239	0.08149	9.91437e-05	0.2379	0.9937	0.1044	0.9514	0.001872		Imputed	0.482	0.9221	0.0754	0.2818		0.138	0.0253	0.728
2	104092326	rs197451	TMEM182-LOC728815	intergenic	NA	NA	T	C	Imputed	0.2106	1.246	0.08157	8.99754e-05	0.2381	0.9913	0.1044	0.9333	0.001839		Imputed	0.4818	0.9231	0.07541	0.2889		0.1342	0.0222	0.737
2	104094008	rs817223	TMEM182-LOC728815	intergenic	NA	NA	C	T	Imputed	0.2097	1.251	0.08174	7.99114e-05	0.2386	0.9919	0.1045	0.9382	0.00168		Imputed	0.482	0.9222	0.07538	0.2825		0.1322	0.0198	0.745
2	104095893	rs11675977	TMEM182-LOC728815	intergenic	NA	NA	A	G	Imputed	0.2199	1.281	0.08044	8.5432e-05	0.2526	0.9961	0.1053	0.9706	0.001574		Imputed	0.4823	0.9191	0.07551	0.2637		0.1402	0.0089	0.788
2	104095980	rs1836054	TMEM182-LOC728815	intergenic	NA	NA	C	T	Imputed	0.2199	1.281	0.08045	7.84294e-05	0.2531	0.998	0.1054	0.9845	0.00143		Imputed	0.4823	0.9191	0.07551	0.2637		0.1352	0.0089	0.788
2	104096243	rs11677228	TMEM182-LOC728815	intergenic	NA	NA	A	G	Imputed	0.2199	1.281	0.08041	8.55496e-05	0.2534	0.996	0.1054	0.97	0.001568		Imputed	0.4823	0.9191	0.07551	0.2637		0.1403	0.0088	0.789
2	104096271	rs11677232	TMEM182-LOC728815	intergenic	NA	NA	A	G	Imputed	0.2199	1.281	0.08041	8.55496e-05	0.2534	0.996	0.1054	0.97	0.001568		Imputed	0.4823	0.9191	0.07551	0.2637		0.1403	0.0088	0.789
2	104097914	rs1579547	TMEM182-LOC728815	intergenic	NA	NA	T	C	Imputed	0.2198	1.31	0.08078	6.79662e-05	0.2545	0.9865	0.1055	0.8978	0.001616		Imputed	0.4823	0.9191	0.0755	0.2641		0.1426	0.0043	0.817
2	104105609	rs13395153	TMEM182-LOC728815	intergenic	NA	NA	T	C	Imputed	0.2032	1.293	0.08335	4.41634e-05	0.2372	0.9856	0.1067	0.892	0.001239		Imputed	0.4882	0.9319	0.07539	0.3494		0.09897	0.0107	0.779
2	104156821	rs11123960	LOC728815-LOC644265	intergenic	NA	NA	A	G	Imputed	0.2077	1.263	0.08273	8.16541e-05	0.2386	0.9487	0.1064	0.6206	0.00374		Imputed	0.4843	0.9426	0.07533	0.4329		0.1268	0.0188	0.748
2	104157067	rs11123963	LOC728815-LOC644265	intergenic	NA	NA	T	C	Imputed	0.2081	1.263	0.08269	8.53558e-05	0.2388	0.9516	0.1065	0.6415	0.003627		Imputed	0.4843	0.9426	0.07533	0.4329		0.1251	0.0193	0.747
2	104159785	rs4851029	LOC728815-LOC644265	intergenic	NA	NA	T	G	Imputed	0.2058	1.307	0.0828	3.77135e-05	0.2376	0.9557	0.1064	0.6704	0.002014		Imputed	0.4734	0.9408	0.07558	0.4198		0.09871	0.0073	0.797
2	104163187	rs6721892	LOC728815-LOC644265	intergenic	NA	NA	G	A	Imputed	0.2101	1.318	0.08126	5.38099e-05	0.2399	0.9431	0.106	0.5808	0.00325		Imputed	0.4775	0.9372	0.07516	0.3881		0.1303	0.0039	0.82
2	104164950	rs4851031	LOC728815-LOC644265	intergenic	NA	NA	A	G	Imputed	0.2101	1.318	0.08126	5.38099e-05	0.2399	0.9431	0.106	0.5808	0.00325		Imputed	0.4775	0.9372	0.07515	0.3882		0.1302	0.0039	0.82
2	104165751	rs2167542	LOC728815-LOC644265	intergenic	NA	NA	A	G	Imputed	0.2101	1.305	0.08137	6.86698e-05	0.2396	0.9403	0.106	0.5618	0.003972		Imputed	0.4762	0.9318	0.07517	0.3471		0.157	0.0047	0.814
2	104178377	rs7580027	LOC728815-LOC644265	intergenic	NA	NA	T	G	Imputed	0.2062	1.337	0.08199	1.92089e-05	0.2375	0.9545	0.1065	0.6616	0.001371		Imputed	0.4771	0.9415	0.07496	0.4213		0.08348	0.0033	0.825
2	104179160	rs6733755	LOC728815-LOC644265	intergenic	NA	NA	T	C	Imputed	0.2058	1.337	0.08199	2.11534e-05	0.2375	0.9545	0.1065	0.6616	0.001459		Imputed	0.4772	0.9409	0.07494	0.4166		0.08668	0.0032	0.826
2	104183265	rs6543217	LOC728815-LOC644265	intergenic	NA	NA	A	G	Imputed	0.2055	1.341	0.082	2.04018e-05	0.2365	0.9641	0.1064	0.7313	0.001174		Imputed	0.4771	0.9415	0.07496	0.4213		0.07794	0.0033	0.825
2	104183537	rs6543218	LOC728815-LOC644265	intergenic	NA	NA	A	C	Imputed	0.2055	1.341	0.082	2.04018e-05	0.2365	0.9641	0.1064	0.7313	0.001174		Imputed	0.4771	0.9415	0.07496	0.4213		0.07794	0.0033	0.825
2	104186652	rs13411937	LOC728815-LOC644265	intergenic	NA	NA	A	G	Imputed	0.2154	1.357	0.08015	4.51565e-05	0.2469	0.9854	0.1057	0.8893	0.001276		Imputed	0.4771	0.9415	0.07496	0.4213		0.08112	0.0022	0.836
2	104196439	rs7591265	LOC728815-LOC644265	intergenic	NA	NA	C	T	Imputed	0.2069	1.327	0.08198	2.97421e-05	0.2387	0.9682	0.1059	0.7599	0.001373		Imputed	0.4768	0.9421	0.07503	0.4265		0.08241	0.0048	0.812
2	104199025	rs6711344	LOC728815-LOC644265	intergenic	NA	NA	A	G	Imputed	0.2051	1.336	0.08215	2.16537e-05	0.2356	0.9713	0.1066	0.7847	0.001046		Imputed	0.4747	0.9396	0.0751	0.4064		0.07665	0.0039	0.82
2	104202712	rs6727525	LOC728815-LOC644265	intergenic	NA	NA	T	G	Imputed	0.2055	1.341	0.082	2.04018e-05	0.2362	0.9713	0.1065	0.7847	0.001008		Imputed	0.4768	0.9421	0.07503	0.4265		0.07182	0.0036	0.823
2	104220144	rs10192716	LOC728815-LOC644265	intergenic	NA	NA	C	G	Imputed	0.2053	1.304	0.08148	4.11828e-05	0.2325	0.9758	0.1057	0.817	0.001477		Imputed	0.4765	0.9386	0.07494	0.3982		0.08906	0.0078	0.794
2	104227395	rs7558335	LOC728815-LOC644265	intergenic	NA	NA	T	C	Imputed	0.2053	1.304	0.08148	4.11828e-05	0.2325	0.9758	0.1057	0.817	0.001477		Imputed	0.4765	0.9386	0.07494	0.3982		0.08906	0.0078	0.794
2	104227869	rs6543223	LOC728815-LOC644265	intergenic	NA	NA	T	C	Imputed	0.2053	1.291	0.08159	5.27602e-05	0.232	0.9702	0.1058	0.7749	0.001935		Imputed	0.4749	0.934	0.07494	0.3619		0.11	0.0091	0.787
2	104228863	rs13396809	LOC728815-LOC644265	intergenic	NA	NA	G	A	Imputed	0.2053	1.304	0.08148	4.11828e-05	0.2325	0.9758	0.1057	0.817	0.001477		Imputed	0.4766	0.938	0.07496	0.393		0.09029	0.0077	0.794
2	104231295	rs7570362	LOC728815-LOC644265	intergenic	NA	NA	A	T	Imputed	0.2053	1.291	0.08159	5.27602e-05	0.233	0.9673	0.1055	0.753	0.002057		Imputed	0.4755	0.9317	0.07496	0.3454		0.1179	0.0084	0.791
2	104238501	rs6719978	LOC728815-LOC644265	intergenic	NA	NA	G	A	Imputed	0.2053	1.291	0.08159	5.27602e-05	0.233	0.9673	0.1055	0.753	0.002057		Imputed	0.4765	0.9327	0.07478	0.3512		0.1165	0.0086	0.79
2	104240205	rs11123965	LOC728815-LOC728838	intergenic	NA	NA	T	C	Genotyped	0.2053	1.295	0.08161	4.32953e-05	0.2335	0.9729	0.1054	0.7946	0.001624		Genotyped	0.4767	0.9382	0.07471	0.3933		0.09437	0.0093	0.786
2	104242721	rs7576621	LOC644265-LOC728838	intergenic	NA	NA	T	G	Imputed	0.2053	1.304	0.08148	4.11828e-05	0.2335	0.9729	0.1054	0.7946	0.001573		Imputed	0.478	0.9373	0.07479	0.3869		0.09458	0.0073	0.796
2	104243220	rs10170544	LOC644265-LOC728838	intergenic	NA	NA	C	A	Imputed	0.2053	1.291	0.08159	5.27602e-05	0.233	0.9673	0.1055	0.753	0.002057		Imputed	0.4765	0.9327	0.07478	0.3512		0.1165	0.0086	0.79
2	104249538	rs4441492	LOC644265-LOC728838	intergenic	NA	NA	A	G	Imputed	0.2053	1.308	0.08158	3.522e-05	0.2308	0.9756	0.1064	0.8164	0.001326		Imputed	0.4804	0.9405	0.0751	0.4142		0.08095	0.0076	0.795
2	104295741	rs264935	LOC644265-LOC728838	intergenic	NA	NA	T	C	Imputed	0.2091	1.301	0.08034	6.72686e-05	0.2373	0.9751	0.108	0.8156	0.001993		Imputed	0.4635	0.9412	0.07548	0.4222		0.09919	0.0085	0.791
2	104296570	rs264937	LOC644265-LOC728838	intergenic	NA	NA	A	G	Imputed	0.2091	1.301	0.08034	6.72686e-05	0.2376	0.9776	0.108	0.8337	0.001907		Imputed	0.4635	0.9412	0.07548	0.4222		0.09724	0.0086	0.79
2	104311653	rs58565191	LOC644265-LOC728838	intergenic	NA	NA	A	G	Imputed	0.2122	1.304	0.0791	4.39134e-05	0.2421	1.005	0.1066	0.9618	0.0008702		Imputed	NA	NA	NA	NA		NA	NA	NA
2	106467506	rs6543344	NCK2	intron	NA	NA	C	G	Imputed	0.1412	1.241	0.09601	0.0250059	0.1525	1.598	0.1281	0.0002538	7.265e-05		Imputed	0.1213	1.203	0.1123	0.1005		6.658e-05	0.1922	0.394
2	111680155	rs3789134	ACOXL	intron	NA	NA	C	T	Imputed	0.09097	1.47	0.1101	7.56516e-05	0.1058	1.214	0.1553	0.2118	8.373e-05		Imputed	NA	NA	NA	NA		NA	NA	NA
2	136658676	rs115410695	NA	intergenic	NA	NA	C	G	Imputed	0.02158	1.907	0.2057	0.00357806	0.01949	2.556	0.3497	0.007276	8.308e-05		Imputed	NA	NA	NA	NA		NA	NA	NA
2	136661788	rs75561709	NA	intergenic	NA	NA	C	T	Imputed	0.02158	1.907	0.2057	0.00357806	0.01949	2.556	0.3497	0.007276	8.308e-05		Imputed	NA	NA	NA	NA		NA	NA	NA
2	136663528	rs77637735	NA	near-gene-3	NA	NA	C	T	Imputed	0.02158	1.907	0.2057	0.00352028	0.01951	2.55	0.3497	0.007425	8.31e-05		Imputed	NA	NA	NA	NA		NA	NA	NA
2	136672565	rs78026280	DARS	intron	NA	NA	G	A	Imputed	0.02158	1.902	0.2057	0.00358912	0.01951	2.55	0.3497	0.007425	8.482e-05		Imputed	NA	NA	NA	NA		NA	NA	NA
2	136706427	rs144078688	DARS	intron	NA	NA	A	G	Imputed	0.02309	2.162	0.1923	0.00326796	0.02444	2.389	0.3105	0.005041	5.6e-05		Imputed	NA	NA	NA	NA		NA	NA	NA
2	136736407	rs74479926	DARS	intron	NA	NA	C	T	Imputed	0.02364	2.157	0.1919	0.00408079	0.0249	2.265	0.3052	0.007394	9.672e-05		Imputed	NA	NA	NA	NA		NA	NA	NA
2	136762856	rs116081148	NA	intergenic	NA	NA	G	A	Imputed	0.02364	2.157	0.1919	0.00408079	0.02492	2.273	0.3053	0.007168	9.435e-05		Imputed	NA	NA	NA	NA		NA	NA	NA
2	136772244	rs78177099	NA	intergenic	NA	NA	A	T	Imputed	0.02364	1.982	0.1998	0.00447451	0.02446	2.398	0.3107	0.004883	7.646e-05		Imputed	NA	NA	NA	NA		NA	NA	NA
2	138749057	rs1580111	HNMT	intron	NA	NA	T	C	Genotyped	0.4679	0.7889	0.06952	9.73426e-05	0.4345	1.113	0.08997	0.2356	0.01424		Genotyped	0.3736	0.9808	0.07815	0.8039		0.05299	0.0066	0.801
2	138755992	rs1020677	HNMT	intron	NA	NA	A	T	Imputed	0.4718	0.7569	0.07091	6.69307e-05	0.4401	1.118	0.0919	0.2259	0.01207		Imputed	0.3515	0.9688	0.08009	0.6924		0.03872	0.0021	0.838
2	140494388	rs4369034	MRPS18BP2-LRP1B	intergenic	NA	NA	A	G	Imputed	0.1467	0.4664	0.1089	5.85141e-05	0.1311	0.9428	0.141	0.6758	0.0004812		Imputed	0.1146	1.111	0.1141	0.3579		0.06368	5.28927e-08	0.94
2	140520891	rs2889458	MRPS18BP2-LRP1B	intergenic	NA	NA	C	T	Imputed	0.1471	0.4662	0.1076	8.10838e-05	0.1289	0.9044	0.1416	0.4778	0.0003144		Imputed	0.114	1.116	0.1141	0.3342		0.05623	5.58833e-08	0.94
2	140537510	rs7605767	MRPS18BP2-LRP1B	intergenic	NA	NA	T	C	Imputed	0.1471	0.47	0.1079	3.76981e-05	0.1278	0.9677	0.1411	0.8158	0.0005227		Imputed	0.1128	1.135	0.1143	0.2694		0.08517	2.42463e-08	0.943
2	140543147	rs1520093	MRPS18BP2-LRP1B	intergenic	NA	NA	C	T	Imputed	0.1474	0.473	0.1076	3.062e-05	0.1282	0.9603	0.1409	0.7737	0.0003987		Imputed	0.1132	1.12	0.1138	0.3177		0.06459	4.59827e-08	0.941
2	140551751	rs9808190	MRPS18BP2-LRP1B	intergenic	NA	NA	A	G	Genotyped	0.1453	0.465	0.1085	1.59418e-05	0.121	0.9255	0.1443	0.5915	0.0001426		Genotyped	0.1143	1.105	0.1137	0.3793		0.03368	6.33241e-08	0.94
2	142277072	rs11677666	LRP1B	intron	NA	NA	G	A	Imputed	0.3698	0.8063	0.07309	0.000665842	0.3458	0.8051	0.09635	0.02441	4.575e-05		Imputed	0.3525	0.8871	0.07996	0.134		7.403e-05	0.6241	0
2	153407808	rs2083098	FMNL2	intron	NA	NA	NA	NA	Imputed	NA	NA	NA	NA	NA	NA	NA	NA	NA		Imputed	0.3558	0.714796	0.0783	1.827e-05		NA	NA	NA
2	153407834	rs2083099	FMNL2	intron	NA	NA	NA	NA	Imputed	NA	NA	NA	NA	NA	NA	NA	NA	NA		Imputed	0.3558	0.714796	0.0783	1.827e-05		NA	NA	NA
2	159066643	rs12104564	CCDC148	intron	NA	NA	NA	NA	Imputed	NA	NA	NA	NA	0.06369	NA	NA	NA	NA		Imputed	0.276	0.710732	0.08183	2.987e-05		NA	NA	NA
2	159074856	rs57622652	CCDC148	intron	NA	NA	NA	NA	Imputed	NA	NA	NA	NA	NA	NA	NA	NA	NA		Imputed	0.2763	0.706215	0.08188	2.125e-05		NA	NA	NA
2	159075504	rs1521875	CCDC148	intron	NA	NA	NA	NA	Imputed	NA	NA	NA	NA	0.394	NA	NA	NA	NA		Imputed	0.2825	0.733138	0.08077	0.0001218		NA	NA	NA
2	159075984	rs4664936	CCDC148	intron	NA	NA	NA	NA	Imputed	NA	1.02459	NA	NA	0.4638	NA	NA	NA	NA		Imputed	0.2813	0.73046	0.08093	0.0001048		NA	NA	NA
2	159077019	rs958671	CCDC148	intron	NA	NA	NA	NA	Imputed	NA	1.04668	NA	NA	0.4644	NA	NA	NA	NA		Imputed	0.2843	0.73046	0.08085	0.0001016		NA	NA	NA
2	159079471	rs4126019	CCDC148	intron	NA	NA	NA	NA	Imputed	NA	NA	NA	NA	0.4389	NA	NA	NA	NA		Imputed	0.2976	0.717875	0.08059	3.87e-05		NA	NA	NA
2	159080566	rs142087674	CCDC148	intron	NA	NA	NA	NA	Imputed	NA	NA	NA	NA	0.4568	NA	NA	NA	NA		Imputed	0.2906	0.739645	0.08058	0.0001805		NA	NA	NA
2	159080781	rs115410662	CCDC148	intron	NA	NA	NA	NA	Imputed	NA	1.30242	NA	NA	0.06484	NA	NA	NA	NA		Imputed	0.2788	0.703235	0.08175	1.673e-05		NA	NA	NA
2	159081022	rs149273273	CCDC148	intron	NA	NA	NA	NA	Imputed	NA	NA	NA	NA	0.4389	NA	NA	NA	NA		Imputed	0.3034	0.720461	0.08132	5.484e-05		NA	NA	NA
2	159081040	rs139670759	CCDC148	intron	NA	NA	NA	NA	Imputed	NA	NA	NA	NA	0.4428	NA	NA	NA	NA		Imputed	0.2949	0.735294	0.07995	0.0001183		NA	NA	NA
2	159082873	rs144755027	CCDC148	intron	NA	NA	NA	NA	Imputed	NA	NA	NA	NA	0.4321	NA	NA	NA	NA		Imputed	0.3016	0.721501	0.08016	4.62e-05		NA	NA	NA
2	159082954	rs147670480	CCDC148	intron	NA	NA	NA	NA	Imputed	NA	NA	NA	NA	0.3444	NA	NA	NA	NA		Imputed	0.3069	0.710227	0.0806	2.175e-05		NA	NA	NA
2	159082976	rs148885227	CCDC148	intron	NA	NA	NA	NA	Imputed	NA	NA	NA	NA	0.4433	NA	NA	NA	NA		Imputed	0.2966	0.727802	0.08032	7.599e-05		NA	NA	NA
2	159085798	rs2204087	CCDC148	intron	NA	NA	T	C	Imputed	0.4365	0.9703	0.06961	0.802187	0.4659	1.163	0.09295	0.1039	0.2448		Imputed	0.2837	1.38	0.0807	6.63e-05		0.0002855	0.0041	0.818
2	159085899	rs4315473	CCDC148	intron	NA	NA	C	T	Genotyped	0.4756	1.004	0.06859	0.251073	0.444	0.838	0.09247	0.05591	0.04003		Genotyped	0.7054	0.734214	0.07986	0.0001084		3.09e-05	0.0109	0.779
2	159086035	rs2204088	CCDC148	intron	NA	NA	NA	NA	Imputed	NA	NA	NA	NA	0.47	NA	NA	NA	NA		Imputed	0.284	0.725689	0.08066	7.109e-05		NA	NA	NA
2	159086525	rs6730499	CCDC148	intron	NA	NA	NA	NA	Imputed	NA	NA	NA	NA	NA	NA	NA	NA	NA		Imputed	0.2787	0.700771	0.08165	1.314e-05		NA	NA	NA
2	159091148	rs35432923	CCDC148	intron	NA	NA	G	A	Imputed	0.05499	0.8343	0.1627	0.440085	0.05448	0.773	0.2096	0.2194	0.1772		Imputed	0.2812	1.462	0.08262	4.362e-06		0.02698	0.0006	0.866
2	169002591	rs1517331	STK39	intron	NA	NA	C	T	Genotyped	0.4064	0.7994	0.07303	2.96112e-06	0.3125	0.9143	0.09981	0.3696	1.666e-05		Genotyped	0.1106	1.013	0.1195	0.9108		0.002545	0.2007	0.377
2	171223111	rs6761096	MYO3B	intron	NA	NA	T	C	Imputed	0.2572	1.198	0.08005	0.149692	0.241	1.164	0.1088	0.1624	0.04678		Imputed	0.05981	1.64	0.1388	0.0003633		8.973e-05	0.1038	0.559
2	171358044	rs10191689	MYO3B	intron	NA	NA	A	G	Imputed	0.4687	0.717875	0.07033	8.42035e-05	0.4644	1.024	0.09116	0.7914	0.002526		Imputed	0.6933	0.980392	0.08422	0.8099		0.01925	0.0018	0.842
2	171358785	rs7596971	MYO3B	intron	NA	NA	T	C	Genotyped	0.4099	0.7269	0.06944	9.51648e-05	0.4065	1.017	0.09187	0.8555	0.002313		Genotyped	0.4532	0.9516	0.07668	0.5177		0.008282	0.0042	0.817
2	176354311	rs112154611	NA	intergenic	NA	NA	T	C	Imputed	0.02381	1.349	0.2003	0.00253551	0.03398	2.07	0.2621	0.005491	4.62e-05		Imputed	NA	NA	NA	NA		NA	NA	NA
2	176359184	rs9808043	LOC100127924-KIAA1715	intergenic	NA	NA	C	T	Imputed	0.02384	1.342	0.2016	0.00198872	0.03441	1.99	0.2594	0.007977	4.893e-05		Imputed	NA	NA	NA	NA		NA	NA	NA
2	176359396	rs140160943	NA	intergenic	NA	NA	A	G	Imputed	0.02384	1.342	0.2016	0.00198872	0.03441	1.99	0.2594	0.007977	4.893e-05		Imputed	NA	NA	NA	NA		NA	NA	NA
2	176362191	rs113254754	NA	intergenic	NA	NA	G	A	Imputed	0.02384	1.342	0.2016	0.00198872	0.03441	1.99	0.2594	0.007977	4.893e-05		Imputed	NA	NA	NA	NA		NA	NA	NA
2	176365356	rs13432445	LOC100127924-KIAA1715	intergenic	NA	NA	A	G	Imputed	0.02384	1.342	0.2016	0.00198872	0.03441	1.99	0.2594	0.007977	4.893e-05		Imputed	NA	NA	NA	NA		NA	NA	NA
2	176365932	rs13409943	LOC100127924-KIAA1715	intergenic	NA	NA	T	A	Imputed	0.02384	1.342	0.2016	0.00198872	0.03441	1.99	0.2594	0.007977	4.893e-05		Imputed	NA	NA	NA	NA		NA	NA	NA
2	176370626	rs10189003	LOC100127924-KIAA1715	intergenic	NA	NA	G	A	Imputed	0.02384	1.342	0.2016	0.00198872	0.03438	1.994	0.2594	0.007786	4.792e-05		Imputed	NA	NA	NA	NA		NA	NA	NA
2	176377210	rs112968304	NA	intergenic	NA	NA	T	C	Imputed	0.02314	1.231	0.2043	0.00387182	0.03434	1.991	0.2594	0.007947	9.736e-05		Imputed	NA	NA	NA	NA		NA	NA	NA
2	176377424	rs112727531	NA	intergenic	NA	NA	C	T	Imputed	0.02314	1.231	0.2043	0.00387182	0.03434	1.991	0.2594	0.007947	9.736e-05		Imputed	NA	NA	NA	NA		NA	NA	NA
2	176379022	rs13386837	LOC100127924-KIAA1715	intergenic	NA	NA	C	A	Imputed	0.02314	1.231	0.2043	0.00387182	0.03434	1.991	0.2594	0.007947	9.736e-05		Imputed	NA	NA	NA	NA		NA	NA	NA
2	176380040	rs1522828	LOC100127924-KIAA1715	intergenic	NA	NA	A	G	Imputed	0.02314	1.231	0.2043	0.00387182	0.03434	1.991	0.2594	0.007947	9.736e-05		Imputed	NA	NA	NA	NA		NA	NA	NA
2	176381461	chr2:176381461	NA	intergenic	NA	NA	G	A	Imputed	0.02314	1.231	0.2043	0.00387182	0.03434	1.991	0.2594	0.007947	9.736e-05		Imputed	NA	NA	NA	NA		NA	NA	NA
2	176383078	rs10188256	LOC100127924-KIAA1715	intergenic	NA	NA	A	C	Imputed	0.02314	1.231	0.2043	0.00387182	0.03434	1.991	0.2594	0.007947	9.736e-05		Imputed	NA	NA	NA	NA		NA	NA	NA
2	176394691	rs1403368	LOC100127924-KIAA1715	intergenic	NA	NA	A	G	Imputed	0.0218	1.367	0.2095	0.00128749	0.03387	1.946	0.2606	0.01064	4.034e-05		Imputed	NA	NA	NA	NA		NA	NA	NA
2	176396868	rs10200495	LOC100127924-KIAA1715	intergenic	NA	NA	T	C	Imputed	0.0218	1.367	0.2095	0.00128749	0.03391	1.942	0.2606	0.01086	4.109e-05		Imputed	NA	NA	NA	NA		NA	NA	NA
2	179060313	rs334102	OSBPL6	intron	NA	NA	A	G	Genotyped	0.3827	1.065	0.07087	0.0289315	0.3845	1.217	0.09516	0.03938	0.002895		Genotyped	0.4985	1.222	0.07472	0.007285		6.155e-05	0.3359	0.083
2	179061110	rs334103	OSBPL6	intron	NA	NA	T	C	Imputed	0.3863	1.045	0.07096	0.0324738	0.3917	1.192	0.09501	0.06433	0.004839		Imputed	0.4983	1.223	0.07473	0.007147		9.808e-05	0.2714	0.233
2	184178177	rs9807950	LOC129402-LOC644877	intergenic	NA	NA	G	A	Imputed	0.05237	1.268	0.1459	0.00222025	0.05026	1.823	0.2116	0.004538	3.421e-05		Imputed	NA	NA	NA	NA		NA	NA	NA
2	200000022	rs2345457	PLCL1-SATB2	intergenic	NA	NA	G	A	Imputed	0.2872	0.8662	0.0803	6.49985e-05	0.2787	0.9781	0.1021	0.8281	0.0007795		Imputed	0.5703	0.957854	0.07718	0.5749		0.005098	0.5572	0
2	200155118	rs79662700	SATB2	intron	NA	NA	A	G	Imputed	0.0277	1.731	0.1978	0.00200263	0.03119	2.105	0.2741	0.006627	4.201e-05		Imputed	NA	NA	NA	NA		NA	NA	NA
2	200157889	rs77674539	SATB2	intron	NA	NA	C	G	Imputed	0.02774	1.731	0.1978	0.00202179	0.03115	2.108	0.2741	0.006511	4.176e-05		Imputed	NA	NA	NA	NA		NA	NA	NA
2	201732117	rs3888610	CLK1-PPIL3	intergenic	NA	NA	C	T	Imputed	0.37	1.008	0.07223	0.931974	0.37	1.068	0.09786	0.5033	0.7443		Imputed	0.789	0.69735	0.08843	4.562e-05		0.009174	0.001	0.854
2	201736734	rs7606251	PPIL3	intron	NA	NA	T	C	Genotyped	0.3694	1.034	0.07179	0.86232	0.3695	1.062	0.09788	0.5393	0.8248		Genotyped	0.7882	0.704722	0.0885	7.63e-05		0.009598	0.001	0.855
2	202042386	rs72931086	NA	intergenic	NA	NA	G	T	Imputed	0.3122	0.9103	0.0743	0.996061	0.3203	0.9001	0.1014	0.299	0.5433		Imputed	0.03893	1.906	0.1643	8.672e-05		0.02219	0.0001	0.889
2	202042736	rs72931089	NA	intergenic	NA	NA	A	C	Imputed	0.04813	1.215	0.1428	0.468622	0.05344	0.701	0.216	0.1	0.6991		Imputed	0.03782	1.918	0.1664	9.111e-05		0.01381	0.001	0.855
2	202042916	rs2098355	CFLAR-CASP10	intergenic	NA	NA	C	T	Imputed	0.3122	0.9164	0.07427	0.97978	0.3203	0.9001	0.1014	0.299	0.5544		Imputed	0.03893	1.906	0.1643	8.672e-05		0.02152	0.0001	0.888
2	202044716	rs11900753	CFLAR-CASP10	intergenic	NA	NA	A	G	Genotyped	0.3142	0.901	0.07396	0.872263	0.3235	0.8976	0.1007	0.2833	0.6157		Imputed	0.03908	1.961	0.1629	3.573e-05		0.01202	4.17004e-05	0.901
2	202046184	rs112223847	NA	near-gene-5	NA	NA	T	G	Imputed	0.0405	1.182	0.1563	0.803166	0.04709	0.7004	0.2289	0.1197	0.4747		Imputed	0.0376	1.949	0.166	5.836e-05		0.02256	0.0011	0.853
2	202046265	rs41411846	CFLAR-CASP10	near-gene-5	NA	NA	C	T	Imputed	0.3119	0.9164	0.07425	0.984831	0.32	0.8994	0.1014	0.2957	0.5485		Imputed	0.03907	1.962	0.1629	3.515e-05		0.01447	5.57296e-05	0.898
2	202046945	rs41332047	CFLAR-CASP10	near-gene-5	NA	NA	A	G	Genotyped	0.0412	1.138	0.1563	0.81858	0.0465	0.6774	0.2308	0.09148	0.4188		Genotyped	0.0376	1.949	0.166	5.836e-05		0.02697	0.0007	0.863
2	202047833	rs16836789	CASP10	utr-5	NA	NA	T	C	Genotyped	0.3142	0.901	0.07397	0.909816	0.3235	0.8976	0.1007	0.2833	0.589		Genotyped	0.03907	1.962	0.1629	3.515e-05		0.01289	4.10796e-05	0.901
2	202048219	rs17860398	CASP10	intron	NA	NA	T	C	Imputed	0.0405	1.182	0.1563	0.803166	0.04714	0.6993	0.2289	0.1182	0.4726		Imputed	0.0376	1.949	0.166	5.836e-05		0.02269	0.0011	0.853
2	202048601	rs142679032	CASP10	intron	NA	NA	C	T	Imputed	0.04314	1.198	0.1511	0.620771	0.0582	0.7049	0.2067	0.0907	0.5506		Imputed	0.03778	1.929	0.1658	7.392e-05		0.01951	0.0007	0.863
2	202049642	rs17468215	CASP10	intron	NA	NA	C	T	Imputed	0.03267	0.9433	0.1994	0.698125	0.03112	0.6719	0.2727	0.1448	0.2407		Imputed	0.03743	1.915	0.1668	9.842e-05		0.06164	0.0011	0.854
2	202050153	rs41351447	CASP10	intron	NA	NA	A	G	Imputed	0.0625	0.9339	0.1349	0.764541	0.06848	0.7905	0.1864	0.207	0.6156		Imputed	0.03798	1.956	0.1653	4.926e-05		0.01362	0.0002	0.88
2	202052617	rs17860400	CASP10	intron	NA	NA	G	A	Imputed	0.3286	0.9469	0.07358	0.806406	0.3435	0.8904	0.1011	0.2506	0.6331		Imputed	0.0389	1.972	0.163	3.111e-05		0.01034	6.87523e-05	0.896
2	202052754	rs16836813	CASP10	intron	NA	NA	T	C	Genotyped	0.09427	1.002	0.109	0.778977	0.1105	0.7301	0.1537	0.04062	0.3276		Genotyped	0.03815	1.989	0.1644	2.886e-05		0.02761	3.10473e-05	0.904
2	202060086	rs56278081	CASP10	intron	NA	NA	T	C	Imputed	0.05396	1.111	0.1415	0.669368	0.06218	0.7942	0.1958	0.2393	0.7278		Imputed	0.03778	1.91	0.1661	9.725e-05		0.01317	0.0019	0.84
2	202061050	rs13391950	CASP10	intron	NA	NA	G	C	Imputed	0.3147	0.9936	0.07538	0.945221	0.3214	0.9336	0.1032	0.5056	0.7372		Imputed	0.03835	1.913	0.1648	8.226e-05		0.01181	0.0005	0.867
2	202061670	rs41343245	CASP10	intron	NA	NA	C	T	Imputed	0.09195	1.024	0.1119	0.995217	0.1062	0.7347	0.1571	0.0496	0.2497		Imputed	0.03778	1.91	0.1661	9.725e-05		0.05705	0.0001	0.889
2	202063350	rs41504752	CASP10	intron	NA	NA	A	G	Imputed	0.08297	1.122	0.1164	0.869684	0.09208	0.7819	0.1669	0.1404	0.4617		Imputed	0.0378	1.909	0.166	9.823e-05		0.02772	0.0007	0.864
2	202548604	rs57978791	MPP4	intron	NA	NA	NA	NA	Imputed	0.04898	NA	NA	NA	NA	NA	NA	NA	NA		Imputed	0.02635	2.34797	0.3124	0.006284		NA	NA	NA
2	202847610	rs112469617	NA	intergenic	NA	NA	T	C	Imputed	0.02108	1.928	0.2029	0.000308973	0.02911	1.799	0.2763	0.03361	3.092e-05		Imputed	NA	NA	NA	NA		NA	NA	NA
2	206602765	rs849581	NRP2	intron	NA	NA	NA	NA	Imputed	NA	NA	NA	NA	NA	NA	NA	NA	NA		Imputed	0.09476	0.625391	0.1159	5.212e-05		NA	NA	NA
2	207351674	rs2113379	ADAM23	intron	NA	NA	C	T	Genotyped	0.2612	0.7754	0.08309	6.33699e-05	0.2205	0.977	0.108	0.8296	0.000781		Genotyped	0.3276	0.9573	0.08078	0.5894		0.00526	0.1159	0.536
2	210512882	rs10165558	MAP2	intron	NA	NA	A	G	Imputed	0.5113	0.702741	0.06836	5.62083e-05	0.4647	0.9071	0.09129	0.2853	0.0001031		Imputed	0.8961	0.94518	0.1203	0.6381		0.001851	0.0246	0.73
2	210516450	rs6746029	MAP2	intron	NA	NA	G	A	Imputed	0.4552	1.431	0.06883	8.29938e-05	0.497	1.062	0.09013	0.5062	0.0003529		Imputed	0.104	1.054	0.12	0.6635		0.004102	0.0105	0.781
2	210519462	rs2710482	MAP2	intron	NA	NA	A	G	Genotyped	0.4497	0.7359	0.07003	8.15394e-05	0.41	0.9352	0.09265	0.4698	0.0003064		Genotyped	0.8923	0.951475	0.118	0.6743		0.003881	0.0511	0.664
2	210521705	rs2663647	MAP2	intron	NA	NA	T	A	Imputed	0.3635	0.7549	0.07364	9.23106e-05	0.3177	0.9116	0.09671	0.3383	0.0001973		Imputed	0.8825	1.02491	0.1149	0.8303		0.01161	0.0558	0.653
2	210542167	rs76632501	MAP2	intron	NA	NA	C	T	Imputed	0.06681	1.466	0.125	7.40384e-05	0.09366	0.8562	0.1572	0.3235	0.008745		Imputed	NA	NA	NA	NA		NA	NA	NA
2	210556337	rs16843453	MAP2	intron	NA	NA	A	C	Imputed	0.2256	1.393	0.07804	7.13959e-05	0.2645	0.915	0.1002	0.3753	0.007194		Imputed	0.07208	1.088	0.1389	0.5421		0.01846	0.0035	0.823
2	210556902	rs10183590	MAP2	intron	NA	NA	G	T	Imputed	0.2256	1.393	0.07804	7.13959e-05	0.2645	0.915	0.1002	0.3753	0.007194		Imputed	0.07208	1.088	0.1389	0.5421		0.01846	0.0035	0.823
2	210556946	rs10183604	MAP2	intron	NA	NA	G	T	Imputed	0.2256	1.393	0.07804	7.13959e-05	0.2645	0.915	0.1002	0.3753	0.007194		Imputed	0.07208	1.088	0.1389	0.5421		0.01846	0.0035	0.823
2	210557380	rs6720659	MAP2	intron	NA	NA	T	C	Genotyped	0.2256	1.393	0.07804	7.13959e-05	0.265	0.9208	0.1002	0.4101	0.006435		Genotyped	0.07227	1.085	0.1388	0.5549		0.01781	0.0041	0.818
2	210558162	rs741006	MAP2	intron	NA	NA	A	G	Genotyped	0.2256	1.393	0.07804	7.13959e-05	0.2645	0.915	0.1002	0.3753	0.007194		Imputed	0.07208	1.088	0.1389	0.5421		0.01846	0.0035	0.823
2	210594768	rs7594601	MAP2	intron	NA	NA	T	C	Genotyped	0.2926	1.31	0.0722	6.85512e-05	0.3335	0.9409	0.09403	0.517	0.004567		Genotyped	0.07318	1.059	0.139	0.6801		0.02003	0.017	0.755
2	222755728	rs17312759	LOC402120-LOC646644	intergenic	NA	NA	A	G	Genotyped	0.1543	0.6264	0.1011	6.66623e-05	0.1445	0.9258	0.1306	0.5551	0.0003562		Genotyped	0.2197	0.9925	0.09256	0.9354		0.008699	0.0023	0.836
2	227018516	rs114455893	NA	intergenic	NA	NA	T	C	Imputed	0.07376	1.304	0.1234	0.0147278	0.08274	1.004	0.1686	0.9806	0.04694		Imputed	0.01577	2.451	0.2389	0.0001757		5.295e-05	0.0093	0.786
2	228308820	rs76113735	NA	intergenic	NA	NA	T	C	Imputed	0.08394	1.998	0.119	0.000150818	0.1074	1.233	0.1476	0.1565	9.757e-05		Imputed	0.02275	1.237	0.2401	0.3749		0.0006664	0.0208	0.742
2	228378545	rs77827358	AGFG1	intron	NA	NA	C	T	Imputed	0.085	2.139	0.1167	0.000142573	0.1104	1.224	0.1442	0.1618	9.743e-05		Imputed	0.02246	1.249	0.2402	0.3547		0.0005882	0.005	0.811
2	228441759	rs116559461	NA	intergenic	NA	NA	A	C	Imputed	0.08213	2.21	0.1193	0.000196305	0.09959	1.288	0.1513	0.09397	6.458e-05		Imputed	0.02616	1.008	0.2468	0.9748		0.003851	0.0018	0.842
2	242375013	chr2:242375013	FARP2	intron	NA	NA	A	G	Imputed	0.04597	1.117	0.157	0.007413	0.05459	1.943	0.2102	0.001577	5.711e-05		Imputed	0.09669	1.05	0.123	0.6891		0.001568	0.0362	0.699
2	242393883	rs2221385	FARP2	intron	NA	NA	G	A	Imputed	0.1196	0.819	0.1129	0.0102731	0.1205	0.6243	0.1483	0.001487	8.027e-05		Imputed	NA	NA	NA	NA		NA	NA	NA
2	242394956	rs13423869	FARP2	intron	NA	NA	T	C	Imputed	0.118	0.8085	0.1132	0.00817299	0.1232	0.6391	0.1449	0.002011	7.621e-05		Imputed	NA	NA	NA	NA		NA	NA	NA
2	242396933	chr2:242396933	FARP2	intron	NA	NA	C	G	Imputed	0.1185	0.8309	0.1122	0.0117129	0.1242	0.6229	0.1455	0.001145	7.757e-05		Imputed	NA	NA	NA	NA		NA	NA	NA
2	242402024	rs10208919	FARP2	coding-synonymous	NA	558/1055	T	C	Genotyped	0.118	0.8085	0.1132	0.00817299	0.1235	0.6383	0.1449	0.001941	7.412e-05		Imputed	NA	NA	NA	NA		NA	NA	NA
2	242404318	rs13402609	FARP2	intron	NA	NA	A	T	Imputed	0.118	0.7984	0.1134	0.00741642	0.1235	0.6383	0.1449	0.001941	6.626e-05		Imputed	NA	NA	NA	NA		NA	NA	NA
2	242405772	rs62190407	FARP2	intron	NA	NA	A	G	Imputed	0.1622	0.9758	0.09703	0.019565	0.1734	0.6518	0.1246	0.0005903	9.347e-05		Imputed	0.1538	0.916	0.1051	0.4035		0.000713	0.0302	0.714
2	242407227	rs4436950	FARP2	intron	NA	NA	T	C	Imputed	0.1285	0.8231	0.1099	0.00435511	0.1355	0.6282	0.1399	0.000892	2.033e-05		Imputed	NA	NA	NA	NA		NA	NA	NA
2	242407467	rs55764424	FARP2	intron	NA	NA	T	C	Imputed	0.1531	0.9424	0.09925	0.0249134	0.163	0.6374	0.127	0.0003914	9.579e-05		Imputed	0.1499	0.9296	0.1058	0.4899		0.001027	0.0312	0.711
2	242411802	rs6712117	FARP2	intron	NA	NA	A	G	Imputed	0.118	0.7984	0.1135	0.00716647	0.1235	0.6383	0.1449	0.001941	6.369e-05		Imputed	NA	NA	NA	NA		NA	NA	NA
3	4610963	rs114543331	ITPR1	intron	NA	NA	T	A	Imputed	0.02357	2.118	0.2041	8.76622e-05	0.02289	0.9696	0.3095	0.9206	0.00187		Imputed	NA	NA	NA	NA		NA	NA	NA
3	4611151	rs148142635	ITPR1	intron	NA	NA	C	T	Imputed	0.03438	2.002	0.1735	1.06917e-05	0.03048	0.9045	0.2749	0.7151	0.0008211		Imputed	NA	NA	NA	NA		NA	NA	NA
3	4623457	rs142321600	ITPR1	intron	NA	NA	G	A	Imputed	0.02617	2.406	0.1908	7.44123e-05	0.02528	0.8569	0.2965	0.6024	0.003784		Imputed	NA	NA	NA	NA		NA	NA	NA
3	4623749	rs147916665	ITPR1	intron	NA	NA	T	C	Imputed	0.02617	2.406	0.1908	7.44123e-05	0.02528	0.8569	0.2965	0.6024	0.003784		Imputed	NA	NA	NA	NA		NA	NA	NA
3	4623964	rs143784229	ITPR1	intron	NA	NA	T	A	Imputed	0.0262	2.398	0.1908	7.45531e-05	0.0248	0.8817	0.2984	0.6732	0.003134		Imputed	NA	NA	NA	NA		NA	NA	NA
3	4631635	rs6795926	ITPR1	intron	NA	NA	C	T	Imputed	0.02542	2.503	0.1894	1.034e-05	0.02932	0.9081	0.2758	0.7267	0.0007929		Imputed	NA	NA	NA	NA		NA	NA	NA
3	4638801	rs77173258	ITPR1	intron	NA	NA	A	G	Imputed	0.02687	2.347	0.1867	1.98401e-05	0.02896	0.8625	0.2786	0.5955	0.001712		Imputed	NA	NA	NA	NA		NA	NA	NA
3	4641329	rs116807708	ITPR1	intron	NA	NA	A	G	Imputed	0.02628	2.395	0.1888	4.83595e-06	0.0286	0.8895	0.2802	0.6761	0.000561		Imputed	NA	NA	NA	NA		NA	NA	NA
3	4643062	rs138355852	ITPR1	intron	NA	NA	C	G	Imputed	0.02647	2.387	0.1885	3.11252e-06	0.02953	0.9728	0.2742	0.9199	0.0002109		Imputed	NA	NA	NA	NA		NA	NA	NA
3	4643834	rs76296258	ITPR1	intron	NA	NA	G	A	Imputed	0.04506	2.029	0.1501	6.20791e-06	0.05361	1.026	0.2033	0.8995	0.0001975		Imputed	NA	NA	NA	NA		NA	NA	NA
3	4647744	rs114857329	ITPR1	intron	NA	NA	T	C	Imputed	0.02746	2.611	0.188	2.49588e-06	0.02869	0.8214	0.282	0.4855	0.0007113		Imputed	NA	NA	NA	NA		NA	NA	NA
3	4783001	rs142774343	ITPR1	intron	NA	NA	NA	NA	Imputed	NA	NA	NA	NA	NA	NA	NA	NA	NA		Imputed	0.01005	0.307031	0.2892	4.453e-05		NA	NA	NA
3	5037573	rs7641086	BHLHB2-LOC643182	intergenic	NA	NA	T	C	Imputed	0.257	0.7204	0.08618	7.3229e-05	0.2347	0.9249	0.1096	0.4758	0.0002934		Imputed	0.6317	0.96432	0.07812	0.6376		0.003443	0.0332	0.706
3	6200935	rs6789140	MRPS35P1-MRPS36P1	intergenic	NA	NA	G	A	Imputed	0.3371	1.351	0.07306	6.58487e-05	0.3641	1.006	0.09464	0.9456	0.001103		Imputed	0.05666	1.199	0.1519	0.2325		0.001545	0.0477	0.671
3	6203570	rs9873134	MRPS35P1-MRPS36P1	intergenic	NA	NA	C	T	Imputed	0.2889	1.36	0.07531	6.74963e-05	0.327	0.9537	0.09582	0.6207	0.00344		Imputed	NA	NA	NA	NA		NA	NA	NA
3	6205835	rs9860865	MRPS35P1-MRPS36P1	intergenic	NA	NA	T	C	Genotyped	0.2807	1.388	0.07456	4.94014e-05	0.3225	0.9137	0.09436	0.3388	0.006593		Imputed	NA	NA	NA	NA		NA	NA	NA
3	6666083	rs352283	MRPS35P1-MRPS36P1	intergenic	NA	NA	C	T	Imputed	0.02098	1.1	0.2433	0.823858	0.02705	0.7287	0.2767	0.2526	0.6217		Imputed	0.1668	1.498	0.09528	2.203e-05		0.009519	0.0323	0.709
3	6666458	rs352281	MRPS35P1-MRPS36P1	intergenic	NA	NA	G	A	Imputed	0.02098	1.1	0.2433	0.823858	0.02753	0.7043	0.2755	0.2032	0.5691		Imputed	0.1674	1.503	0.09477	1.717e-05		0.009933	0.0227	0.736
3	6671011	rs675803	MRPS35P1-MRPS36P1	intergenic	NA	NA	T	G	Imputed	0.05587	0.9317	0.1486	0.893145	0.07982	0.9896	0.1664	0.95	0.8843		Imputed	0.1673	1.504	0.09477	1.668e-05		0.003868	0.0079	0.794
3	6673897	rs631985	MRPS35P1-MRPS36P1	intergenic	NA	NA	G	A	Genotyped	0.05656	0.9331	0.1477	0.855492	0.0795	0.995	0.1663	0.9761	0.8691		Genotyped	0.1682	1.482	0.0943	3.048e-05		0.005446	0.011	0.778
3	6674723	rs6766507	MRPS35P1-MRPS36P1	intergenic	NA	NA	C	T	Imputed	0.05594	0.9266	0.1486	0.872675	0.079	1.006	0.1666	0.9712	0.9138		Imputed	0.1673	1.504	0.09477	1.668e-05		0.003566	0.0084	0.791
3	6675168	rs616244	MRPS35P1-MRPS36P1	intergenic	NA	NA	A	T	Imputed	0.05098	0.87	0.1595	0.643138	0.0705	1.031	0.1749	0.862	0.7856		Imputed	0.1673	1.504	0.09477	1.668e-05		0.005172	0.0061	0.804
3	6675838	rs602939	MRPS35P1-MRPS36P1	intergenic	NA	NA	G	T	Imputed	0.02165	1.017	0.2419	0.908338	0.028	0.694	0.2745	0.1832	0.4897		Imputed	0.1673	1.505	0.09477	1.629e-05		0.01245	0.0139	0.766
3	6676453	rs589846	MRPS35P1-MRPS36P1	intergenic	NA	NA	G	A	Imputed	0.02165	0.9684	0.2438	0.998185	0.02753	0.7043	0.2755	0.2032	0.4548		Imputed	0.1673	1.505	0.09477	1.629e-05		0.01394	0.0128	0.771
3	6678415	rs635098	MRPS35P1-MRPS36P1	intergenic	NA	NA	A	C	Imputed	0.03081	1.055	0.2097	0.884365	0.0331	0.7519	0.2538	0.2611	0.4359		Imputed	0.1673	1.505	0.09477	1.629e-05		0.01479	0.0186	0.749
3	6679059	rs632436	MRPS35P1-MRPS36P1	intergenic	NA	NA	A	G	Imputed	0.03081	1.058	0.2097	0.899721	0.0331	0.7519	0.2538	0.2611	0.445		Imputed	0.1673	1.505	0.09477	1.629e-05		0.0143	0.0189	0.748
3	6679250	rs1718564	MRPS35P1-MRPS36P1	intergenic	NA	NA	C	T	Imputed	0.02168	0.9666	0.2438	0.999925	0.02658	0.7558	0.2781	0.314	0.5534		Imputed	0.1673	1.505	0.09477	1.629e-05		0.01013	0.0231	0.735
3	6679315	rs1698361	MRPS35P1-MRPS36P1	intergenic	NA	NA	G	A	Imputed	0.05189	0.8967	0.1617	0.708365	0.05466	0.7184	0.2016	0.1009	0.2046		Imputed	0.1673	1.505	0.09477	1.629e-05		0.0369	0.0004	0.87
3	6679838	rs618657	MRPS35P1-MRPS36P1	intergenic	NA	NA	T	C	Imputed	0.03077	1.055	0.2097	0.889053	0.0331	0.7519	0.2538	0.2611	0.4388		Imputed	0.1673	1.505	0.09477	1.629e-05		0.01465	0.0186	0.749
3	6680288	rs621329	MRPS35P1-MRPS36P1	intergenic	NA	NA	T	C	Imputed	0.0872	0.9545	0.1206	0.914654	0.1018	0.7707	0.1513	0.08526	0.2712		Imputed	0.1892	1.438	0.09104	6.677e-05		0.04787	0.0005	0.87
3	6685140	rs352275	MRPS35P1-MRPS36P1	intergenic	NA	NA	T	C	Imputed	0.02168	0.9685	0.242	0.899955	0.02658	0.6936	0.2804	0.192	0.5051		Imputed	0.1675	1.502	0.09477	1.742e-05		0.01213	0.0126	0.772
3	6686606	rs168460	MRPS35P1-MRPS36P1	intergenic	NA	NA	A	C	Imputed	0.02168	0.9685	0.242	0.899955	0.02661	0.693	0.2804	0.1909	0.504		Imputed	0.1675	1.502	0.09477	1.742e-05		0.01216	0.0125	0.772
3	6687479	rs624782	MRPS35P1-MRPS36P1	intergenic	NA	NA	G	A	Imputed	0.02168	0.9033	0.2438	0.98197	0.02661	0.693	0.2804	0.1909	0.4523		Imputed	0.1626	1.493	0.0965	3.295e-05		0.01952	0.0095	0.785
3	6693581	rs349894	MRPS35P1-MRPS36P1	intergenic	NA	NA	A	G	Imputed	0.02168	0.8972	0.2477	0.753613	0.02655	0.6849	0.2807	0.1774	0.2947		Imputed	0.1659	1.452	0.0958	9.939e-05		0.05156	0.0126	0.772
3	6699156	rs371167	MRPS35P1-MRPS36P1	intergenic	NA	NA	T	C	Imputed	0.02168	0.8972	0.2477	0.753613	0.02655	0.6849	0.2807	0.1774	0.2947		Imputed	0.1657	1.462	0.096	7.61e-05		0.04655	0.0115	0.776
3	6713095	rs349898	MRPS35P1-MRPS36P1	intergenic	NA	NA	T	C	Imputed	0.02098	0.9666	0.2489	0.828444	0.02653	0.6862	0.2806	0.1796	0.3344		Imputed	0.1675	1.448	0.09504	9.843e-05		0.04425	0.0194	0.746
3	6716209	rs349900	MRPS35P1-MRPS36P1	intergenic	NA	NA	G	T	Imputed	0.02098	0.9666	0.2489	0.828444	0.02655	0.6848	0.2807	0.1773	0.3324		Imputed	0.1674	1.45	0.09505	9.291e-05		0.04353	0.0188	0.748
3	6718604	rs401572	MRPS35P1-MRPS36P1	intergenic	NA	NA	G	A	Imputed	0.02101	0.9685	0.249	0.824748	0.02661	0.6814	0.2807	0.1717	0.3255		Imputed	0.1693	1.464	0.09505	6.052e-05		0.03829	0.0161	0.758
3	6978547	rs802646	GRM7	intron	NA	NA	C	T	Imputed	0.08083	0.83	0.1392	0.0456866	0.079	0.6158	0.1815	0.007571	0.00142		Imputed	0.3405	0.8192	0.08523	0.01929		8.76e-05	0.3344	0.087
3	8411333	rs34407042	GRM7-LMCD1	intergenic	NA	NA	C	T	Imputed	0.02161	0.3001	0.3229	0.00414948	0.01877	0.3259	0.4017	0.005251	7.483e-05		Imputed	NA	NA	NA	NA		NA	NA	NA
3	8569793	rs36054183	LMCD1	intron	NA	NA	A	G	Imputed	0.02436	0.3669	0.2591	0.01072	0.024	0.2587	0.3716	0.0002739	2.591e-05		Imputed	NA	NA	NA	NA		NA	NA	NA
3	11257378	rs55748939	HRH1	intron	NA	NA	T	C	Imputed	0.2489	0.871	0.08417	0.00299252	0.2277	0.7314	0.1121	0.005263	5.291e-05		Imputed	0.2022	0.8619	0.0989	0.133		7.801e-05	0.4179	0
3	11292682	rs346076	HRH1	intron	NA	NA	T	C	Genotyped	0.3499	0.8437	0.07235	0.00440571	0.334	0.7678	0.09687	0.006373	9.31e-05		Genotyped	0.6462	1.04767	0.07975	0.559		0.01622	0.0294	0.716
3	11294027	rs346075	HRH1	intron	NA	NA	G	T	Imputed	0.3499	0.8437	0.07238	0.00475034	0.3335	0.7587	0.09724	0.004517	7.691e-05		Imputed	0.6469	1.04592	0.07986	0.5736		0.01418	0.0258	0.727
3	11294310	rs346074	HRH1	intron	NA	NA	C	T	Imputed	0.3499	0.8437	0.07238	0.00475034	0.3335	0.7587	0.09724	0.004517	7.691e-05		Imputed	0.6469	1.04592	0.07986	0.5736		0.01418	0.0258	0.727
3	13133587	rs80136581	NA	intergenic	NA	NA	NA	NA	Imputed	NA	NA	NA	NA	NA	NA	NA	NA	NA		Imputed	0.1059	0.63857	0.1142	8.642e-05		NA	NA	NA
3	14890939	rs6789614	FGD5	intron	NA	NA	G	A	Genotyped	0.4867	0.7357	0.06911	3.17812e-05	0.471	1.083	0.09294	0.3928	0.004248		Genotyped	0.4906	1.004	0.07547	0.9532		0.0439	0.0007	0.863
3	14923230	rs13062241	FGD5	intron	NA	NA	C	T	Genotyped	0.4937	0.7188	0.06948	1.34768e-05	0.4745	1.068	0.09257	0.478	0.001938		Genotyped	0.4894	0.995	0.07564	0.9474		0.02293	0.0004	0.871
3	18197004	rs116784731	NA	intergenic	NA	NA	G	T	Imputed	0.04809	1.61	0.1429	0.000639132	0.07106	1.471	0.1756	0.02782	5.009e-05		Imputed	NA	NA	NA	NA		NA	NA	NA
3	19991592	rs77206848	RAB5A	intron	NA	NA	G	A	Imputed	0.01608	2.62	0.2275	3.639e-05	0.02374	1.29	0.3003	0.3967	0.0001243		Imputed	NA	NA	NA	NA		NA	NA	NA
3	25548555	rs1560633	RARB	intron	NA	NA	T	C	Genotyped	0.4637	1.216	0.06795	0.564527	0.4465	0.9172	0.08975	0.3356	0.3018		Genotyped	0.3577	1.357	0.07622	6.142e-05		0.04111	0.0033	0.825
3	25550039	rs17016570	RARB	intron	NA	NA	G	A	Genotyped	0.03003	0.9224	0.2026	0.728703	0.036	1.335	0.2388	0.2258	0.665		Genotyped	0.07502	1.679	0.1252	3.451e-05		0.001425	0.0411	0.687
3	25551807	rs17016584	RARB	intron	NA	NA	NA	NA	Imputed	NA	NA	NA	NA	NA	NA	NA	NA	NA		Imputed	0.07996	0.574053	0.1232	6.682e-06		NA	NA	NA
3	25568512	rs13099641	RARB	intron	NA	NA	A	T	Imputed	0.1	0.9255	0.1138	0.674843	0.1251	1.203	0.1387	0.1838	0.6538		Imputed	0.1361	1.532	0.09969	1.871e-05		0.0009216	0.0039	0.82
3	25578938	rs7631979	RARB	intron	NA	NA	C	T	Genotyped	0.398	1.009	0.0703	0.63165	0.413	0.8953	0.09331	0.236	0.2778		Genotyped	0.3782	1.359	0.07673	6.29e-05		0.04543	0.001	0.856
3	25580776	rs1286772	RARB	intron	NA	NA	C	G	Imputed	0.07812	1.214	0.1315	0.448719	0.07172	1.048	0.1802	0.7946	0.4442		Imputed	0.4071	0.7314	0.07945	8.274e-05		0.02919	0.0022	0.836
3	25614943	rs55684655	RARB	intron	NA	NA	A	G	Imputed	0.1451	1.193	0.09307	0.034447	0.167	1.26	0.1201	0.05414	0.00447		Imputed	0.1887	1.288	0.0936	0.006938		8.834e-05	0.8388	0
3	27074488	rs4519659	LRRC3B-NEK10	intergenic	NA	NA	G	C	Imputed	0.4705	1.315	0.07126	0.000159273	0.4556	1.161	0.09491	0.1162	6.998e-05		Imputed	NA	NA	NA	NA		NA	NA	NA
3	27089696	rs62256482	LRRC3B-NEK10	intergenic	NA	NA	G	C	Imputed	0.4695	1.451	0.07097	5.88202e-05	0.4597	1.138	0.09396	0.1677	5.035e-05		Imputed	0.7275	0.987167	0.08644	0.8854		0.005205	0.0019	0.84
3	27093787	rs7613468	LRRC3B-NEK10	intergenic	NA	NA	G	A	Imputed	0.4696	1.452	0.07099	5.87031e-05	0.4597	1.148	0.094	0.1431	4.035e-05		Imputed	0.7275	0.987167	0.08644	0.8854		0.00462	0.002	0.839
3	27116305	rs17019306	LRRC3B-NEK10	intergenic	NA	NA	C	T	Imputed	0.4831	1.422	0.07088	0.000226846	0.4812	1.172	0.09319	0.08799	6.832e-05		Imputed	0.7255	0.984252	0.0861	0.8539		0.006569	0.004	0.819
3	27216197	rs55780680	LRRC3B-SLC4A7	intergenic	NA	NA	T	C	Genotyped	0.3596	0.7086	0.07613	2.81184e-05	0.2925	0.9325	0.09996	0.4843	0.0001466		Imputed	NA	NA	NA	NA		NA	NA	NA
3	27249007	rs7615500	LRRC3B-SLC4A7	intergenic	NA	NA	T	G	Genotyped	0.3722	0.6844	0.07592	4.31371e-05	0.3045	0.9311	0.09855	0.4686	0.0001897		Imputed	NA	NA	NA	NA		NA	NA	NA
3	27249442	rs17019523	LRRC3B-SLC4A7	intergenic	NA	NA	C	T	Genotyped	0.3666	0.6936	0.07607	3.14682e-05	0.2995	0.9319	0.09915	0.4769	0.0001549		Imputed	NA	NA	NA	NA		NA	NA	NA
3	30237298	rs72853527	NA	intergenic	NA	NA	T	C	Imputed	0.0566	0.5682	0.1724	0.0788313	0.04355	0.6974	0.2379	0.1298	0.02076		Imputed	0.04556	0.4942	0.2205	0.00139		9.99e-05	0.5671	0
3	37600557	rs113088652	ITGA9	intron	NA	NA	G	A	Imputed	0.02211	0.251	0.3063	0.000686289	0.02053	0.4341	0.3611	0.02086	4.049e-05		Imputed	NA	NA	NA	NA		NA	NA	NA
3	42173947	rs73066375	TRAK1	intron	NA	NA	A	G	Imputed	0.4084	1.039	0.07023	0.0097376	0.4135	1.308	0.09351	0.004041	0.0001528		Imputed	0.5159	1.207	0.07528	0.01243		8.435e-06	0.1118	0.544
3	42174148	rs73066377	TRAK1	intron	NA	NA	T	C	Imputed	0.4096	1.05	0.07044	0.0068858	0.4139	1.313	0.09359	0.003583	9.458e-05		Imputed	0.5176	1.21714	0.07557	0.009301		4.058e-06	0.1259	0.518
3	42175099	rs2371797	TRAK1	intron	NA	NA	T	C	Imputed	0.408	1.037	0.06998	0.00704582	0.4158	1.306	0.09313	0.004192	0.00011		Imputed	0.5161	1.20627	0.07531	0.01275		6.553e-06	0.1084	0.55
3	42175887	rs113518061	TRAK1	intron	NA	NA	G	A	Imputed	0.461	1.077	0.06908	0.0119681	0.4645	1.249	0.09145	0.01488	0.0005255		Imputed	0.5166	1.20948	0.07532	0.01155		2.181e-05	0.3473	0.054
3	42177180	rs17220629	TRAK1	intron	NA	NA	C	T	Imputed	0.4202	1.006	0.06938	0.0274029	0.4226	1.31	0.09286	0.00362	0.0004699		Imputed	0.5157	1.20861	0.07535	0.01193		2.029e-05	0.0476	0.672
3	42177407	rs1979789	TRAK1	intron	NA	NA	T	C	Genotyped	0.4211	1.008	0.06905	0.0242561	0.4205	1.282	0.09258	0.007274	0.00067		Imputed	0.5157	1.20861	0.07535	0.01193		2.741e-05	0.0679	0.628
3	42178461	rs11709083	TRAK1	intron	NA	NA	A	G	Imputed	0.4213	1.001	0.06946	0.0276973	0.423	1.306	0.09291	0.004019	0.0005106		Imputed	0.5159	1.20744	0.07533	0.01231		2.26e-05	0.0445	0.679
3	42178759	rs2133072	TRAK1	intron	NA	NA	A	G	Imputed	0.4213	1.001	0.06942	0.0304897	0.423	1.306	0.09291	0.004019	0.0005722		Imputed	0.5159	1.20715	0.07528	0.01242		2.516e-05	0.0445	0.679
3	42178898	rs2133073	TRAK1	intron	NA	NA	T	C	Imputed	0.4213	1.003	0.06946	0.0274449	0.4231	1.308	0.09292	0.003899	0.0004941		Imputed	0.5159	1.20715	0.07528	0.01242		2.219e-05	0.0459	0.676
3	42179870	rs9311297	TRAK1	intron	NA	NA	A	G	Imputed	0.4214	1.011	0.06932	0.0265077	0.4237	1.313	0.09299	0.003381	0.0004296		Imputed	0.5167	1.21286	0.07504	0.0101		1.571e-05	0.0503	0.666
3	42180651	rs2055285	TRAK1	intron	NA	NA	C	T	Genotyped	0.4756	1.03	0.06796	0.0725836	0.4725	1.264	0.09107	0.01001	0.002999		Genotyped	0.5172	1.2164	0.07508	0.009078		7.907e-05	0.1192	0.53
3	42181039	rs1874756	TRAK1	intron	NA	NA	G	A	Imputed	0.4761	1.034	0.06812	0.0728867	0.4713	1.257	0.09141	0.01243	0.003484		Imputed	0.5175	1.21433	0.07505	0.009688		9.69e-05	0.1425	0.487
3	42183692	rs9851827	TRAK1	intron	NA	NA	G	C	Imputed	0.4126	1.027	0.06978	0.0167015	0.4158	1.309	0.0931	0.003841	0.0002728		Imputed	0.5162	1.21521	0.07505	0.009398		9.875e-06	0.0781	0.608
3	42183776	rs9852262	TRAK1	intron	NA	NA	C	G	Imputed	0.4221	1.008	0.06943	0.0380356	0.4239	1.326	0.09326	0.002472	0.000539		Imputed	0.5169	1.21109	0.07505	0.0107		2.037e-05	0.0407	0.688
3	60872879	rs7613542	FHIT	intron	NA	NA	T	C	Genotyped	0.4511	0.8294	0.06977	6.03669e-05	0.4085	0.8488	0.09242	0.07616	1.816e-05		Imputed	0.2221	1.14	0.08844	0.1379		0.0402	0.0122	0.773
3	63441324	rs72885447	SYNPR	intron	NA	NA	G	A	Imputed	0.1187	0.7361	0.1207	9.04205e-05	0.1119	0.9565	0.1442	0.7578	0.0008386		Imputed	NA	NA	NA	NA		NA	NA	NA
3	65620208	rs77162136	MAGI1	intron	NA	NA	C	G	Imputed	0.07994	1.147	0.1189	0.00697343	0.08747	1.548	0.1599	0.00629	0.0001502		Imputed	0.1224	1.229	0.1121	0.06619		6.349e-05	0.312	0.141
3	66765868	rs114853089	NA	intergenic	NA	NA	T	C	Imputed	0.03819	0.6148	0.2371	0.000870587	0.02908	0.5372	0.2899	0.03203	7.698e-05		Imputed	NA	NA	NA	NA		NA	NA	NA
3	66768586	rs115372738	NA	intergenic	NA	NA	A	G	Imputed	0.0432	0.5416	0.2309	0.000391243	0.03154	0.5578	0.2775	0.03542	4.057e-05		Imputed	NA	NA	NA	NA		NA	NA	NA
3	68720845	rs7626112	PSMC1P-FAM19A4	intergenic	NA	NA	A	G	Genotyped	0.1711	1.234	0.09137	0.00323876	0.162	1.437	0.1267	0.004214	4.809e-05		Genotyped	0.2322	0.9674	0.08816	0.707		0.007781	0.0231	0.735
3	69157381	rs3796213	LMOD3	utr-3	NA	NA	T	C	Genotyped	0.4532	0.8736	0.0708	0.000715841	0.3755	0.8227	0.09535	0.04064	8.145e-05		Genotyped	0.01761	0.9852	0.2761	0.9569		0.004097	0.7758	0
3	69302563	rs1483892	FRMD4B	intron	NA	NA	G	A	Imputed	0.07347	1.343	0.1201	0.00333987	0.07321	1.697	0.182	0.003651	4.426e-05		Imputed	0.2011	1.064	0.09172	0.5002		0.0007011	0.0461	0.675
3	71400290	rs1864897	FOXP1	intron	NA	NA	A	C	Imputed	0.1877	0.7482	0.09562	9.04494e-05	0.1718	0.7924	0.1254	0.06343	2.048e-05		Imputed	NA	NA	NA	NA		NA	NA	NA
3	72736603	rs6781545	RYBP-SHQ1	intergenic	NA	NA	NA	NA	Imputed	NA	NA	NA	NA	NA	NA	NA	NA	NA		Imputed	0.2173	0.71582	0.08582	9.895e-05		NA	NA	NA
3	74554553	rs61224614	CNTN3	intron	NA	NA	A	G	Imputed	0.1624	0.6776	0.1022	4.42822e-05	0.13	0.9362	0.1386	0.6344	0.0003392		Imputed	0.2137	0.9671	0.09387	0.7216		0.004802	0.0263	0.725
3	84722476	rs57627343	CYP51P1-LOC100130326	intergenic	NA	NA	NA	NA	Imputed	NA	1.36463	NA	NA	0.1398	NA	NA	NA	NA		Imputed	0.3158	0.766284	0.08057	0.0009635		NA	NA	NA
3	84734559	rs4270517	CYP51P1-LOC100130326	intergenic	NA	NA	NA	NA	Imputed	NA	NA	NA	NA	0.1546	NA	NA	NA	NA		Imputed	0.3147	0.765697	0.08038	0.000908		NA	NA	NA
3	95550311	rs112412481	LOC255025-EPHA6	intergenic	NA	NA	A	G	Imputed	0.03556	1.887	0.1819	0.000216348	0.03994	1.463	0.2358	0.1066	8.247e-05		Imputed	NA	NA	NA	NA		NA	NA	NA
3	95561632	rs111609507	LOC255025-EPHA6	intergenic	NA	NA	T	A	Imputed	0.03561	1.887	0.1819	0.000219889	0.03998	1.46	0.2358	0.1084	8.53e-05		Imputed	NA	NA	NA	NA		NA	NA	NA
3	95573536	rs76199506	LOC255025-EPHA6	intergenic	NA	NA	G	A	Imputed	0.03063	1.815	0.1956	0.00024035	0.03492	1.712	0.2527	0.03336	2.444e-05		Imputed	NA	NA	NA	NA		NA	NA	NA
3	95579414	rs146264184	LOC255025-EPHA6	intergenic	NA	NA	A	C	Imputed	0.02979	1.81	0.1977	0.000128916	0.03431	1.662	0.2538	0.04527	1.941e-05		Imputed	NA	NA	NA	NA		NA	NA	NA
3	95582041	rs142952626	LOC255025-EPHA6	intergenic	NA	NA	T	C	Imputed	0.02979	1.81	0.1977	0.000128916	0.03431	1.662	0.2538	0.04527	1.941e-05		Imputed	NA	NA	NA	NA		NA	NA	NA
3	95584591	rs112337908	LOC255025-EPHA6	intergenic	NA	NA	A	T	Imputed	0.02979	1.81	0.1977	0.000128916	0.03431	1.662	0.2538	0.04527	1.941e-05		Imputed	NA	NA	NA	NA		NA	NA	NA
3	95588680	rs112176214	LOC255025-EPHA6	intergenic	NA	NA	A	G	Imputed	0.02979	1.751	0.1983	0.000195086	0.03431	1.662	0.2538	0.04527	2.811e-05		Imputed	NA	NA	NA	NA		NA	NA	NA
3	95606831	rs111758112	LOC255025-EPHA6	intergenic	NA	NA	T	C	Imputed	0.0292	1.518	0.2017	0.00260164	0.03081	2.047	0.2714	0.00831	6.632e-05		Imputed	NA	NA	NA	NA		NA	NA	NA
3	95610191	rs112244235	LOC255025-EPHA6	intergenic	NA	NA	G	A	Imputed	0.0292	1.522	0.2017	0.00254711	0.03081	2.047	0.2714	0.00831	6.487e-05		Imputed	NA	NA	NA	NA		NA	NA	NA
3	95615515	rs115444517	LOC255025-EPHA6	intergenic	NA	NA	A	T	Imputed	0.02916	1.556	0.2011	0.00189569	0.02956	2.011	0.2771	0.01173	6.477e-05		Imputed	NA	NA	NA	NA		NA	NA	NA
3	95618527	rs75067062	LOC255025-EPHA6	intergenic	NA	NA	C	T	Imputed	0.0292	1.556	0.2012	0.00176394	0.02959	2.009	0.2771	0.0118	6.054e-05		Imputed	NA	NA	NA	NA		NA	NA	NA
3	95619533	rs111520200	LOC255025-EPHA6	intergenic	NA	NA	T	C	Imputed	0.0292	1.74	0.2005	0.000266375	0.03262	1.681	0.2609	0.0466	3.826e-05		Imputed	NA	NA	NA	NA		NA	NA	NA
3	95622294	rs113027536	LOC255025-EPHA6	intergenic	NA	NA	T	G	Imputed	0.0292	1.74	0.2005	0.000266375	0.03265	1.686	0.261	0.04543	3.721e-05		Imputed	NA	NA	NA	NA		NA	NA	NA
3	95623939	rs112640508	LOC255025-EPHA6	intergenic	NA	NA	C	T	Imputed	0.0292	1.74	0.2005	0.000266375	0.03265	1.686	0.261	0.04543	3.721e-05		Imputed	NA	NA	NA	NA		NA	NA	NA
3	95630616	rs113624772	LOC255025-EPHA6	intergenic	NA	NA	T	C	Imputed	0.0292	1.784	0.1994	0.000141847	0.03265	1.686	0.261	0.04543	2.112e-05		Imputed	NA	NA	NA	NA		NA	NA	NA
3	95637187	rs113396954	LOC255025-EPHA6	intergenic	NA	NA	T	C	Imputed	0.0292	1.784	0.1994	0.000141847	0.03265	1.686	0.261	0.04543	2.112e-05		Imputed	NA	NA	NA	NA		NA	NA	NA
3	95639059	rs112157356	LOC255025-EPHA6	intergenic	NA	NA	A	G	Imputed	0.02993	1.779	0.1991	0.000191267	0.03218	1.745	0.2635	0.03449	2.058e-05		Imputed	NA	NA	NA	NA		NA	NA	NA
3	95645716	rs112486267	LOC255025-EPHA6	intergenic	NA	NA	G	A	Imputed	0.0298	1.588	0.1995	0.00136578	0.02959	2.016	0.2771	0.0114	4.542e-05		Imputed	NA	NA	NA	NA		NA	NA	NA
3	95647549	rs78561783	LOC255025-EPHA6	intergenic	NA	NA	A	C	Imputed	0.0298	1.588	0.1995	0.00136578	0.02959	2.016	0.2771	0.0114	4.542e-05		Imputed	NA	NA	NA	NA		NA	NA	NA
3	95656410	rs111326819	LOC255025-EPHA6	intergenic	NA	NA	G	T	Imputed	0.03006	1.773	0.1991	0.000206552	0.03214	1.747	0.2635	0.03419	2.188e-05		Imputed	NA	NA	NA	NA		NA	NA	NA
3	95660678	rs111438695	LOC255025-EPHA6	intergenic	NA	NA	G	C	Imputed	0.03006	1.773	0.1991	0.000206552	0.03214	1.747	0.2635	0.03419	2.188e-05		Imputed	NA	NA	NA	NA		NA	NA	NA
3	95668275	rs111673363	LOC255025-EPHA6	intergenic	NA	NA	A	G	Imputed	0.03042	1.901	0.1954	5.76809e-05	0.03476	1.736	0.2544	0.03016	6.046e-06		Imputed	NA	NA	NA	NA		NA	NA	NA
3	95676121	rs148976632	LOC255025-EPHA6	intergenic	NA	NA	G	T	Imputed	0.02993	1.739	0.2002	0.000354379	0.0317	1.799	0.2661	0.02737	2.848e-05		Imputed	NA	NA	NA	NA		NA	NA	NA
3	95676974	rs113098814	LOC255025-EPHA6	intergenic	NA	NA	A	G	Imputed	0.02993	1.739	0.2002	0.000354379	0.03173	1.801	0.2661	0.02705	2.814e-05		Imputed	NA	NA	NA	NA		NA	NA	NA
3	95683563	rs74417375	LOC255025-EPHA6	intergenic	NA	NA	G	A	Imputed	0.03006	1.801	0.1996	0.000217282	0.03282	1.779	0.2618	0.02779	1.842e-05		Imputed	NA	NA	NA	NA		NA	NA	NA
3	95685746	rs112764925	LOC255025-EPHA6	intergenic	NA	NA	G	A	Imputed	0.02988	1.742	0.2006	0.000395193	0.03282	1.779	0.2618	0.02779	3.203e-05		Imputed	NA	NA	NA	NA		NA	NA	NA
3	95688101	rs76691308	LOC255025-EPHA6	intergenic	NA	NA	T	G	Imputed	0.02958	1.739	0.2006	0.000356247	0.03285	1.775	0.2618	0.02837	2.963e-05		Imputed	NA	NA	NA	NA		NA	NA	NA
3	95795939	rs112423762	LOC255025-EPHA6	intergenic	NA	NA	A	G	Imputed	0.03169	1.701	0.189	0.000898089	0.03514	2.206	0.2542	0.001847	6.253e-06		Imputed	NA	NA	NA	NA		NA	NA	NA
3	95798524	rs113464459	LOC255025-EPHA6	intergenic	NA	NA	A	G	Imputed	0.03169	1.701	0.189	0.000871991	0.03514	2.206	0.2542	0.001847	6.058e-06		Imputed	NA	NA	NA	NA		NA	NA	NA
3	95812503	rs139009600	LOC255025-EPHA6	intergenic	NA	NA	A	C	Imputed	0.03169	1.663	0.1895	0.00111656	0.03568	2.147	0.2515	0.00238	9.703e-06		Imputed	NA	NA	NA	NA		NA	NA	NA
3	95815194	rs145489436	LOC255025-EPHA6	intergenic	NA	NA	G	A	Imputed	0.03169	1.663	0.1895	0.00111656	0.03568	2.147	0.2515	0.00238	9.703e-06		Imputed	NA	NA	NA	NA		NA	NA	NA
3	95815853	rs116244745	LOC255025-EPHA6	intergenic	NA	NA	C	T	Imputed	0.03169	1.663	0.1895	0.00111656	0.03568	2.147	0.2515	0.00238	9.703e-06		Imputed	NA	NA	NA	NA		NA	NA	NA
3	95997959	rs35430887	LOC285216-LOC644063	intergenic	NA	NA	A	T	Imputed	0.2011	1.094	0.08508	0.0124048	0.1936	1.262	0.1131	0.03986	0.001233		Imputed	0.209	1.232	0.08926	0.01955		7.946e-05	0.5023	0
3	95998046	rs35772335	LOC285216-LOC644063	intergenic	NA	NA	C	T	Imputed	0.2011	1.094	0.08508	0.0124048	0.1936	1.262	0.1131	0.03986	0.001233		Imputed	0.209	1.232	0.08926	0.01955		7.946e-05	0.5023	0
3	96000435	rs13076095	LOC285216-LOC644063	intergenic	NA	NA	C	G	Imputed	0.2007	1.094	0.08508	0.0117177	0.1936	1.262	0.1131	0.03982	0.001164		Imputed	0.209	1.232	0.08926	0.01955		7.562e-05	0.5023	0
3	96000890	rs6765296	LOC285216-LOC644063	intergenic	NA	NA	C	G	Imputed	0.2007	1.094	0.08508	0.0117177	0.1936	1.262	0.1131	0.03982	0.001164		Imputed	0.209	1.232	0.08926	0.01955		7.562e-05	0.5023	0
3	96001651	rs67641371	LOC285216-LOC644063	intergenic	NA	NA	T	C	Imputed	0.2011	1.099	0.08506	0.01157	0.1942	1.262	0.113	0.03953	0.001142		Imputed	0.2089	1.232	0.08926	0.01925		7.311e-05	0.5263	0
3	96002983	rs7611281	LOC285216-LOC644063	intergenic	NA	NA	A	T	Imputed	0.2011	1.099	0.08506	0.01157	0.1942	1.262	0.113	0.03953	0.001142		Imputed	0.2097	1.225	0.08912	0.02255		8.7e-05	0.541	0
3	96003204	rs7641736	LOC285216-LOC644063	intergenic	NA	NA	A	C	Genotyped	0.2011	1.099	0.08506	0.01157	0.1945	1.267	0.1129	0.0359	0.001052		Genotyped	0.2102	1.221	0.08914	0.02517		9.167e-05	0.5372	0
3	99983696	rs80323006	TBC1D23	intron	NA	NA	A	G	Imputed	0.1241	1.315	0.09857	0.00325479	0.1381	1.421	0.1297	0.006762	7.124e-05		Imputed	NA	NA	NA	NA		NA	NA	NA
3	100012994	rs74430923	TBC1D23	intron	NA	NA	T	A	Imputed	0.1168	1.301	0.1013	0.0035952	0.1302	1.439	0.133	0.006228	7.322e-05		Imputed	NA	NA	NA	NA		NA	NA	NA
3	100031711	rs76946171	TBC1D23	intron	NA	NA	T	C	Imputed	0.1188	1.302	0.09943	0.00138017	0.1335	1.433	0.131	0.006025	2.632e-05		Imputed	NA	NA	NA	NA		NA	NA	NA
3	107623041	rs9817964	BBX-LOC285205	intergenic	NA	NA	C	T	Genotyped	0.2507	0.8765	0.0844	0.0003083	0.239	0.7983	0.106	0.03362	3.081e-05		Imputed	NA	NA	NA	NA		NA	NA	NA
3	107623701	rs9288856	BBX-LOC285205	intergenic	NA	NA	G	C	Imputed	0.2507	0.8739	0.08443	0.000278055	0.2385	0.8032	0.1063	0.03928	3.302e-05		Imputed	NA	NA	NA	NA		NA	NA	NA
3	107624715	rs9842011	BBX-LOC285205	intergenic	NA	NA	C	A	Imputed	0.2567	0.8634	0.08496	6.1855e-05	0.2397	0.7833	0.1065	0.02175	4.462e-06		Imputed	NA	NA	NA	NA		NA	NA	NA
3	114401208	rs17681475	ZBTB20	intron	NA	NA	NA	NA	Imputed	0.2135	1.18948	NA	NA	NA	NA	NA	NA	NA		Imputed	0.2612	1.333	0.08549	0.0007702		NA	NA	NA
3	124047328	rs78040308	KALRN	intron	NA	NA	G	C	Imputed	0.09856	0.7995	0.1411	6.15942e-05	0.06346	0.689	0.189	0.04872	1.102e-05		Imputed	NA	NA	NA	NA		NA	NA	NA
3	124048335	rs58872187	KALRN	intron	NA	NA	T	C	Imputed	0.1013	0.7937	0.1404	6.69013e-05	0.06409	0.6932	0.1875	0.05066	1.235e-05		Imputed	NA	NA	NA	NA		NA	NA	NA
3	124055155	rs75824903	KALRN	intron	NA	NA	T	A	Imputed	0.09169	0.8014	0.1431	0.00025552	0.06161	0.6557	0.1929	0.02866	2.208e-05		Imputed	NA	NA	NA	NA		NA	NA	NA
3	124067213	rs76873273	KALRN	intron	NA	NA	G	A	Imputed	0.09184	0.7428	0.1464	0.000134869	0.05922	0.6277	0.2029	0.02168	9.095e-06		Imputed	NA	NA	NA	NA		NA	NA	NA
3	124067851	rs143753741	KALRN	intron	NA	NA	T	C	Imputed	0.09184	0.7428	0.1457	0.000182942	0.05922	0.6277	0.2029	0.02168	1.207e-05		Imputed	NA	NA	NA	NA		NA	NA	NA
3	124070633	rs6788176	KALRN	intron	NA	NA	C	T	Imputed	0.0923	0.7138	0.1423	0.000207843	0.06579	0.7457	0.1907	0.124	9.377e-05		Imputed	NA	NA	NA	NA		NA	NA	NA
3	127612826	rs10934830	MGLL-KLHDC6	intergenic	NA	NA	T	G	Genotyped	0.1166	1.068	0.1063	0.883315	0.1195	0.9338	0.1423	0.6303	0.8691		Genotyped	0.05723	1.808	0.1386	1.912e-05		0.004338	0.0015	0.847
3	129690222	rs72628507	NA	intergenic	NA	NA	A	G	Imputed	0.01652	1.699	0.2632	0.195978	0.02004	0.9136	0.3351	0.7874	0.3762		Imputed	0.03594	2.015	0.1662	2.482e-05		0.0003575	0.1068	0.553
3	131332036	rs16837236	CPNE4	intron	NA	NA	A	G	Genotyped	0.3624	0.91	0.07552	5.62266e-05	0.2615	1.244	0.104	0.03567	0.04355		Genotyped	0.1075	1.009	0.1175	0.9379		0.1624	0.0519	0.662
3	132035291	rs111913500	NA	near-gene-5	NA	NA	T	G	Imputed	0.2567	0.8732	0.08006	0.2796	0.2333	0.957	0.108	0.6839	0.2654		Imputed	0.1913	1.428	0.09099	9.097e-05		0.05422	0.0002	0.885
3	137702328	rs151311746	NA	intergenic	NA	NA	NA	NA	Imputed	NA	NA	NA	NA	NA	NA	NA	NA	NA		Imputed	0.03601	0.492126	0.1704	3.168e-05		NA	NA	NA
3	137703222	rs149331339	NA	intergenic	NA	NA	NA	NA	Imputed	NA	NA	NA	NA	NA	NA	NA	NA	NA		Imputed	0.03955	0.489237	0.164	1.297e-05		NA	NA	NA
3	137703889	rs138073103	NA	intergenic	NA	NA	NA	NA	Imputed	NA	NA	NA	NA	NA	NA	NA	NA	NA		Imputed	0.03946	0.487805	0.164	1.203e-05		NA	NA	NA
3	137704360	rs35928468	LOC402143-CLDN18	intergenic	NA	NA	A	G	Imputed	0.04073	0.8989	0.1764	0.366055	0.03749	0.9292	0.2446	0.764	0.3642		Imputed	0.03946	2.05	0.164	1.203e-05		0.01701	0.0009	0.857
3	137895348	rs811810	DBR1-ARMC8	near-gene-5	NA	NA	T	A	Imputed	0.4109	1.201	0.06916	7.155e-05	0.4427	0.9403	0.08961	0.4923	0.005109		Imputed	0.3099	1.13	0.07947	0.1244		0.002075	0.092	0.581
3	137895947	rs774804	DBR1-ARMC8	intergenic	NA	NA	G	C	Imputed	0.4113	1.206	0.0692	6.76692e-05	0.4431	0.9376	0.08969	0.4722	0.005238		Imputed	0.3117	1.133	0.07969	0.1181		0.001979	0.0803	0.604
3	137896012	rs774805	DBR1-ARMC8	intergenic	NA	NA	G	A	Imputed	0.4108	1.202	0.06916	7.04845e-05	0.4427	0.9403	0.08961	0.4923	0.005069		Imputed	0.3103	1.134	0.07938	0.1128		0.001837	0.0896	0.586
3	137896290	rs2622700	DBR1-ARMC8	intergenic	NA	NA	G	A	Imputed	0.4108	1.202	0.06916	7.04845e-05	0.4432	0.9376	0.08967	0.4723	0.005363		Imputed	0.3099	1.13	0.07947	0.1244		0.002156	0.0857	0.593
3	137896924	rs774806	DBR1-ARMC8	intergenic	NA	NA	A	G	Imputed	0.3215	1.371	0.07157	7.16196e-06	0.3685	0.9617	0.09218	0.6715	0.0007465		Imputed	0.3098	1.131	0.07935	0.1201		0.0004612	0.0082	0.792
3	137898004	rs774808	DBR1-ARMC8	intergenic	NA	NA	A	T	Imputed	0.3232	1.383	0.07153	6.63701e-06	0.368	0.9556	0.09206	0.6215	0.0008233		Imputed	0.3085	1.107	0.08008	0.2034		0.001004	0.0046	0.814
3	137898335	rs774809	DBR1-ARMC8	intergenic	NA	NA	T	C	Imputed	0.3232	1.381	0.07153	6.91412e-06	0.3677	0.9575	0.09225	0.6376	0.0007994		Imputed	0.3082	1.099	0.08028	0.2396		0.001244	0.0047	0.813
3	137898514	rs774811	DBR1-ARMC8	intergenic	NA	NA	T	C	Imputed	0.326	1.377	0.07162	7.82115e-06	0.3735	0.9295	0.0921	0.4271	0.001683		Imputed	0.308	1.1	0.08031	0.2343		0.002034	0.0025	0.833
3	137899898	rs774813	DBR1-ARMC8	intergenic	NA	NA	G	A	Genotyped	0.2919	1.432	0.07213	8.39925e-06	0.335	0.9874	0.0946	0.8937	0.0004289		Imputed	0.3071	1.109	0.08046	0.1967		0.0005957	0.0037	0.822
3	145106442	rs2166819	LOC100132661-GM2AP	intergenic	NA	NA	C	T	Genotyped	0.4141	0.723	0.07353	9.75413e-05	0.3635	0.7655	0.09524	0.005008	1.571e-06		Genotyped	0.2573	1.059	0.08443	0.4964		0.002881	0.0019	0.841
3	145107212	rs345061	LOC100132661-GM2AP	intergenic	NA	NA	A	G	Imputed	0.417	0.7356	0.07283	0.00596414	0.4147	0.7528	0.09209	0.00204	5.309e-05		Imputed	0.3534	0.9773	0.0772	0.7661		0.00198	0.0162	0.758
3	145145521	rs1564488	LOC100132661-GM2AP	intergenic	NA	NA	A	C	Imputed	0.4487	0.7413	0.07032	0.0039893	0.4566	0.7281	0.09065	0.0004639	1.145e-05		Imputed	0.354	0.9717	0.07718	0.7094		0.0006489	0.014	0.766
3	145171472	rs35728561	LOC100132661-GM2AP	intergenic	NA	NA	A	G	Imputed	0.3934	0.7317	0.07283	0.00486272	0.3869	0.7557	0.09522	0.003265	6.113e-05		Imputed	0.2577	1.036	0.08481	0.6776		0.01006	0.0046	0.814
3	151980532	rs113269927	NA	intergenic	NA	NA	C	T	Imputed	0.03923	0.3027	0.2223	0.00208928	0.03484	0.5171	0.2739	0.01605	9.421e-05		Imputed	NA	NA	NA	NA		NA	NA	NA
3	152168018	rs116234726	MBNL1	intron	NA	NA	C	T	Imputed	0.03475	0.289	0.2661	0.000167298	0.03525	0.5279	0.2714	0.01858	9.543e-06		Imputed	NA	NA	NA	NA		NA	NA	NA
3	152170295	rs112082538	MBNL1	intron	NA	NA	A	G	Imputed	0.03214	0.2898	0.2673	0.000383736	0.03478	0.5418	0.2722	0.02433	2.727e-05		Imputed	NA	NA	NA	NA		NA	NA	NA
3	152202101	rs77463013	NA	intergenic	NA	NA	C	T	Imputed	0.03007	0.3841	0.2559	0.00252764	0.0321	0.4837	0.2883	0.01177	8.703e-05		Imputed	NA	NA	NA	NA		NA	NA	NA
3	152216752	rs77030322	NA	intergenic	NA	NA	T	C	Imputed	0.02941	0.3854	0.257	0.00389991	0.03119	0.4307	0.3005	0.005058	6.802e-05		Imputed	NA	NA	NA	NA		NA	NA	NA
3	159649215	rs73170511	NA	intergenic	NA	NA	A	G	Imputed	0.01494	2.999	0.2201	0.000391003	0.02185	2.425	0.3287	0.007053	8.475e-06		Imputed	NA	NA	NA	NA		NA	NA	NA
3	164062563	rs78633285	NA	intergenic	NA	NA	A	G	Imputed	0.03156	0.9344	0.1813	0.0228375	0.02959	1.265	0.2667	0.3781	0.01834		Imputed	0.1122	1.431	0.1113	0.001295		8.44e-05	0.1343	0.502
3	164064149	rs71300589	NA	intergenic	NA	NA	A	G	Imputed	0.03722	0.9397	0.1688	0.0392474	0.03611	1.461	0.2447	0.1211	0.009905		Imputed	0.1122	1.431	0.1113	0.001295		4.303e-05	0.0979	0.57
3	164064470	rs13064650	LOC730129-SI	intergenic	NA	NA	A	G	Imputed	0.03156	0.9344	0.1813	0.0228375	0.02959	1.265	0.2667	0.3781	0.01834		Imputed	0.1122	1.431	0.1113	0.001295		8.44e-05	0.1343	0.502
3	164067781	rs12106930	LOC730129-SI	intergenic	NA	NA	A	T	Imputed	0.03722	0.8767	0.1676	0.0555743	0.03657	1.503	0.2434	0.09422	0.01131		Imputed	0.1122	1.431	0.1113	0.001295		4.964e-05	0.0385	0.693
3	164068589	rs1124227	LOC730129-SI	intergenic	NA	NA	G	T	Imputed	0.03722	0.8767	0.1676	0.0555743	0.03657	1.503	0.2434	0.09422	0.01131		Imputed	0.1121	1.426	0.1113	0.001439		5.431e-05	0.0399	0.69
3	164071965	rs73157115	NA	intergenic	NA	NA	A	G	Imputed	0.03722	0.8985	0.1661	0.0626948	0.03657	1.503	0.2434	0.09422	0.01277		Imputed	0.1124	1.421	0.1113	0.001589		6.737e-05	0.0541	0.657
3	164077463	rs55803242	LOC730129-SI	intergenic	NA	NA	T	A	Imputed	0.03732	0.8968	0.1657	0.072764	0.03661	1.499	0.2435	0.09648	0.01513		Imputed	0.1127	1.421	0.111	0.001562		7.978e-05	0.0525	0.661
3	164078581	rs73157124	NA	intergenic	NA	NA	T	C	Imputed	0.03732	0.9243	0.1658	0.0488585	0.03611	1.56	0.2454	0.06988	0.007821		Imputed	0.1127	1.422	0.1111	0.001517		3.847e-05	0.0671	0.63
3	164079114	rs11715582	LOC730129-SI	intergenic	NA	NA	C	T	Imputed	0.03732	0.9243	0.1658	0.0488585	0.03611	1.56	0.2454	0.06988	0.007821		Imputed	0.1129	1.42	0.1111	0.001593		4.015e-05	0.0679	0.628
3	164079270	rs11719327	LOC730129-SI	intergenic	NA	NA	C	A	Imputed	0.03743	0.8969	0.1673	0.0576972	0.03618	1.567	0.2454	0.06723	0.008998		Imputed	0.1128	1.405	0.112	0.002404		6.693e-05	0.0533	0.659
3	164079761	rs11711672	LOC730129-SI	intergenic	NA	NA	G	C	Imputed	0.03797	0.9097	0.1654	0.0558505	0.03611	1.56	0.2454	0.06988	0.008973		Imputed	0.113	1.42	0.111	0.001594		4.641e-05	0.0555	0.654
3	164082344	rs73157129	NA	intergenic	NA	NA	C	T	Imputed	0.03792	0.9105	0.1654	0.0560396	0.0365	1.516	0.2433	0.08747	0.01075		Imputed	0.1139	1.42	0.1101	0.001438		5.141e-05	0.0606	0.643
3	164083080	rs13071561	LOC730129-SI	intergenic	NA	NA	A	C	Genotyped	0.0405	0.9197	0.1632	0.0848815	0.0365	1.516	0.2433	0.08747	0.01644		Genotyped	0.1139	1.421	0.1101	0.001421		8.076e-05	0.0645	0.635
3	164112464	rs67458848	NA	intergenic	NA	NA	G	C	Imputed	0.03217	0.8612	0.1815	0.0392404	0.03	1.31	0.2647	0.3074	0.02338		Imputed	0.1135	1.432	0.1102	0.001115		9.796e-05	0.056	0.653
3	164114281	rs35739005	LOC730129-SI	intergenic	NA	NA	T	G	Imputed	0.03217	0.8612	0.1815	0.0392404	0.03	1.31	0.2647	0.3074	0.02338		Imputed	0.1135	1.432	0.1102	0.001115		9.796e-05	0.056	0.653
3	164115963	rs13093079	LOC730129-SI	intergenic	NA	NA	A	T	Imputed	0.03217	0.8612	0.1815	0.0392404	0.03	1.31	0.2647	0.3074	0.02338		Imputed	0.1135	1.432	0.1102	0.001115		9.796e-05	0.056	0.653
3	164118910	rs34592962	LOC730129-SI	intergenic	NA	NA	A	G	Imputed	0.03217	0.8612	0.1815	0.0392404	0.03	1.31	0.2647	0.3074	0.02338		Imputed	0.1135	1.432	0.1102	0.001115		9.796e-05	0.056	0.653
3	164126108	rs73157169	NA	intergenic	NA	NA	T	C	Imputed	0.03217	0.8612	0.1815	0.0392404	0.03	1.31	0.2647	0.3074	0.02338		Imputed	0.1135	1.432	0.1102	0.001115		9.796e-05	0.056	0.653
3	164132818	rs34849632	LOC730129-SI	intergenic	NA	NA	A	G	Imputed	0.05775	0.943	0.1366	0.0507903	0.0635	1.283	0.1873	0.1832	0.01816		Imputed	0.1137	1.427	0.1102	0.001249		8.081e-05	0.0594	0.646
3	164187697	rs35295912	LOC730129-SI	intergenic	NA	NA	A	G	Imputed	0.06022	1.095	0.1342	0.0051459	0.06056	1.113	0.191	0.574	0.009537		Imputed	0.1143	1.411	0.1096	0.001684		5.191e-05	0.2776	0.22
3	164194049	rs13084073	LOC730129-SI	intergenic	NA	NA	C	T	Imputed	0.03077	0.8749	0.1839	0.0409777	0.03	1.301	0.2645	0.3205	0.02532		Imputed	0.1125	1.442	0.1099	0.0008731		8.833e-05	0.0655	0.633
3	170641725	rs7631418	EIF5A2-LOC100128036	intergenic	NA	NA	G	C	Imputed	0.2968	1.617	0.07301	8.60892e-05	0.331	0.9836	0.09652	0.8643	0.002109		Imputed	0.2454	0.9891	0.08789	0.9012		0.03375	2.83066e-06	0.922
3	170644128	rs7649502	EIF5A2-LOC100128036	intergenic	NA	NA	G	A	Imputed	0.2803	1.754	0.07496	2.7309e-05	0.3178	1.005	0.09943	0.9622	0.0006196		Imputed	0.2305	0.9675	0.09098	0.7162		0.02749	6.72398e-08	0.939
3	170671429	rs7628878	EIF5A2-SLC2A2	intergenic	NA	NA	A	C	Genotyped	0.2772	1.668	0.07327	4.53072e-05	0.3185	0.9548	0.09758	0.6355	0.002551		Genotyped	0.2412	1.014	0.0875	0.8728		0.02256	5.49092e-07	0.931
3	170721810	rs61791073	SLC2A2	intron	NA	NA	NA	NA	Imputed	0.1325	NA	NA	NA	NA	NA	NA	NA	NA		Imputed	0.0277	0.507614	0.2003	0.0007149		NA	NA	NA
3	170766416	rs35168380	SLC2A2-TNIK	intergenic	NA	NA	A	G	Imputed	0.03054	2.479	0.1853	1.31965e-05	0.03337	0.9749	0.2537	0.9201	0.0005483		Imputed	0.1787	0.9133	0.1004	0.3664		0.06489	1.11396e-05	0.912
3	172973907	rs792128	SPATA16-NLGN1	intergenic	NA	NA	T	C	Genotyped	0.4413	0.9677	0.0681	0.290217	0.3955	0.9755	0.09194	0.7871	0.3107		Genotyped	0.6023	0.731529	0.07744	5.412e-05		0.0004083	0.0117	0.775
3	174181139	rs11720995	LOC402150-NAALADL2	intergenic	NA	NA	C	T	Imputed	0.4683	0.8406	0.07058	3.95239e-05	0.4716	1.034	0.09568	0.7281	0.001815		Imputed	0.654	1.11607	0.07978	0.1686		0.2045	0.0218	0.739
3	174205976	rs9866521	LOC402150-NAALADL2	intergenic	NA	NA	G	A	Imputed	0.4878	1.234	0.06967	8.92958e-05	0.484	1.001	0.09528	0.9924	0.001499		Imputed	0.3362	0.9259	0.07969	0.3341		0.1121	0.0186	0.749
3	176438209	rs1906995	LOC730168-TBL1XR1	intergenic	NA	NA	T	G	Imputed	0.1182	1.174	0.1004	7.87054e-05	0.1253	1.114	0.1373	0.4331	0.0002613		Imputed	0.2369	1.158	0.088	0.09495		0.0001508	0.9529	0
3	176444421	rs12489251	LOC730168-TBL1XR1	intergenic	NA	NA	T	C	Imputed	0.1176	1.161	0.1006	9.67789e-05	0.1241	1.122	0.1378	0.4051	0.0002725		Imputed	0.2375	1.163	0.0881	0.08606		0.0001365	0.9739	0
3	176457319	rs10936905	LOC730168-TBL1XR1	intergenic	NA	NA	A	G	Imputed	0.1152	1.139	0.1015	9.01735e-05	0.1219	1.138	0.1391	0.3517	0.0002049		Imputed	0.2385	1.165	0.08845	0.08456		0.0001069	0.9822	0
3	176461256	rs62285735	LOC730168-TBL1XR1	intergenic	NA	NA	C	T	Imputed	0.1157	1.128	0.1013	7.90008e-05	0.1219	1.138	0.1391	0.3517	0.0001846		Imputed	0.2388	1.164	0.08855	0.08597		0.0001006	0.9715	0
3	176464651	rs62285737	LOC730168-TBL1XR1	intergenic	NA	NA	A	G	Imputed	0.1476	1.147	0.09334	2.77994e-05	0.1474	1.19	0.1295	0.1799	2.936e-05		Imputed	0.2401	1.192	0.08722	0.04437		1.095e-05	0.9496	0
3	178237118	rs115327235	NA	intergenic	NA	NA	G	T	Imputed	0.04272	0.3644	0.2397	4.30052e-05	0.0337	0.8569	0.2528	0.5411	0.0002454		Imputed	NA	NA	NA	NA		NA	NA	NA
3	178237626	rs115097633	NA	intergenic	NA	NA	A	C	Imputed	0.04272	0.3644	0.2397	4.30052e-05	0.03417	0.838	0.2517	0.4825	0.000199		Imputed	NA	NA	NA	NA		NA	NA	NA
3	178263216	rs115419750	KCNMB2	intron	NA	NA	C	A	Imputed	0.04738	0.3844	0.2273	1.27349e-05	0.03897	0.8882	0.2394	0.6205	0.0001333		Imputed	NA	NA	NA	NA		NA	NA	NA
3	178265295	rs115681986	KCNMB2	intron	NA	NA	G	T	Imputed	0.04688	0.3554	0.2315	2.65215e-05	0.03795	0.875	0.2422	0.5815	0.0001986		Imputed	NA	NA	NA	NA		NA	NA	NA
3	178265587	rs114915166	KCNMB2	intron	NA	NA	A	C	Imputed	0.04688	0.3554	0.2315	2.65215e-05	0.03795	0.875	0.2422	0.5815	0.0001986		Imputed	NA	NA	NA	NA		NA	NA	NA
3	178269345	rs148769566	KCNMB2	intron	NA	NA	C	A	Imputed	0.04694	0.3539	0.2315	2.66115e-05	0.03795	0.875	0.2422	0.5815	0.0001995		Imputed	NA	NA	NA	NA		NA	NA	NA
3	178271563	rs116739326	KCNMB2	intron	NA	NA	T	A	Imputed	0.04694	0.3539	0.2315	2.66115e-05	0.03795	0.875	0.2422	0.5815	0.0001995		Imputed	NA	NA	NA	NA		NA	NA	NA
3	178275139	rs116336152	KCNMB2	intron	NA	NA	A	G	Imputed	0.04643	0.3514	0.2321	4.8923e-05	0.03846	0.8436	0.2413	0.4809	0.0002192		Imputed	NA	NA	NA	NA		NA	NA	NA
3	178366996	rs114951589	KCNMB2	intron	NA	NA	G	A	Imputed	0.0426	0.3662	0.2414	9.62045e-05	0.0285	0.8228	0.2711	0.4718	0.0003499		Imputed	NA	NA	NA	NA		NA	NA	NA
3	178368397	rs140087053	KCNMB2	intron	NA	NA	C	A	Imputed	0.0426	0.3673	0.2413	9.4045e-05	0.0285	0.8228	0.2711	0.4718	0.0003437		Imputed	NA	NA	NA	NA		NA	NA	NA
3	178373902	rs116839277	KCNMB2	intron	NA	NA	T	C	Imputed	0.04132	0.3467	0.2465	8.79272e-05	0.02661	0.8697	0.2786	0.6162	0.000531		Imputed	NA	NA	NA	NA		NA	NA	NA
3	178374682	rs77725752	KCNMB2	intron	NA	NA	T	G	Imputed	0.04225	0.3193	0.2456	4.43138e-05	0.02915	0.9347	0.263	0.7972	0.0005629		Imputed	NA	NA	NA	NA		NA	NA	NA
3	178391622	rs116055691	KCNMB2	intron	NA	NA	C	G	Imputed	0.04366	0.3694	0.2269	8.53949e-05	0.02971	0.9706	0.2605	0.9087	0.001186		Imputed	NA	NA	NA	NA		NA	NA	NA
3	178391991	rs150238525	KCNMB2	intron	NA	NA	C	T	Imputed	0.04366	0.3694	0.2269	8.53949e-05	0.02971	0.9706	0.2605	0.9087	0.001186		Imputed	NA	NA	NA	NA		NA	NA	NA
3	178396641	rs79622653	KCNMB2	intron	NA	NA	T	A	Imputed	0.04278	0.3278	0.2405	1.74501e-05	0.02959	0.9721	0.2605	0.9135	0.0004069		Imputed	NA	NA	NA	NA		NA	NA	NA
3	178399311	rs116533631	KCNMB2	intron	NA	NA	T	C	Imputed	0.04278	0.3278	0.2405	1.74501e-05	0.02956	0.9752	0.2604	0.9232	0.000419		Imputed	NA	NA	NA	NA		NA	NA	NA
3	178399498	rs79705506	KCNMB2	intron	NA	NA	C	T	Imputed	0.04278	0.3278	0.2405	1.74501e-05	0.02956	0.9752	0.2604	0.9232	0.000419		Imputed	NA	NA	NA	NA		NA	NA	NA
3	178400960	rs116342658	KCNMB2	intron	NA	NA	G	C	Imputed	0.04278	0.3278	0.2405	1.74501e-05	0.02956	0.9752	0.2604	0.9232	0.000419		Imputed	NA	NA	NA	NA		NA	NA	NA
3	178401920	rs74714435	KCNMB2	intron	NA	NA	G	A	Imputed	0.04278	0.3278	0.2405	1.74501e-05	0.02956	0.9752	0.2604	0.9232	0.000419		Imputed	NA	NA	NA	NA		NA	NA	NA
3	178402387	rs144711940	KCNMB2	intron	NA	NA	A	G	Imputed	0.04149	0.352	0.2416	4.00512e-05	0.02711	0.9138	0.2753	0.7434	0.0004446		Imputed	NA	NA	NA	NA		NA	NA	NA
3	178406252	rs114118941	KCNMB2	intron	NA	NA	A	G	Imputed	0.04137	0.3547	0.2419	5.54266e-05	0.02705	0.912	0.2753	0.7379	0.0005509		Imputed	NA	NA	NA	NA		NA	NA	NA
3	178406929	rs116717196	KCNMB2	intron	NA	NA	G	A	Imputed	0.04137	0.3547	0.2419	5.54266e-05	0.02705	0.912	0.2753	0.7379	0.0005509		Imputed	NA	NA	NA	NA		NA	NA	NA
3	178408099	rs77128580	KCNMB2	intron	NA	NA	A	G	Imputed	0.04278	0.3278	0.2405	1.74501e-05	0.02956	0.9752	0.2604	0.9232	0.000419		Imputed	NA	NA	NA	NA		NA	NA	NA
3	178409835	rs114807634	KCNMB2	intron	NA	NA	A	T	Imputed	0.04278	0.3278	0.2405	1.74501e-05	0.02956	0.9752	0.2604	0.9232	0.000419		Imputed	NA	NA	NA	NA		NA	NA	NA
3	178411342	rs113994988	KCNMB2	intron	NA	NA	C	T	Imputed	0.04278	0.3278	0.2405	1.74501e-05	0.02956	0.9752	0.2604	0.9232	0.000419		Imputed	NA	NA	NA	NA		NA	NA	NA
3	178413147	rs116595489	KCNMB2	intron	NA	NA	T	C	Imputed	0.04278	0.3278	0.2405	1.74501e-05	0.02956	0.9752	0.2604	0.9232	0.000419		Imputed	NA	NA	NA	NA		NA	NA	NA
3	178413473	rs139558767	KCNMB2	intron	NA	NA	T	C	Imputed	0.04278	0.3278	0.2405	1.74501e-05	0.02956	0.9752	0.2604	0.9232	0.000419		Imputed	NA	NA	NA	NA		NA	NA	NA
3	178417665	rs114749792	KCNMB2	intron	NA	NA	T	C	Imputed	0.04284	0.3274	0.2405	1.71168e-05	0.02962	0.9711	0.2604	0.9104	0.0003977		Imputed	NA	NA	NA	NA		NA	NA	NA
3	178421197	rs116690194	KCNMB2	intron	NA	NA	T	G	Imputed	0.04155	0.348	0.2411	2.92576e-05	0.02962	0.9758	0.2602	0.9249	0.000599		Imputed	NA	NA	NA	NA		NA	NA	NA
3	178425571	rs115820982	KCNMB2	intron	NA	NA	C	G	Imputed	0.04155	0.348	0.2411	2.92576e-05	0.02962	0.9758	0.2602	0.9249	0.000599		Imputed	NA	NA	NA	NA		NA	NA	NA
3	178430727	rs78749224	KCNMB2	intron	NA	NA	C	T	Imputed	0.03683	0.3356	0.2639	7.17894e-05	0.0253	0.9432	0.2892	0.8397	0.0008894		Imputed	NA	NA	NA	NA		NA	NA	NA
3	187198594	rs2687929	RTP4-SST	intergenic	NA	NA	T	C	Imputed	0.1905	0.9777	0.08872	0.141802	0.1929	0.9741	0.1155	0.8205	0.1862		Imputed	0.3974	1.351	0.07552	6.789e-05		0.06907	0.0071	0.798
3	187212929	rs3096554	RTP4-SST	intergenic	NA	NA	A	G	Imputed	0.1911	0.9587	0.08874	0.122635	0.1922	1.049	0.1155	0.6789	0.3156		Imputed	0.4019	1.364	0.07596	4.47e-05		0.03396	0.0071	0.798
3	187214953	rs2553985	RTP4-SST	intergenic	NA	NA	T	C	Imputed	0.1911	0.9587	0.08874	0.122635	0.1922	1.049	0.1155	0.6789	0.3156		Imputed	0.4019	1.364	0.07596	4.47e-05		0.03396	0.0071	0.798
3	187217907	rs1452186	RTP4-SST	intergenic	NA	NA	C	T	Imputed	0.1909	0.9678	0.0888	0.120876	0.1929	1.043	0.1151	0.7143	0.2994		Imputed	0.4015	1.368	0.076	3.759e-05		0.03365	0.0078	0.794
3	187220117	rs3096555	RTP4-SST	intergenic	NA	NA	T	C	Imputed	0.229	0.9842	0.08272	0.693159	0.2323	1.065	0.1073	0.5553	0.505		Imputed	0.4328	1.349	0.07649	9.022e-05		0.001352	0.015	0.762
3	188620273	rs34732125	LPP-LOC647299	intergenic	NA	NA	T	C	Imputed	0.07945	0.4878	0.1626	9.56295e-05	0.064	0.819	0.1897	0.2927	0.0001636		Imputed	NA	NA	NA	NA		NA	NA	NA
3	189471289	rs4456839	TP63	intron	NA	NA	NA	NA	Imputed	NA	NA	NA	NA	0.1948	NA	NA	NA	NA		Imputed	0.4249	0.770416	0.07709	0.0007056		NA	NA	NA
4	10845207	rs4257647	MIST-LOC643446	intergenic	NA	NA	G	A	Genotyped	0.1872	1.386	0.08321	4.00142e-05	0.225	1.058	0.1074	0.6017	0.0002868		Genotyped	0.2427	0.983	0.08623	0.8428		0.01351	0.0114	0.776
4	10852748	rs55833006	MIST-LOC643446	intergenic	NA	NA	A	G	Imputed	0.1678	1.55	0.08799	5.03664e-06	0.2188	1.051	0.1106	0.6511	7.776e-05		Imputed	0.2254	0.9365	0.09019	0.4667		0.01909	0.0002	0.884
4	10853236	rs9942163	MIST-LOC643446	intergenic	NA	NA	A	G	Imputed	0.1674	1.547	0.08894	8.97981e-06	0.2176	1.065	0.1109	0.5693	8.777e-05		Imputed	0.2244	0.9386	0.09037	0.4834		0.0193	0.0003	0.879
4	10898040	rs116647219	MIST-LOC643446	intergenic	NA	NA	T	C	Imputed	0.02651	0.1897	0.3566	9.34754e-05	0.02142	1.388	0.3252	0.3128	0.0104		Imputed	NA	NA	NA	NA		NA	NA	NA
4	10902658	rs7682079	MIST-LOC643446	intergenic	NA	NA	A	C	Imputed	0.1419	1.672	0.09351	6.05239e-06	0.1808	1.027	0.1152	0.8187	0.0001499		Imputed	0.1436	0.9862	0.1062	0.8956		0.008548	0.0002	0.886
4	10902944	rs7682683	MIST-LOC643446	intergenic	NA	NA	A	C	Imputed	0.1413	1.655	0.09342	1.08584e-05	0.1804	1.037	0.1155	0.7537	0.0001841		Imputed	0.1436	0.9862	0.1062	0.8956		0.009482	0.0002	0.879
4	10903005	rs7660096	MIST-LOC643446	intergenic	NA	NA	G	A	Genotyped	0.1459	1.634	0.0915	9.36331e-06	0.187	1.02	0.1131	0.864	0.0002311		Genotyped	0.1434	0.9879	0.1064	0.909		0.01022	0.0002	0.88
4	10903331	rs61795209	MIST-LOC643446	intergenic	NA	NA	G	A	Imputed	0.1415	1.67	0.09287	8.37638e-06	0.1819	1.029	0.1148	0.8035	0.0001796		Imputed	0.1432	0.9904	0.1063	0.9278		0.00857	0.0002	0.885
4	10903560	rs73214815	MIST-LOC643446	intergenic	NA	NA	C	G	Imputed	0.1436	1.665	0.09243	8.8636e-06	0.1829	1.028	0.1144	0.8093	0.0001899		Imputed	0.1432	0.9904	0.1063	0.9278		0.008819	0.0002	0.885
4	10903578	rs61795210	MIST-LOC643446	intergenic	NA	NA	T	C	Imputed	0.1436	1.665	0.09243	8.8636e-06	0.1829	1.028	0.1144	0.8093	0.0001899		Imputed	0.1432	0.9904	0.1063	0.9278		0.008819	0.0002	0.885
4	10903923	rs7687752	MIST-LOC643446	intergenic	NA	NA	A	G	Imputed	0.1438	1.668	0.09246	9.42324e-06	0.1829	1.028	0.1144	0.8093	0.0001988		Imputed	0.1432	0.9904	0.1063	0.9278		0.009054	0.0002	0.885
4	10904684	rs2904192	MIST-LOC643446	intergenic	NA	NA	G	T	Genotyped	0.1446	1.672	0.09159	6.76944e-06	0.185	1.019	0.1133	0.8675	0.0001871		Genotyped	0.1434	0.9879	0.1064	0.909		0.009141	0.0001	0.89
4	10904793	rs2170753	MIST-LOC643446	intergenic	NA	NA	G	A	Imputed	0.1446	1.672	0.09159	6.76944e-06	0.185	1.019	0.1133	0.8675	0.0001871		Imputed	0.1434	0.9879	0.1064	0.909		0.009141	0.0001	0.89
4	10905076	rs1564734	MIST-LOC643446	intergenic	NA	NA	C	T	Imputed	0.2136	1.594	0.08125	3.05676e-06	0.2689	1.069	0.1012	0.5109	3.188e-05		Imputed	0.1432	0.9829	0.1066	0.8717		0.004042	0.0003	0.878
4	10905190	rs2869764	MIST-LOC643446	intergenic	NA	NA	G	T	Imputed	0.2136	1.594	0.08125	3.05676e-06	0.2689	1.069	0.1012	0.5109	3.188e-05		Imputed	0.1432	0.9829	0.1066	0.8717		0.004042	0.0003	0.878
4	10906109	rs10011187	MIST-LOC643446	intergenic	NA	NA	G	T	Imputed	0.2115	1.578	0.08134	5.5972e-06	0.2674	1.074	0.1014	0.4807	4.39e-05		Imputed	0.1431	0.9841	0.1066	0.8804		0.004656	0.0004	0.871
4	10906615	rs6850904	MIST-LOC643446	intergenic	NA	NA	C	A	Imputed	0.2087	1.528	0.08149	9.40349e-06	0.2654	1.079	0.1019	0.4539	5.77e-05		Imputed	0.1272	0.9307	0.1138	0.528		0.01433	0.0006	0.864
4	10906650	rs6812599	MIST-LOC643446	intergenic	NA	NA	C	T	Imputed	0.2087	1.528	0.08149	9.40349e-06	0.2654	1.079	0.1019	0.4539	5.77e-05		Imputed	0.1272	0.9307	0.1138	0.528		0.01433	0.0006	0.864
4	10907536	rs10022518	MIST-LOC643446	intergenic	NA	NA	A	G	Imputed	0.2087	1.528	0.08149	9.40349e-06	0.2654	1.079	0.1019	0.4539	5.77e-05		Imputed	0.1272	0.9307	0.1138	0.528		0.01433	0.0006	0.864
4	10908435	rs10003794	MIST-LOC643446	intergenic	NA	NA	A	C	Imputed	0.2066	1.538	0.08149	7.33548e-06	0.2615	1.09	0.102	0.397	3.757e-05		Imputed	0.1272	0.9312	0.1138	0.5308		0.01158	0.0006	0.866
4	10908776	rs10006447	MIST-LOC643446	intergenic	NA	NA	T	C	Imputed	0.2089	1.525	0.08151	1.04177e-05	0.2654	1.086	0.1019	0.4166	5.323e-05		Imputed	0.1283	0.9286	0.114	0.5155		0.01393	0.0007	0.862
4	10909225	rs10028469	MIST-LOC643446	intergenic	NA	NA	T	G	Genotyped	0.2067	1.53	0.08129	1.17507e-05	0.2605	1.095	0.1019	0.373	4.776e-05		Genotyped	0.1275	0.925	0.1138	0.4934		0.01437	0.0006	0.865
4	10909483	rs2128870	MIST-LOC643446	intergenic	NA	NA	G	A	Imputed	0.2327	1.475	0.07847	2.45178e-05	0.2794	1.045	0.1002	0.6622	0.0002435		Imputed	0.143	0.9855	0.1066	0.8913		0.01117	0.0022	0.836
4	10910656	rs28548985	MIST-LOC643446	intergenic	NA	NA	T	C	Imputed	0.2047	1.532	0.08225	9.51272e-06	0.2586	1.078	0.1033	0.4657	6.192e-05		Imputed	0.127	0.9303	0.1137	0.5256		0.01524	0.0006	0.865
4	10910901	rs4561926	MIST-LOC643446	intergenic	NA	NA	G	A	Imputed	0.2252	1.419	0.07984	6.86137e-05	0.2729	1.046	0.1024	0.6602	0.0005158		Imputed	0.1261	0.9387	0.1142	0.5798		0.03662	0.0047	0.814
4	11068810	rs74998745	MIST-LOC643446	intergenic	NA	NA	T	C	Imputed	0.1634	1.139	0.08861	0.000504696	0.1838	1.331	0.1187	0.01614	2.357e-05		Imputed	0.1333	1.022	0.1097	0.8405		0.001545	0.2614	0.255
4	11068812	rs76542721	MIST-LOC643446	intergenic	NA	NA	T	A	Imputed	0.1634	1.139	0.08861	0.000504696	0.1838	1.331	0.1187	0.01614	2.357e-05		Imputed	0.1333	1.022	0.1097	0.8405		0.001545	0.2614	0.255
4	11070389	rs78623011	MIST-LOC643446	intergenic	NA	NA	T	C	Imputed	0.1631	1.144	0.08874	0.000406366	0.1835	1.336	0.1188	0.01468	1.748e-05		Imputed	0.1336	1.025	0.1098	0.8239		0.001253	0.2601	0.258
4	11074106	rs56181784	MIST-LOC643446	intergenic	NA	NA	C	G	Imputed	0.1523	1.088	0.09092	0.000641105	0.1645	1.312	0.1226	0.02676	4.836e-05		Imputed	0.1106	1.117	0.1178	0.3471		0.0003568	0.452	0
4	11080161	rs10516219	MIST-LOC643446	intergenic	NA	NA	T	G	Genotyped	0.1578	1.036	0.08963	0.000996151	0.168	1.334	0.1205	0.0168	4.734e-05		Genotyped	0.1124	1.146	0.1158	0.2382		0.0001804	0.2417	0.296
4	12931887	rs75009479	NA	intergenic	NA	NA	C	G	Imputed	0.04755	1.688	0.1446	3.65926e-06	0.06081	0.7807	0.1956	0.2056	0.002717		Imputed	0.1082	0.9742	0.121	0.8292		0.04709	0.0017	0.843
4	14650646	rs4550921	LOC152742-LOC441009	intergenic	NA	NA	C	A	Genotyped	0.4232	0.9831	0.07292	9.10256e-05	0.3845	1.219	0.09296	0.03321	0.05631		Genotyped	0.1315	0.9528	0.1103	0.6613		0.09357	0.126	0.517
4	14861270	rs2872899	LOC152742-LOC441009	intergenic	NA	NA	T	C	Genotyped	0.507	0.7378	0.07082	3.94435e-05	0.452	1.138	0.09131	0.1557	0.01291		Genotyped	0.6919	1.05675	0.08089	0.4954		0.1889	0.0001	0.889
4	15910385	rs2532070	CD38-FGFBP1	intergenic	NA	NA	A	G	Genotyped	0.4651	0.7691	0.06929	6.47978e-05	0.402	1.007	0.09102	0.941	0.001448		Genotyped	0.4213	0.9391	0.07517	0.4036		0.004099	0.0347	0.702
4	17886146	rs17526944	LCORL	intron	NA	NA	G	A	Genotyped	0.01257	0.3598	0.4958	9.38581e-05	0.01	1.105	0.4643	0.8304	0.00244		Genotyped	0.05668	0.9205	0.1634	0.6123		0.01136	0.1692	0.437
4	20923393	rs12650791	KCNIP4	intron	NA	NA	A	G	Imputed	0.1309	0.7118	0.1089	0.00936591	0.1267	0.736	0.1427	0.03174	0.0007674		Imputed	0.01083	0.1863	0.7253	0.02052		5.686e-05	0.1769	0.423
4	20934482	rs76415597	KCNIP4	intron	NA	NA	T	A	Imputed	0.1882	0.6677	0.09438	0.00110707	0.173	0.7946	0.1225	0.06056	0.0001826		Imputed	0.01084	0.1782	0.7268	0.01764		1.456e-05	0.0879	0.589
4	20935403	rs12650955	KCNIP4	intron	NA	NA	A	T	Imputed	0.1904	0.6712	0.09385	0.000618076	0.1731	0.7999	0.1221	0.06749	0.0001208		Imputed	0.01083	0.1767	0.7268	0.01711		9.956e-06	0.0834	0.597
4	20938389	rs12650301	KCNIP4	intron	NA	NA	G	C	Imputed	0.1879	0.6749	0.09384	0.000713831	0.1718	0.7871	0.1213	0.04845	9.735e-05		Imputed	0.01083	0.1767	0.7268	0.01711		8.252e-06	0.097	0.571
4	20939282	rs75046792	KCNIP4	intron	NA	NA	T	G	Imputed	0.1383	0.6707	0.1068	0.00227656	0.1266	0.7765	0.1395	0.06982	0.0004093		Imputed	0.01064	0.19	0.7257	0.02209		3.602e-05	0.1397	0.492
4	20939335	rs16870225	KCNIP4	intron	NA	NA	T	C	Genotyped	0.1899	0.674	0.09347	0.000458773	0.1725	0.7895	0.1211	0.05091	6.851e-05		Genotyped	0.01082	0.1851	0.7254	0.02003		7.495e-06	0.1052	0.556
4	20941629	rs75496382	KCNIP4	intron	NA	NA	T	C	Imputed	0.1424	0.6824	0.1061	0.0025649	0.1306	0.7511	0.1389	0.03934	0.0002614		Imputed	0.01083	0.1871	0.7254	0.02087		2.355e-05	0.1641	0.447
4	20943053	rs79558178	KCNIP4	intron	NA	NA	G	A	Imputed	0.1872	0.6812	0.09384	0.000797344	0.1715	0.7902	0.1213	0.05232	0.0001166		Imputed	0.01083	0.1767	0.7268	0.01711		9.561e-06	0.0985	0.569
4	20945654	rs10516373	KCNIP4	intron	NA	NA	G	C	Imputed	0.1519	0.7059	0.1032	0.00306539	0.1357	0.786	0.1353	0.07515	0.0005781		Imputed	0.01064	0.19	0.7257	0.02209		4.837e-05	0.1476	0.477
4	20946261	rs7660907	KCNIP4	intron	NA	NA	A	G	Imputed	0.201	0.7002	0.09181	0.00103052	0.1801	0.799	0.1189	0.05913	0.0001668		Imputed	0.01083	0.1767	0.7268	0.01711		1.294e-05	0.101	0.564
4	20948335	rs12642219	KCNIP4	intron	NA	NA	T	C	Genotyped	0.1501	0.7102	0.1034	0.00345898	0.133	0.7799	0.1352	0.06605	0.0005702		Genotyped	0.01064	0.1902	0.7257	0.02217		4.761e-05	0.1549	0.464
4	20948658	rs77691447	KCNIP4	intron	NA	NA	A	C	Imputed	0.1501	0.7102	0.1034	0.00334303	0.1326	0.7846	0.1353	0.07296	0.0006092		Imputed	0.01064	0.19	0.7257	0.02209		5.011e-05	0.1506	0.472
4	23409306	rs139937467	NA	intergenic	NA	NA	A	G	Imputed	0.01912	1.748	0.2215	1.81986e-05	0.02613	1.067	0.2896	0.8227	0.0003174		Imputed	NA	NA	NA	NA		NA	NA	NA
4	23432581	rs148158044	NA	intergenic	NA	NA	T	C	Imputed	0.02068	2.024	0.2136	2.92792e-05	0.02887	0.9793	0.2777	0.9399	0.0008457		Imputed	NA	NA	NA	NA		NA	NA	NA
4	23993833	rs671506	PPARGC1A-LOC729175	intergenic	NA	NA	A	C	Imputed	0.1964	0.6771	0.09558	6.85681e-05	0.1585	1.029	0.1241	0.8165	0.002075		Imputed	0.1555	1.008	0.1036	0.9416		0.03054	0.0048	0.813
4	23994931	rs642365	PPARGC1A-LOC729175	intergenic	NA	NA	A	C	Imputed	0.2128	0.7166	0.09193	8.07484e-05	0.1784	1.014	0.1181	0.9072	0.001824		Imputed	0.1558	1.016	0.1034	0.877		0.03287	0.0153	0.761
4	23996974	rs608738	PPARGC1A-LOC729175	intergenic	NA	NA	T	G	Imputed	0.1975	0.68	0.09552	7.13674e-05	0.1585	1.043	0.1242	0.7319	0.002642		Imputed	0.1561	1.023	0.1036	0.8278		0.04424	0.0036	0.822
4	23998787	rs637282	PPARGC1A-LOC729175	intergenic	NA	NA	T	C	Genotyped	0.2165	0.7074	0.09146	5.17159e-05	0.175	1.036	0.1185	0.7624	0.001979		Genotyped	0.1596	1.041	0.1015	0.6936		0.05113	0.0057	0.806
4	24000480	rs10026136	PPARGC1A-LOC729175	intergenic	NA	NA	T	C	Imputed	0.2157	0.7128	0.0914	8.76316e-05	0.175	1.009	0.1195	0.9376	0.001779		Genotyped	0.1585	1.022	0.1021	0.8347		0.03567	0.0125	0.772
4	24001226	rs668672	PPARGC1A-LOC729175	intergenic	NA	NA	C	T	Genotyped	0.2165	0.6977	0.09109	8.33611e-05	0.178	1.011	0.1178	0.9236	0.001788		Genotyped	0.1601	1.027	0.1014	0.7919		0.03916	0.0062	0.803
4	24002558	rs588433	PPARGC1A-LOC729175	intergenic	NA	NA	A	G	Imputed	0.1996	0.6492	0.09495	3.21446e-05	0.1598	1.027	0.1239	0.8324	0.001208		Imputed	0.1599	1.018	0.1021	0.8648		0.02727	0.0012	0.852
4	24004422	rs617530	PPARGC1A-LOC729175	intergenic	NA	NA	C	T	Imputed	0.2136	0.6827	0.09205	3.09267e-05	0.1762	1.002	0.1187	0.9886	0.0007769		Imputed	0.1603	1.014	0.1021	0.8893		0.02036	0.0051	0.81
4	24005302	rs681769	PPARGC1A-LOC729175	intergenic	NA	NA	A	G	Imputed	0.1992	0.6498	0.09494	3.17553e-05	0.1584	1.052	0.1242	0.6842	0.001776		Imputed	0.1596	1.029	0.1019	0.7794		0.04015	0.0007	0.862
4	24005744	rs765239	PPARGC1A-LOC729175	intergenic	NA	NA	G	C	Imputed	0.1987	0.652	0.095	4.42413e-05	0.1577	1.034	0.1256	0.7875	0.001654		Imputed	0.1596	1.023	0.1021	0.8254		0.03515	0.0012	0.852
4	24007200	rs666774	PPARGC1A-LOC729175	intergenic	NA	NA	T	C	Imputed	0.1987	0.6498	0.09497	3.90135e-05	0.1562	1.049	0.1256	0.7035	0.001915		Imputed	0.159	1.033	0.1019	0.7485		0.04472	0.0007	0.862
4	24008409	rs640868	PPARGC1A-LOC729175	intergenic	NA	NA	G	A	Imputed	0.2132	0.6862	0.09201	3.22638e-05	0.1749	1.024	0.1188	0.8405	0.001177		Imputed	0.1596	1.025	0.102	0.8107		0.03022	0.0039	0.82
4	24009168	rs637550	PPARGC1A-LOC729175	intergenic	NA	NA	C	T	Imputed	0.2128	0.6862	0.09203	3.91219e-05	0.1727	1.021	0.1201	0.8599	0.001266		Imputed	0.1592	1.032	0.1019	0.7554		0.03562	0.0036	0.822
4	24010121	rs623082	PPARGC1A-LOC729175	intergenic	NA	NA	G	A	Imputed	0.214	0.6824	0.09198	2.62131e-05	0.1772	1.009	0.1185	0.9393	0.0007955		Imputed	0.1695	0.9806	0.1	0.8449		0.01084	0.0073	0.797
4	24011324	rs7672305	PPARGC1A-LOC729175	intergenic	NA	NA	G	A	Imputed	0.275	0.6922	0.08141	4.06864e-05	0.2361	1.113	0.1074	0.3177	0.006333		Imputed	0.4114	0.8797	0.07791	0.09981		0.001894	0.0016	0.844
4	24011341	rs7671972	PPARGC1A-LOC729175	intergenic	NA	NA	C	T	Imputed	0.2746	0.6922	0.08141	4.42453e-05	0.2361	1.113	0.1074	0.3177	0.00665		Imputed	0.4114	0.8797	0.07791	0.09981		0.00197	0.0016	0.844
4	24012258	rs2191602	PPARGC1A-LOC729175	intergenic	NA	NA	C	T	Imputed	0.275	0.6914	0.08129	4.50813e-05	0.2323	1.111	0.1089	0.3332	0.006274		Imputed	0.4114	0.885	0.07786	0.1166		0.00225	0.0017	0.843
4	24016333	rs2191600	PPARGC1A-LOC729175	intergenic	NA	NA	C	T	Imputed	0.2739	0.6929	0.0819	2.67317e-05	0.2263	1.104	0.1096	0.369	0.00409		Imputed	0.3943	0.8967	0.07797	0.1618		0.002403	0.002	0.839
4	24016473	rs2191598	PPARGC1A-LOC729175	intergenic	NA	NA	C	T	Genotyped	0.2758	0.6957	0.081	6.65856e-05	0.2335	1.119	0.1075	0.2968	0.009086		Genotyped	0.3955	0.8883	0.07767	0.1273		0.00333	0.0015	0.846
4	24016918	rs7675816	PPARGC1A-LOC729175	intergenic	NA	NA	C	G	Imputed	0.2755	0.7015	0.08099	8.38357e-05	0.2319	1.11	0.1077	0.331	0.009085		Imputed	0.3951	0.8896	0.0778	0.1327		0.003491	0.0024	0.835
4	29791660	rs76355427	NA	intergenic	NA	NA	NA	NA	Imputed	NA	NA	NA	NA	NA	NA	NA	NA	NA		Imputed	0.02221	0.410004	0.2138	3.037e-05		NA	NA	NA
4	29823307	rs150748260	NA	intergenic	NA	NA	NA	NA	Imputed	NA	NA	NA	NA	NA	NA	NA	NA	NA		Imputed	0.02185	0.397456	0.2145	1.702e-05		NA	NA	NA
4	29826262	rs74436930	NA	intergenic	NA	NA	NA	NA	Imputed	NA	NA	NA	NA	NA	NA	NA	NA	NA		Imputed	0.02186	0.397614	0.2145	1.721e-05		NA	NA	NA
4	30184794	rs58299108	LOC100130674-PCDH7	intergenic	NA	NA	T	C	Imputed	0.07945	0.6087	0.1453	0.00238687	0.06823	0.591	0.195	0.007	5.283e-05		Imputed	0.01179	1.116	0.3422	0.7493		0.007854	0.2316	0.316
4	30235586	rs114341512	LOC100130674-PCDH7	intergenic	NA	NA	T	C	Imputed	0.07483	0.6429	0.1451	0.00280627	0.06162	0.6382	0.2011	0.02549	0.000191		Imputed	0.01176	0.2795	0.5944	0.03198		3.011e-05	0.3908	0
4	30235716	rs16883115	LOC100130674-PCDH7	intergenic	NA	NA	A	G	Imputed	0.07483	0.6276	0.1438	0.00335569	0.06313	0.7168	0.1963	0.08984	0.0007534		Imputed	0.01176	0.2795	0.5944	0.03198		9.118e-05	0.3178	0.128
4	30236428	rs79821018	LOC100130674-PCDH7	intergenic	NA	NA	C	T	Imputed	0.07483	0.6429	0.1451	0.00280627	0.06162	0.6382	0.2011	0.02549	0.000191		Imputed	0.01176	0.2795	0.5944	0.03198		3.011e-05	0.3908	0
4	30242550	rs140402966	LOC100130674-PCDH7	intergenic	NA	NA	T	G	Imputed	0.07374	0.6555	0.1456	0.00499189	0.06118	0.6454	0.2014	0.02971	0.0003861		Imputed	0.01179	0.2792	0.5944	0.03184		5.269e-05	0.3748	0
4	30246162	rs147327413	LOC100130674-PCDH7	intergenic	NA	NA	A	T	Imputed	0.0225	0.2753	0.3613	0.00133699	0.01157	0.3162	0.5124	0.02464	9.01e-05		Imputed	NA	NA	NA	NA		NA	NA	NA
4	30246328	rs74856875	LOC100130674-PCDH7	intergenic	NA	NA	G	A	Imputed	0.07865	0.6598	0.1402	0.00515754	0.06382	0.6912	0.1962	0.05974	0.0007539		Imputed	0.01179	0.2792	0.5944	0.03184		9.092e-05	0.3446	0.061
4	30246701	rs60418814	LOC100130674-PCDH7	intergenic	NA	NA	C	G	Imputed	0.07865	0.6611	0.1402	0.00537307	0.06388	0.6894	0.1962	0.05801	0.0007624		Imputed	0.01179	0.2792	0.5944	0.03184		9.181e-05	0.3455	0.059
4	30261750	rs73809669	LOC100130674-PCDH7	intergenic	NA	NA	A	G	Imputed	0.07924	0.6816	0.1384	0.00965904	0.06515	0.677	0.1941	0.04444	0.001056		Imputed	0.01215	0.2508	0.5959	0.02028		7.27e-05	0.2584	0.261
4	30265834	rs16883166	LOC100130674-PCDH7	intergenic	NA	NA	C	T	Imputed	0.08099	0.6713	0.1361	0.00769835	0.06876	0.676	0.1904	0.03975	0.0007658		Imputed	0.01179	0.268	0.5954	0.02699		7.647e-05	0.3148	0.135
4	31892930	rs66871036	NA	intergenic	NA	NA	A	G	Imputed	0.1331	0.6413	0.1144	3.20037e-05	0.1303	0.8851	0.1366	0.3718	0.0001023		Imputed	0.03619	0.9346	0.2049	0.7414		0.002609	0.1072	0.552
4	37215824	rs78606083	NA	intergenic	NA	NA	NA	NA	Imputed	NA	NA	NA	NA	NA	NA	NA	NA	NA		Imputed	0.03986	0.495786	0.1658	2.319e-05		NA	NA	NA
4	40418670	rs203273	CHRNA9-RBM47	intergenic	NA	NA	C	T	Genotyped	0.4797	1.122	0.06844	0.189429	0.4905	1.283	0.09124	0.006377	0.007654		Imputed	0.3463	1.347	0.08012	0.0002014		7.054e-06	0.1918	0.394
4	40420752	rs278940	CHRNA9-RBM47	intergenic	NA	NA	G	A	Imputed	0.4892	0.8744	0.07048	0.106943	0.473	0.8455	0.09159	0.06687	0.01719		Imputed	0.6438	0.738552	0.07823	0.0001064		1.013e-05	0.2554	0.267
4	40421327	rs278938	CHRNA9-RBM47	intergenic	NA	NA	NA	NA	Imputed	NA	NA	NA	NA	0.3764	NA	NA	NA	NA		Imputed	0.3628	0.750188	0.07894	0.0002675		NA	NA	NA
4	40424602	rs2008438	CHRNA9-RBM47	near-gene-3	NA	NA	T	G	Genotyped	0.3778	0.9401	0.07086	0.048827	0.366	0.867	0.09684	0.1406	0.01389		Genotyped	0.633	0.75815	0.07783	0.0003745		2.224e-05	0.1225	0.524
4	40426677	rs278982	RBM47	utr-3	NA	NA	A	G	Genotyped	0.352	0.9034	0.07385	0.0081555	0.328	0.8923	0.09816	0.2456	0.004774		Genotyped	0.6218	0.758725	0.07705	0.0003336		6.113e-06	0.2143	0.351
4	61697844	chr4:61697844	NA	intergenic	NA	NA	C	T	Imputed	0.199	0.7038	0.09171	0.00436025	0.1898	0.9671	0.116	0.7733	0.01336		Imputed	0.1386	0.6967	0.1171	0.002031		8.753e-05	0.0625	0.639
4	61711076	rs61359316	SRIL-LPHN3	intergenic	NA	NA	A	G	Imputed	0.1418	0.7116	0.1077	0.00445789	0.1319	1.016	0.1391	0.9099	0.02583		Imputed	0.1976	0.7028	0.1002	0.0004323		5.061e-05	0.0696	0.625
4	61712791	rs12500477	SRIL-LPHN3	intergenic	NA	NA	C	T	Imputed	0.142	0.7203	0.1076	0.00585287	0.1316	1.027	0.1393	0.85	0.03459		Imputed	0.1977	0.7068	0.1	0.0005233		8.319e-05	0.0675	0.629
4	61718150	rs4478216	SRIL-LPHN3	intergenic	NA	NA	A	C	Imputed	0.1384	0.7044	0.1085	0.00249666	0.1286	1.07	0.1398	0.63	0.03085		Imputed	0.1966	0.7126	0.1002	0.0007172		9.386e-05	0.0334	0.706
4	61724685	rs62313267	SRIL-LPHN3	intergenic	NA	NA	A	G	Imputed	0.1403	0.7154	0.108	0.0048479	0.1277	1.012	0.1423	0.9343	0.02596		Imputed	0.1869	0.7132	0.1026	0.0009905		9.878e-05	0.0949	0.575
4	61754897	rs10016361	SRIL-LPHN3	intergenic	NA	NA	A	C	Genotyped	0.3352	0.7437	0.0765	0.00196014	0.3075	0.9904	0.1002	0.9237	0.0105		Imputed	0.7833	0.76864	0.08675	0.002422		7.907e-05	0.0598	0.645
4	61757891	rs1947475	SRIL-LPHN3	intergenic	NA	NA	T	C	Imputed	0.3352	0.7403	0.07642	0.00205123	0.3059	1.008	0.1003	0.9382	0.0144		Imputed	0.7834	0.766284	0.08676	0.002135		9.895e-05	0.0379	0.694
4	62828035	rs75792767	LPHN3	intron	NA	NA	A	G	Imputed	0.02177	0.3734	0.3095	0.0037674	0.01372	0.2552	0.5025	0.006573	8.123e-05		Imputed	NA	NA	NA	NA		NA	NA	NA
4	62848246	rs76136516	LPHN3	intron	NA	NA	C	A	Imputed	0.0819	0.5267	0.1538	0.000581805	0.07218	0.6926	0.1821	0.04364	7.231e-05		Imputed	0.1857	0.9981	0.09647	0.9844		0.004131	0.0013	0.849
4	68460517	rs115544267	STAP1	intron	NA	NA	A	G	Imputed	0.02617	0.2893	0.373	1.08759e-05	0.01066	1.034	0.4506	0.9412	0.00045		Imputed	NA	NA	NA	NA		NA	NA	NA
4	71278486	rs111828566	NA	intergenic	NA	NA	C	T	Imputed	0.01617	0.1137	0.496	0.000489556	0.01157	0.1716	0.6236	0.004714	7.396e-06		Imputed	0.04296	1.051	0.1849	0.788		0.002377	8.6323e-06	0.914
4	71301088	rs112952672	MUC7	intron	NA	NA	C	T	Imputed	0.01613	0.1036	0.4586	0.000908679	0.01211	0.2351	0.5524	0.008762	2.393e-05		Imputed	0.04236	1.031	0.1869	0.8719		0.00343	2.93149e-06	0.922
4	71316300	rs113227722	MUC7	intron	NA	NA	A	G	Imputed	0.01545	0.1044	0.4279	0.000924059	0.01308	0.3442	0.4705	0.02341	6.015e-05		Imputed	0.04239	1.028	0.1869	0.8813		0.005364	2.15009e-06	0.923
4	71329667	rs111673357	MUC7	intron	NA	NA	C	A	Imputed	0.01545	0.1044	0.4279	0.000924059	0.01308	0.3442	0.4705	0.02341	6.015e-05		Imputed	0.04256	1.024	0.1869	0.9003		0.005098	2.26033e-06	0.923
4	71330270	rs112190275	MUC7	intron	NA	NA	A	G	Imputed	0.01545	0.1044	0.4279	0.000924059	0.01308	0.3442	0.4705	0.02341	6.015e-05		Imputed	0.04256	1.024	0.1869	0.9003		0.005098	2.26033e-06	0.923
4	71391477	rs111549441	AMTN	intron	NA	NA	T	C	Imputed	0.01966	0.1347	0.3648	0.00084291	0.01606	0.4435	0.3994	0.04179	9.746e-05		Imputed	0.04294	1.017	0.1868	0.9289		0.006132	3.32181e-06	0.921
4	71408407	rs111732054	NA	intergenic	NA	NA	C	T	Imputed	0.01828	0.1403	0.3834	0.00130097	0.01457	0.3656	0.4393	0.02199	7.884e-05		Imputed	0.04326	1.014	0.1868	0.9394		0.005348	8.46137e-06	0.914
4	71439915	rs2087575	AMTN-AMBN	intergenic	NA	NA	C	A	Imputed	0.01896	0.1091	0.4216	0.000404299	0.01454	0.4576	0.4119	0.05771	6.996e-05		Imputed	0.04393	1.028	0.1839	0.8798		0.005902	4.09805e-06	0.919
4	75094591	rs79022365	MTHFD2L	intron	NA	NA	A	G	Imputed	0.04208	0.7611	0.2176	0.00267047	0.02383	0.4194	0.3382	0.01021	8.157e-05		Imputed	NA	NA	NA	NA		NA	NA	NA
4	77365883	rs60529470	SHROOM3	intron	NA	NA	A	G	Imputed	0.1431	0.8294	0.1036	0.00287554	0.133	0.6499	0.1426	0.002519	2.813e-05		Imputed	0.435	0.9635	0.07561	0.623		0.0008198	0.0447	0.678
4	77365891	rs55940751	SHROOM3	intron	NA	NA	T	C	Imputed	0.1411	0.8541	0.1042	0.00297708	0.1295	0.6515	0.1442	0.002963	3.323e-05		Imputed	0.4365	0.9584	0.07555	0.5742		0.0007535	0.0582	0.648
4	77367287	rs17253722	SHROOM3	intron	NA	NA	A	G	Imputed	0.1599	0.8743	0.09715	0.0114562	0.152	0.6269	0.1366	0.0006285	5.004e-05		Imputed	0.4351	0.9412	0.0751	0.4196		0.0005227	0.0329	0.707
4	77367688	rs1398016	SHROOM3	intron	NA	NA	A	G	Genotyped	0.1397	0.862	0.103	0.00342066	0.1345	0.6826	0.1392	0.006097	6.868e-05		Genotyped	0.4353	0.9463	0.075	0.4616		0.0007408	0.1168	0.534
4	78064728	rs80050370	NA	intergenic	NA	NA	C	T	Imputed	0.1343	1.216	0.09753	0.00235221	0.1557	1.253	0.1288	0.08015	0.0004857		Imputed	0.06447	1.454	0.1392	0.007103		1.212e-05	0.5649	0
4	78080963	rs4150060	CCNG2	intron	NA	NA	T	C	Genotyped	0.1362	1.185	0.09594	0.00223881	0.1555	1.271	0.1265	0.05812	0.0003356		Imputed	0.06516	1.426	0.1387	0.0105		1.318e-05	0.5462	0
4	78086900	rs4150092	CCNG2	intron	NA	NA	C	T	Imputed	0.1378	1.196	0.09587	0.00237368	0.1571	1.269	0.1264	0.05914	0.0003607		Imputed	0.06516	1.426	0.1387	0.0105		1.408e-05	0.5803	0
4	78088106	rs4150099	CCNG2	utr-3	NA	NA	T	G	Imputed	0.1351	1.234	0.09662	0.00150097	0.1556	1.303	0.1269	0.0373	0.0001496		Imputed	0.05813	1.511	0.1464	0.004841		2.808e-06	0.513	0
4	78103744	rs6823048	CCNG2-CXCL13	intergenic	NA	NA	A	G	Imputed	0.4143	1.252	0.07002	0.00048769	0.4468	0.9974	0.09233	0.9775	0.00516		Imputed	0.09505	1.385	0.1185	0.006007		8.838e-05	0.0544	0.656
4	89062075	rs13130891	ABCG2	intron	NA	NA	G	A	Genotyped	0.5223	0.75188	0.07007	9.79566e-05	0.454	1.009	0.08976	0.9176	0.002019		Imputed	0.2994	1.066	0.08251	0.4418		0.0918	0.002	0.839
4	89062513	rs13137622	ABCG2	intron	NA	NA	T	G	Genotyped	0.5182	0.735835	0.07004	4.31696e-05	0.448	1.004	0.08939	0.9607	0.001051		Genotyped	0.2988	1.069	0.08252	0.4167		0.07323	0.0009	0.858
4	89064960	rs80061109	ABCG2	intron	NA	NA	A	C	Genotyped	0.463	0.7725	0.06839	3.29283e-05	0.4155	1.085	0.09046	0.3669	0.004736		Genotyped	0.1638	0.9489	0.1025	0.6085		0.01699	0.0088	0.789
4	89066075	rs6857600	ABCG2	intron	NA	NA	T	C	Genotyped	0.4951	0.7417	0.0677	2.44989e-05	0.4675	1.111	0.08979	0.2426	0.00649		Genotyped	0.2069	0.9746	0.09294	0.7821		0.0316	0.0008	0.86
4	92698765	rs28446415	LOC728394-LOC133083	intergenic	NA	NA	T	C	Imputed	0.0941	1.55	0.1076	0.00138279	0.09218	1.541	0.16	0.006895	2.966e-05		Imputed	NA	NA	NA	NA		NA	NA	NA
4	92702426	rs10026231	LOC728394-LOC133083	intergenic	NA	NA	A	G	Imputed	0.09648	1.478	0.1073	0.00143344	0.09246	1.531	0.1601	0.007772	3.413e-05		Imputed	NA	NA	NA	NA		NA	NA	NA
4	92705370	rs28688426	LOC728394-LOC133083	intergenic	NA	NA	G	A	Imputed	0.09591	1.474	0.1073	0.00126307	0.09237	1.534	0.1601	0.007502	2.909e-05		Imputed	NA	NA	NA	NA		NA	NA	NA
4	92707641	chr4:92707641	LOC728394-LOC133083	intergenic	NA	NA	A	G	Imputed	0.09885	1.458	0.1079	0.00282652	0.0932	1.548	0.1616	0.006815	6.173e-05		Imputed	NA	NA	NA	NA		NA	NA	NA
4	92712466	chr4:92712466	LOC728394-LOC133083	intergenic	NA	NA	A	G	Imputed	0.09591	1.474	0.1073	0.00126307	0.09237	1.534	0.1601	0.007502	2.909e-05		Imputed	NA	NA	NA	NA		NA	NA	NA
4	92712478	chr4:92712478	LOC728394-LOC133083	intergenic	NA	NA	T	C	Imputed	0.09591	1.474	0.1073	0.00126307	0.09237	1.534	0.1601	0.007502	2.909e-05		Imputed	NA	NA	NA	NA		NA	NA	NA
4	92712909	rs55971057	LOC728394-LOC133083	intergenic	NA	NA	C	T	Imputed	0.09591	1.474	0.1073	0.00126307	0.09237	1.534	0.1601	0.007502	2.909e-05		Imputed	NA	NA	NA	NA		NA	NA	NA
4	92713159	rs28632107	LOC728394-LOC133083	intergenic	NA	NA	A	G	Imputed	0.09591	1.474	0.1073	0.00126307	0.09237	1.534	0.1601	0.007502	2.909e-05		Imputed	NA	NA	NA	NA		NA	NA	NA
4	92713595	rs28419177	LOC728394-LOC133083	intergenic	NA	NA	A	T	Imputed	0.1058	1.324	0.1031	0.00215189	0.1106	1.423	0.1445	0.01473	8.991e-05		Imputed	NA	NA	NA	NA		NA	NA	NA
4	92713817	rs28524884	LOC728394-LOC133083	intergenic	NA	NA	A	T	Imputed	0.09591	1.474	0.1073	0.00126307	0.09237	1.534	0.1601	0.007502	2.909e-05		Imputed	NA	NA	NA	NA		NA	NA	NA
4	92721156	rs28621846	LOC728394-LOC133083	intergenic	NA	NA	G	A	Imputed	0.09732	1.471	0.1073	0.00164894	0.09237	1.534	0.1601	0.007502	3.819e-05		Imputed	NA	NA	NA	NA		NA	NA	NA
4	92722533	rs28629428	LOC728394-LOC133083	intergenic	NA	NA	T	C	Imputed	0.104	1.512	0.1053	0.00200669	0.09793	1.47	0.158	0.01471	8.392e-05		Imputed	NA	NA	NA	NA		NA	NA	NA
4	92725533	rs2101347	LOC728394-LOC133083	intergenic	NA	NA	A	G	Imputed	0.09691	1.49	0.1068	0.0013777	0.09287	1.509	0.1587	0.009555	3.926e-05		Imputed	NA	NA	NA	NA		NA	NA	NA
4	92725772	rs28601785	LOC728394-LOC133083	intergenic	NA	NA	G	C	Imputed	0.09691	1.49	0.1068	0.0013777	0.09287	1.509	0.1587	0.009555	3.926e-05		Imputed	NA	NA	NA	NA		NA	NA	NA
4	92726232	rs10033655	LOC728394-LOC133083	intergenic	NA	NA	T	G	Imputed	0.09353	1.585	0.1075	0.000863323	0.09045	1.574	0.1615	0.004942	1.375e-05		Imputed	NA	NA	NA	NA		NA	NA	NA
4	92726530	rs10003170	LOC728394-LOC133083	intergenic	NA	NA	G	T	Imputed	0.1004	1.488	0.1051	0.00185914	0.1049	1.426	0.1478	0.01633	8.521e-05		Imputed	NA	NA	NA	NA		NA	NA	NA
4	92727216	rs7684364	LOC728394-LOC133083	intergenic	NA	NA	T	C	Imputed	0.09661	1.543	0.1071	0.00118991	0.09261	1.435	0.1591	0.02315	7.588e-05		Imputed	NA	NA	NA	NA		NA	NA	NA
4	92733228	rs7677624	LOC728394-LOC133083	intergenic	NA	NA	A	G	Imputed	0.09477	1.541	0.1073	0.00105412	0.09091	1.487	0.1602	0.01327	4.03e-05		Imputed	NA	NA	NA	NA		NA	NA	NA
4	92741767	rs57255190	LOC728394-LOC133083	intergenic	NA	NA	T	C	Imputed	0.09534	1.585	0.1092	0.00118011	0.09072	1.504	0.1617	0.01162	3.996e-05		Imputed	NA	NA	NA	NA		NA	NA	NA
4	96182669	rs17352568	UNC5C	intron	NA	NA	G	A	Genotyped	0.1138	0.6175	0.1199	3.46752e-05	0.099	0.9076	0.1548	0.5311	0.0002031		Genotyped	0.1027	1.134	0.1181	0.287		0.05344	0.0013	0.849
4	96306420	rs76871491	UNC5C	intron	NA	NA	NA	NA	Imputed	0.01261	NA	NA	NA	NA	NA	NA	NA	NA		Imputed	0.04491	1.76398	0.2211	0.01024		NA	NA	NA
4	105590296	rs61336839	LOC728847-LOC391679	intergenic	NA	NA	G	A	Imputed	0.2857	0.9906	0.07451	0.593648	0.2903	1.517	0.1005	3.404e-05	0.004103		Imputed	0.1615	1.336	0.09583	0.00248		3.092e-05	0.0013	0.85
4	105596229	rs62331308	LOC728847-LOC391679	intergenic	NA	NA	G	T	Imputed	0.286	0.9906	0.07441	0.563721	0.2899	1.518	0.1006	3.325e-05	0.003647		Imputed	0.1612	1.347	0.09593	0.001889		2.139e-05	0.0011	0.852
4	105597402	rs58937981	LOC728847-LOC391679	intergenic	NA	NA	G	A	Imputed	0.2854	0.9906	0.07451	0.536942	0.2899	1.518	0.1006	3.325e-05	0.003277		Imputed	0.1612	1.347	0.09593	0.001889		1.922e-05	0.0012	0.852
4	105600699	rs11723435	LOC728847-LOC391679	intergenic	NA	NA	C	T	Imputed	0.2845	0.9784	0.07487	0.619643	0.2893	1.545	0.1011	1.676e-05	0.003349		Imputed	0.1611	1.35	0.09592	0.001749		1.828e-05	0.0005	0.868
4	105601915	rs17034814	LOC728847-LOC391679	intergenic	NA	NA	A	G	Imputed	0.2845	0.9784	0.07487	0.619643	0.2895	1.548	0.1011	1.521e-05	0.003207		Imputed	0.1611	1.35	0.09592	0.001749		1.751e-05	0.0005	0.869
4	105605264	rs4699137	LOC728847-LOC391679	intergenic	NA	NA	A	G	Imputed	0.2845	0.9784	0.07487	0.618705	0.2895	1.548	0.1011	1.521e-05	0.003196		Imputed	0.1608	1.363	0.09591	0.001237		1.271e-05	0.0004	0.871
4	105607827	rs2068250	LOC728847-LOC391679	intergenic	NA	NA	G	T	Imputed	0.2839	0.9878	0.07485	0.565795	0.2895	1.548	0.1011	1.521e-05	0.002611		Imputed	0.1608	1.364	0.09587	0.001199		1.007e-05	0.0006	0.865
4	105609388	chr4:105609388	LOC728847-LOC391679	intergenic	NA	NA	NA	NA	Imputed	NA	NA	NA	NA	NA	NA	NA	NA	NA		Imputed	0.02621	0.454133	0.1949	5.132e-05		NA	NA	NA
4	105613810	rs6844463	LOC728847-LOC391679	intergenic	NA	NA	NA	NA	Imputed	NA	NA	NA	NA	0.4326	NA	NA	NA	NA		Imputed	0.1734	0.754717	0.09531	0.003185		NA	NA	NA
4	105616848	rs1012601	LOC728847-LOC391679	intergenic	NA	NA	G	C	Imputed	0.2885	0.9972	0.07448	0.494486	0.2922	1.534	0.1006	2.108e-05	0.002223		Imputed	0.1625	1.343	0.09549	0.002031		1.4e-05	0.0012	0.852
4	105622748	rs2522463	LOC728847-LOC391679	intergenic	NA	NA	G	A	Imputed	0.2914	1.012	0.074	0.474693	0.2931	1.541	0.1002	1.56e-05	0.001791		Imputed	0.1706	1.33	0.09344	0.002301		1.277e-05	0.0018	0.842
4	105629203	rs2522492	LOC728847-LOC391679	intergenic	NA	NA	A	C	Imputed	0.4242	1.082	0.06851	0.211829	0.419	1.417	0.09598	0.000283	0.001624		Imputed	0.1766	1.295	0.09238	0.005104		2.536e-05	0.0522	0.661
4	105629417	rs2651334	LOC728847-LOC391679	intergenic	NA	NA	C	T	Imputed	0.292	1.044	0.07366	0.249585	0.2941	1.523	0.09983	2.518e-05	0.000634		Imputed	0.1718	1.311	0.09324	0.00366		7.637e-06	0.0067	0.8
4	105629678	rs2651333	LOC728847-LOC391679	intergenic	NA	NA	T	G	Imputed	0.292	1.044	0.07366	0.249585	0.2941	1.523	0.09983	2.518e-05	0.000634		Imputed	0.1718	1.312	0.09324	0.003611		7.533e-06	0.0067	0.8
4	105630142	rs12505754	LOC728847-LOC391679	intergenic	NA	NA	G	A	Imputed	0.3007	1.039	0.07321	0.233237	0.297	1.496	0.09983	5.488e-05	0.0008249		Imputed	0.1718	1.312	0.09324	0.003611		9.615e-06	0.0083	0.791
4	105634488	rs1011962	LOC728847-LOC391679	intergenic	NA	NA	T	C	Imputed	0.2901	1.039	0.07414	0.348028	0.292	1.537	0.1002	1.807e-05	0.001004		Imputed	0.1738	1.306	0.09253	0.003904		1.245e-05	0.0051	0.81
4	105635412	rs1548486	LOC728847-LOC391679	intergenic	NA	NA	T	C	Imputed	0.2901	1.039	0.07414	0.348028	0.2919	1.535	0.1002	1.905e-05	0.001024		Imputed	0.1738	1.306	0.09253	0.003904		1.267e-05	0.0053	0.809
4	105635729	rs2651330	LOC728847-LOC391679	intergenic	NA	NA	G	A	Imputed	0.2901	1.042	0.07417	0.354267	0.2922	1.54	0.1002	1.639e-05	0.0009871		Imputed	0.1738	1.306	0.09253	0.003904		1.225e-05	0.0054	0.809
4	105637993	rs2522493	LOC728847-LOC391679	intergenic	NA	NA	T	C	Imputed	0.2918	1.038	0.07353	0.245035	0.2948	1.508	0.09939	3.565e-05	0.0007222		Imputed	0.1738	1.31	0.09239	0.003498		8.221e-06	0.0068	0.799
4	105638242	rs2651329	LOC728847-LOC391679	intergenic	NA	NA	G	A	Imputed	0.2923	1.038	0.07352	0.252056	0.2948	1.508	0.09939	3.565e-05	0.0007585		Imputed	0.1738	1.31	0.09239	0.003498		8.6e-06	0.0068	0.799
4	105638348	rs2158190	LOC728847-LOC391679	intergenic	NA	NA	T	C	Imputed	0.2923	1.038	0.07352	0.252056	0.295	1.506	0.09937	3.83e-05	0.0007839		Imputed	0.1738	1.31	0.09239	0.003498		8.865e-06	0.007	0.798
4	105639761	rs2651328	LOC728847-LOC391679	intergenic	NA	NA	G	C	Imputed	0.2928	1.065	0.07339	0.199782	0.2981	1.499	0.09937	4.616e-05	0.0005793		Imputed	0.1738	1.31	0.09239	0.003498		6.727e-06	0.0159	0.758
4	105639814	rs2158192	LOC728847-LOC391679	intergenic	NA	NA	G	A	Imputed	0.2933	1.065	0.07339	0.205533	0.2981	1.499	0.09937	4.616e-05	0.0006073		Imputed	0.1738	1.31	0.09239	0.003498		7.023e-06	0.0159	0.758
4	105642085	rs2107006	LOC728847-LOC391679	intergenic	NA	NA	A	G	Imputed	0.2937	1.041	0.07349	0.253352	0.2958	1.507	0.09909	3.445e-05	0.000751		Imputed	0.174	1.308	0.0924	0.003618		8.817e-06	0.0075	0.795
4	105655616	rs2651349	LOC728847-LOC391679	intergenic	NA	NA	G	A	Imputed	0.2932	1.053	0.07405	0.176413	0.2918	1.538	0.1002	1.769e-05	0.0002886		Imputed	0.1722	1.274	0.09309	0.009222		1.03e-05	0.0086	0.79
4	105655892	rs2522504	LOC728847-LOC391679	intergenic	NA	NA	T	C	Imputed	0.2932	1.053	0.07405	0.176413	0.2918	1.538	0.1002	1.769e-05	0.0002886		Imputed	0.1722	1.274	0.09309	0.009222		1.03e-05	0.0086	0.79
4	105656262	rs2522505	LOC728847-LOC391679	intergenic	NA	NA	C	T	Imputed	0.2932	1.053	0.07405	0.176413	0.2918	1.538	0.1002	1.769e-05	0.0002886		Imputed	0.1722	1.274	0.09309	0.009222		1.03e-05	0.0086	0.79
4	105657028	rs2522506	LOC728847-LOC391679	intergenic	NA	NA	G	A	Imputed	0.2907	1.032	0.07482	0.336275	0.2869	1.549	0.1013	1.552e-05	0.0008887		Imputed	0.1718	1.267	0.09319	0.01099		3.287e-05	0.0047	0.813
4	105668420	rs2189184	LOC728847-LOC391679	intergenic	NA	NA	NA	NA	Imputed	NA	NA	NA	NA	0.2955	NA	NA	NA	NA		Imputed	0.1723	0.785546	0.0931	0.009467		NA	NA	NA
4	105669635	rs1000581	LOC728847-LOC391679	intergenic	NA	NA	NA	NA	Imputed	NA	NA	NA	NA	0.2955	NA	NA	NA	NA		Imputed	0.1723	0.785546	0.0931	0.009467		NA	NA	NA
4	105671902	rs2522508	LOC728847-LOC391679	intergenic	NA	NA	NA	NA	Imputed	NA	NA	NA	NA	0.3161	NA	NA	NA	NA		Imputed	0.1778	0.805802	0.09252	0.01956		NA	NA	NA
4	105674844	rs2522509	LOC728847-LOC391679	intergenic	NA	NA	NA	NA	Imputed	NA	NA	NA	NA	0.2964	NA	NA	NA	NA		Imputed	0.1813	0.770416	0.09301	0.005065		NA	NA	NA
4	105675255	rs2428403	LOC728847-LOC391679	intergenic	NA	NA	NA	NA	Imputed	NA	NA	NA	NA	0.2966	NA	NA	NA	NA		Imputed	0.1723	0.785546	0.0931	0.009467		NA	NA	NA
4	105680212	rs2651340	LOC728847-LOC391679	intergenic	NA	NA	NA	NA	Imputed	NA	NA	NA	NA	0.2958	NA	NA	NA	NA		Imputed	0.1723	0.785546	0.0931	0.009467		NA	NA	NA
4	105681948	rs2522514	LOC728847-LOC391679	intergenic	NA	NA	NA	NA	Imputed	NA	NA	NA	NA	0.292	NA	NA	NA	NA		Imputed	0.1723	0.785546	0.0931	0.009467		NA	NA	NA
4	105686932	rs2651350	LOC728847-LOC391679	intergenic	NA	NA	T	C	Imputed	0.301	NA	0.07351	0.577901	0.2932	1.562	0.09993	8.179e-06	0.002043		Imputed	0.1715	0.788644	0.09354	0.01111		6.889e-05	3.8594e-06	0.92
4	118473509	rs146740542	NA	intergenic	NA	NA	T	A	Imputed	0.02654	1.23	0.1889	7.87194e-05	0.0275	0.9839	0.2807	0.954	0.001594		Imputed	NA	NA	NA	NA		NA	NA	NA
4	123700336	rs148995696	NA	intergenic	NA	NA	A	G	Imputed	0.02676	0.4537	0.2783	0.00202745	0.02508	0.4105	0.3388	0.008599	5.316e-05		Imputed	NA	NA	NA	NA		NA	NA	NA
4	123703532	rs114426029	NA	intergenic	NA	NA	C	G	Imputed	0.03884	0.4983	0.2154	0.00128292	0.0334	0.483	0.283	0.01011	3.847e-05		Imputed	NA	NA	NA	NA		NA	NA	NA
4	123716407	rs114992124	NA	intergenic	NA	NA	A	T	Imputed	0.03759	0.4281	0.2286	0.000367517	0.03237	0.4713	0.2895	0.009358	1.036e-05		Imputed	NA	NA	NA	NA		NA	NA	NA
4	123721503	rs59818058	BBS12-FGF2	intergenic	NA	NA	A	G	Imputed	0.03923	0.3446	0.238	8.3533e-05	0.03261	0.5055	0.2843	0.01639	4.36e-06		Imputed	NA	NA	NA	NA		NA	NA	NA
4	125280991	rs681638	LOC644624-LOC645773	intergenic	NA	NA	C	G	Imputed	0.1006	0.7916	0.1263	0.00505374	0.1035	0.6498	0.1558	0.005662	9.814e-05		Imputed	0.01451	1.067	0.3072	0.8321		0.008271	0.3113	0.143
4	125291553	rs657962	LOC644624-LOC645773	intergenic	NA	NA	G	T	Imputed	0.09972	0.7878	0.1275	0.00441972	0.1015	0.619	0.159	0.002546	4.545e-05		Imputed	0.01433	1.082	0.3077	0.7982		0.006212	0.2208	0.338
4	128737499	rs10493147	HSPA4L	intron	NA	NA	C	T	Imputed	0.06942	1.438	0.134	0.113761	0.0731	1.545	0.1815	0.0166	0.007219		Imputed	0.2095	1.341	0.09209	0.001436		3.371e-05	0.7589	0
4	135801895	rs10008539	LOC345016-LOC646272	intergenic	NA	NA	T	G	Imputed	0.1634	0.7271	0.1037	6.78568e-05	0.1377	0.7784	0.1359	0.06522	1.674e-05		Imputed	0.07325	0.9528	0.1496	0.7467		0.0009256	0.3295	0.099
4	138229547	rs13129710	LOC100131921-LOC391701	intergenic	NA	NA	T	C	Genotyped	0.5112	0.8318	0.06853	9.13081e-05	0.4965	0.9947	0.09114	0.9535	0.001391		Genotyped	0.2988	0.91	0.08482	0.266		0.00213	0.2833	0.207
4	145466394	rs72946360	NA	intergenic	NA	NA	C	G	Imputed	0.2313	0.6728	0.08726	0.00381958	0.2215	0.737	0.1148	0.00786	9.506e-05		Imputed	NA	NA	NA	NA		NA	NA	NA
4	145472531	rs58777219	GYPA-LOC646576	intergenic	NA	NA	T	C	Imputed	0.2225	0.6967	0.08782	0.00251036	0.2143	0.741	0.1148	0.009045	6.91e-05		Imputed	NA	NA	NA	NA		NA	NA	NA
4	145485876	rs7671897	GYPA-LOC646576	intergenic	NA	NA	A	G	Imputed	0.2278	0.7126	0.08657	0.00311477	0.2178	0.7426	0.1133	0.008642	8.306e-05		Imputed	NA	NA	NA	NA		NA	NA	NA
4	145491486	rs60744997	GYPA-LOC646576	intergenic	NA	NA	A	C	Imputed	0.2285	0.7104	0.08662	0.00246593	0.2179	0.7447	0.1135	0.009404	7.011e-05		Imputed	NA	NA	NA	NA		NA	NA	NA
4	154016744	rs4696404	FHDC1-TRIM2	intergenic	NA	NA	G	A	Genotyped	0.3108	0.7605	0.07798	9.83471e-05	0.281	0.9992	0.101	0.9936	0.00162		Genotyped	0.1924	0.949	0.09528	0.5829		0.00809	0.0583	0.648
4	154016973	rs17029682	FHDC1-TRIM2	intergenic	NA	NA	G	A	Genotyped	0.2947	0.7246	0.08001	7.89014e-05	0.261	1.027	0.1027	0.7924	0.002401		Genotyped	0.1897	0.9555	0.09628	0.6364		0.01203	0.0125	0.772
4	160666896	rs17038749	RAPGEF2-FSTL5	intergenic	NA	NA	A	G	Imputed	0.01418	1.873	0.2419	0.0118764	0.01764	2.167	0.3639	0.03353	0.001019		Imputed	0.01676	1.856	0.2504	0.01352		4.545e-05	0.9327	0
4	160668295	chr4:160668295	RAPGEF2-FSTL5	intergenic	NA	NA	G	A	Imputed	0.01006	1.941	0.2654	0.00803621	0.01558	2.256	0.3957	0.03981	0.0008009		Imputed	0.01344	2.171	0.273	0.004527		1.172e-05	0.9351	0
4	160669904	rs62338532	RAPGEF2-FSTL5	intergenic	NA	NA	G	A	Imputed	0.0142	1.873	0.2419	0.0119919	0.01717	2.414	0.3729	0.0181	0.0006202		Imputed	0.01676	1.856	0.2504	0.01352		2.962e-05	0.8211	0
4	160669930	rs62338533	RAPGEF2-FSTL5	intergenic	NA	NA	G	C	Imputed	0.0142	1.873	0.2419	0.0119919	0.01668	2.676	0.3835	0.01027	0.000397		Imputed	0.01676	1.856	0.2504	0.01352		2.026e-05	0.692	0
4	160669983	rs62338534	RAPGEF2-FSTL5	intergenic	NA	NA	G	A	Imputed	0.0142	1.873	0.2419	0.0119919	0.01668	2.676	0.3835	0.01027	0.000397		Imputed	0.01676	1.856	0.2504	0.01352		2.026e-05	0.692	0
4	160670346	chr4:160670346	NA	intergenic	NA	NA	T	C	Imputed	0.0142	1.873	0.2419	0.0119919	0.01668	2.676	0.3835	0.01027	0.000397		Imputed	0.01676	1.856	0.2504	0.01352		2.026e-05	0.692	0
4	160672257	rs75106831	NA	intergenic	NA	NA	C	T	Imputed	0.0142	1.873	0.2419	0.0119919	0.0167	2.684	0.3835	0.01006	0.0003909		Imputed	0.01694	1.831	0.2499	0.01552		2.335e-05	0.6772	0
4	172672628	rs113556564	NA	intergenic	NA	NA	T	G	Imputed	0.04913	0.6082	0.2104	8.29271e-05	0.03615	1.191	0.2498	0.4837	0.005829		Imputed	0.04499	0.6895	0.2005	0.06367		0.001084	0.1007	0.564
4	180569329	rs114667011	NA	intergenic	NA	NA	A	G	Imputed	0.03972	1.463	0.158	0.0100164	0.04452	2.059	0.2296	0.001656	8.344e-05		Imputed	NA	NA	NA	NA		NA	NA	NA
4	180773259	rs61271169	LOC391719-hCG_2025798	intergenic	NA	NA	T	C	Imputed	0.06941	1.5	0.1241	9.20017e-05	0.09631	0.9624	0.1558	0.8055	0.002534		Imputed	0.05208	0.9116	0.1715	0.5892		0.07423	0.0213	0.74
4	180775764	rs6821694	LOC391719-hCG_2025798	intergenic	NA	NA	C	T	Imputed	0.06941	1.518	0.1239	6.90376e-05	0.09663	0.9542	0.1555	0.763	0.002349		Imputed	0.05208	0.9116	0.1715	0.5892		0.07143	0.0161	0.758
4	180777379	rs72716001	LOC391719-hCG_2025798	intergenic	NA	NA	G	A	Imputed	0.06931	1.518	0.1239	6.8249e-05	0.09604	0.9499	0.1555	0.7412	0.002489		Imputed	0.05221	0.9098	0.1714	0.5812		0.07452	0.0153	0.761
4	180778273	rs57199210	LOC391719-hCG_2025798	intergenic	NA	NA	T	G	Imputed	0.06931	1.518	0.1239	6.8249e-05	0.09604	0.9499	0.1555	0.7412	0.002489		Imputed	0.05219	0.91	0.1714	0.5822		0.0744	0.0153	0.761
4	180778711	rs12233749	LOC391719-hCG_2025798	intergenic	NA	NA	T	A	Imputed	0.06931	1.518	0.1239	6.8249e-05	0.09604	0.9499	0.1555	0.7412	0.002489		Imputed	0.05219	0.91	0.1714	0.5822		0.0744	0.0153	0.761
4	180783756	rs72700124	LOC391719-hCG_2025798	intergenic	NA	NA	A	G	Imputed	0.0669	1.576	0.1259	6.55841e-05	0.0922	0.9341	0.1577	0.6654	0.002936		Imputed	0.05219	0.91	0.1714	0.5822		0.0799	0.0075	0.795
4	180784475	rs72700127	LOC391719-hCG_2025798	intergenic	NA	NA	A	C	Imputed	0.0669	1.576	0.1259	6.55841e-05	0.0922	0.9341	0.1577	0.6654	0.002936		Imputed	0.05219	0.91	0.1714	0.5822		0.0799	0.0075	0.795
4	180785322	rs72700130	LOC391719-hCG_2025798	intergenic	NA	NA	G	C	Imputed	0.0669	1.576	0.1259	6.55841e-05	0.0922	0.9341	0.1577	0.6654	0.002936		Imputed	0.05219	0.91	0.1714	0.5822		0.0799	0.0075	0.795
4	180785787	rs12644429	LOC391719-hCG_2025798	intergenic	NA	NA	A	G	Imputed	0.06931	1.518	0.1239	6.8249e-05	0.09604	0.9499	0.1555	0.7412	0.002489		Imputed	0.05219	0.91	0.1714	0.5822		0.0744	0.0153	0.761
4	180786269	rs72700131	LOC391719-hCG_2025798	intergenic	NA	NA	T	G	Imputed	0.0669	1.576	0.1259	6.55841e-05	0.0922	0.9341	0.1577	0.6654	0.002936		Imputed	0.05219	0.91	0.1714	0.5822		0.0799	0.0075	0.795
4	180787040	rs72700132	LOC391719-hCG_2025798	intergenic	NA	NA	C	T	Imputed	0.0669	1.576	0.1259	6.55841e-05	0.0922	0.9341	0.1577	0.6654	0.002936		Imputed	0.05219	0.91	0.1714	0.5822		0.0799	0.0075	0.795
4	180788890	rs56278160	LOC391719-hCG_2025798	intergenic	NA	NA	T	C	Imputed	0.06643	1.609	0.1257	3.46e-05	0.09328	0.9069	0.1568	0.5333	0.002875		Imputed	0.05264	0.9519	0.1675	0.7685		0.05268	0.0051	0.81
4	180789935	rs72700138	LOC391719-hCG_2025798	intergenic	NA	NA	C	G	Imputed	0.06634	1.583	0.1256	4.2759e-05	0.09309	0.9035	0.1568	0.5174	0.003426		Imputed	0.05264	0.9519	0.1675	0.7685		0.05748	0.0067	0.8
4	180790956	rs77230492	LOC391719-hCG_2025798	intergenic	NA	NA	T	C	Imputed	0.05829	1.733	0.1329	3.31807e-05	0.07908	1.024	0.1683	0.8877	0.0005764		Imputed	0.03332	0.8788	0.2151	0.5481		0.04032	0.0067	0.8
4	180792670	rs72700142	LOC391719-hCG_2025798	intergenic	NA	NA	C	T	Imputed	0.06634	1.583	0.1256	4.2759e-05	0.09309	0.9035	0.1568	0.5174	0.003426		Imputed	0.05264	0.9519	0.1675	0.7685		0.05748	0.0067	0.8
4	180794840	rs17068292	LOC391719-hCG_2025798	intergenic	NA	NA	T	C	Genotyped	0.06634	1.583	0.1256	4.2759e-05	0.094	0.8849	0.1565	0.4344	0.004415		Genotyped	0.05282	0.9489	0.1674	0.754		0.06737	0.0051	0.81
4	180794984	rs72700147	LOC391719-hCG_2025798	intergenic	NA	NA	A	C	Imputed	0.06634	1.585	0.1256	4.06767e-05	0.09309	0.9035	0.1568	0.5174	0.003329		Imputed	0.05264	0.9519	0.1675	0.7685		0.05667	0.0065	0.801
4	180796029	rs61341966	LOC391719-hCG_2025798	intergenic	NA	NA	A	G	Imputed	0.06634	1.585	0.1256	4.06767e-05	0.09309	0.9035	0.1568	0.5174	0.003329		Imputed	0.05264	0.9519	0.1675	0.7685		0.05667	0.0065	0.801
4	180798655	rs72700158	NA	intergenic	NA	NA	A	G	Imputed	0.05706	1.632	0.1302	1.07148e-05	0.08812	0.9858	0.1594	0.9287	0.0004632		Imputed	0.03773	1.061	0.1895	0.7555		0.006341	0.0282	0.72
4	180801362	rs112575426	NA	intergenic	NA	NA	T	C	Imputed	0.04929	1.73	0.1396	2.9094e-05	0.07992	1.217	0.1687	0.2435	4.789e-05		Imputed	0.02053	0.9245	0.269	0.7704		0.006747	0.0683	0.627
4	180806509	rs77097585	NA	intergenic	NA	NA	C	A	Imputed	0.0492	1.475	0.1455	0.00017878	0.06618	1.374	0.1896	0.09365	5.879e-05		Imputed	0.02062	0.804	0.2739	0.4258		0.02136	0.1421	0.488
4	180872317	rs147764383	NA	intergenic	NA	NA	T	C	Imputed	0.02324	1.636	0.1888	0.000225636	0.04171	1.625	0.2286	0.03368	2.314e-05		Imputed	NA	NA	NA	NA		NA	NA	NA
4	180887767	rs77669637	NA	intergenic	NA	NA	A	G	Imputed	0.02122	1.732	0.1947	0.000146648	0.03776	1.611	0.2416	0.04851	2.326e-05		Imputed	NA	NA	NA	NA		NA	NA	NA
4	184689409	rs4538533	C4orf41-STOX2	intergenic	NA	NA	G	A	Genotyped	0.1683	1.225	0.0917	0.612423	0.1855	0.7856	0.1207	0.04564	0.4427		Genotyped	0.1603	1.513	0.0959	1.594e-05		0.0144	0.0001	0.89
4	184689417	rs4568278	C4orf41-STOX2	intergenic	NA	NA	G	A	Imputed	0.1683	1.229	0.09154	0.608506	0.1847	0.789	0.121	0.05018	0.4606		Imputed	0.16	1.515	0.09589	1.454e-05		0.013	0.0001	0.889
4	184693218	rs62342214	C4orf41-STOX2	intergenic	NA	NA	T	C	Imputed	0.0255	1.337	0.207	0.427388	0.03029	0.9343	0.2728	0.8033	0.6201		Imputed	0.1317	1.605	0.1026	4.029e-06		0.0003587	0.157	0.46
4	185611005	rs28463742	CCDC111	intron	NA	NA	A	G	Imputed	0.2776	0.7821	0.07829	0.0143073	0.249	0.7961	0.1066	0.03237	0.001193		Imputed	0.1576	0.7657	0.1115	0.0166		6.461e-05	0.9686	0
4	185614705	rs10015956	CCDC111	intron	NA	NA	C	T	Imputed	0.2849	0.8338	0.07572	0.0254209	0.2685	0.771	0.1043	0.01263	0.001056		Imputed	0.1563	0.7801	0.1097	0.02359		8.562e-05	0.7913	0
4	185615532	rs6825561	MLF1IP,CCDC111	intron	NA	NA	T	A	Genotyped	0.287	0.8275	0.0757	0.014959	0.269	0.776	0.1042	0.01495	0.0006743		Genotyped	0.1566	0.7963	0.109	0.03667		9.752e-05	0.8756	0
4	185619281	rs10000507	MLF1IP	intron	NA	NA	T	C	Imputed	0.2993	0.8257	0.07676	0.0198778	0.272	0.7689	0.1054	0.0127	0.00081		Imputed	0.149	0.7711	0.1131	0.02157		6.249e-05	0.8132	0
4	185619282	rs10022818	MLF1IP	intron	NA	NA	G	A	Imputed	0.3122	0.8463	0.0744	0.0248533	0.2871	0.7733	0.1023	0.01199	0.0009908		Imputed	0.1571	0.7832	0.1094	0.02557		8.929e-05	0.724	0
4	185632164	rs7683799	MLF1IP	intron	NA	NA	C	T	Imputed	0.2633	0.7705	0.07892	0.00696511	0.2405	0.8111	0.1077	0.05194	0.0008825		Imputed	0.1566	0.7863	0.1094	0.02801		8.933e-05	0.9285	0
4	185632890	rs28608669	MLF1IP	intron	NA	NA	C	T	Imputed	0.2633	0.7705	0.07892	0.00696511	0.2405	0.8111	0.1077	0.05194	0.0008825		Imputed	0.1566	0.7863	0.1094	0.02801		8.933e-05	0.9285	0
4	185635159	rs7656993	MLF1IP	intron	NA	NA	C	T	Imputed	0.2572	0.7846	0.08075	0.0226531	0.2425	0.7668	0.1099	0.01568	0.001091		Imputed	0.1396	0.7585	0.1188	0.01995		7.333e-05	0.9682	0
4	185639134	rs35533356	MLF1IP	intron	NA	NA	G	A	Imputed	0.2633	0.7671	0.07898	0.00609948	0.2405	0.8111	0.1077	0.05194	0.0007767		Imputed	0.1568	0.7849	0.1094	0.02691		7.681e-05	0.9162	0
4	185639502	rs4416519	MLF1IP	intron	NA	NA	C	T	Imputed	0.2787	0.8229	0.07627	0.024525	0.2648	0.7833	0.1048	0.01972	0.001419		Imputed	0.1509	0.7703	0.1123	0.02014		9.214e-05	0.8646	0
4	185639525	rs57086463	MLF1IP	intron	NA	NA	A	G	Imputed	0.2787	0.8229	0.07627	0.024525	0.2648	0.7833	0.1048	0.01972	0.001419		Imputed	0.1509	0.7703	0.1123	0.02014		9.214e-05	0.8646	0
4	185640216	rs1401359	MLF1IP	intron	NA	NA	C	T	Imputed	0.2743	0.8381	0.07738	0.0198709	0.2594	0.7577	0.1066	0.009202	0.0006373		Imputed	0.1566	0.7863	0.1094	0.02801		6.876e-05	0.7265	0
4	185640531	rs6552807	MLF1IP	intron	NA	NA	G	A	Imputed	0.2633	0.7671	0.07898	0.00609948	0.2405	0.8111	0.1077	0.05194	0.0007767		Imputed	0.1566	0.7863	0.1094	0.02801		8.039e-05	0.9157	0
4	185641711	rs7667449	MLF1IP	intron	NA	NA	C	T	Imputed	0.2633	0.7671	0.07898	0.00609948	0.2405	0.8111	0.1077	0.05194	0.0007767		Imputed	0.1566	0.7863	0.1094	0.02801		8.039e-05	0.9157	0
4	185642335	rs2130393	MLF1IP	intron	NA	NA	C	T	Imputed	0.2633	0.7671	0.07898	0.00609948	0.2405	0.8111	0.1077	0.05194	0.0007767		Imputed	0.1566	0.7863	0.1094	0.02801		8.039e-05	0.9157	0
4	185642943	rs4623060	MLF1IP	intron	NA	NA	G	A	Imputed	0.2633	0.7671	0.07898	0.00609948	0.2405	0.8111	0.1077	0.05194	0.0007767		Imputed	0.1566	0.7863	0.1094	0.02801		8.039e-05	0.9157	0
4	185645272	rs59307711	MLF1IP	intron	NA	NA	T	C	Imputed	0.2696	0.7659	0.07814	0.0103465	0.2492	0.7902	0.1069	0.02762	0.0007529		Imputed	0.1561	0.7835	0.1098	0.02623		7.273e-05	0.9683	0
4	188974021	rs10028724	ZFP42-TRIML2	intergenic	NA	NA	A	G	Imputed	0.1048	0.7386	0.1305	0.000764609	0.08163	0.7165	0.1673	0.04634	9.987e-05		Imputed	0.03499	1.208	0.1961	0.3351		0.03572	0.0747	0.615
4	189299683	rs115975951	NA	intergenic	NA	NA	G	T	Imputed	0.05853	0.9282	0.1444	0.368352	0.05516	0.9116	0.2025	0.6475	0.3191		Imputed	0.03798	1.911	0.1664	9.953e-05		0.04598	0.0017	0.844
5	16660145	rs257159	FAM134B-MYO10	near-gene-3	NA	NA	T	G	Genotyped	0.1341	0.5356	0.1107	0.00457971	0.129	0.6792	0.1404	0.005869	9.083e-05		Genotyped	0.3063	1.016	0.08145	0.8414		0.00747	1.00293e-05	0.913
5	18304552	rs375593	LOC646241-LOC646273	intergenic	NA	NA	C	T	Genotyped	0.3778	1.381	0.0674	7.93914e-05	0.411	1.049	0.08946	0.5927	0.0004577		Genotyped	0.6242	0.986193	0.07713	0.8572		0.01663	0.002	0.838
5	18606583	rs73067551	LOC646241-LOC646273	intergenic	NA	NA	G	A	Imputed	0.1895	0.8728	0.09508	0.000745423	0.165	0.7755	0.1256	0.04305	8.968e-05		Imputed	NA	NA	NA	NA		NA	NA	NA
5	18609451	rs60301291	LOC646241-LOC646273	intergenic	NA	NA	G	A	Imputed	0.1856	0.8579	0.09554	0.00103018	0.1615	0.7332	0.1281	0.01535	4.5e-05		Imputed	NA	NA	NA	NA		NA	NA	NA
5	18611885	rs9292244	LOC646241-LOC646273	intergenic	NA	NA	A	G	Genotyped	0.1746	0.9178	0.09711	0.00192319	0.1485	0.7187	0.1322	0.01251	6.96e-05		Imputed	NA	NA	NA	NA		NA	NA	NA
5	18613663	rs1566023	LOC646241-LOC646273	intergenic	NA	NA	G	C	Imputed	0.186	0.8478	0.09569	0.00069076	0.1617	0.7399	0.1278	0.0184	3.616e-05		Imputed	NA	NA	NA	NA		NA	NA	NA
5	18613692	rs4443420	LOC646241-LOC646273	intergenic	NA	NA	A	G	Imputed	0.416	0.951	0.06981	0.00111316	0.4058	0.8016	0.09526	0.02025	6.277e-05		Imputed	0.5373	0.998004	0.0754	0.9801		0.003851	0.1818	0.414
5	25681779	rs75862256	NA	intergenic	NA	NA	C	T	Imputed	0.107	0.8144	0.126	4.49947e-05	0.09664	0.8291	0.1586	0.2373	6.369e-05		Imputed	NA	NA	NA	NA		NA	NA	NA
5	25683630	rs62357273	CDH10-MSNL1	intergenic	NA	NA	A	T	Imputed	0.1361	0.7825	0.1098	4.86878e-05	0.1262	0.9083	0.1414	0.4963	0.0002255		Imputed	0.09598	1.156	0.1275	0.2543		0.06699	0.0676	0.629
5	29675879	rs6862977	LOC100130803-PGBD3P2	intergenic	NA	NA	A	C	Imputed	0.05595	0.6123	0.1764	0.00083675	0.04667	0.7852	0.2327	0.2987	0.0009236		Imputed	0.2017	0.7432	0.1006	0.003177		9.323e-06	0.5826	0
5	29676824	rs10940806	LOC100130803-PGBD3P2	intergenic	NA	NA	C	A	Imputed	0.05595	0.6123	0.1764	0.00083675	0.04667	0.7852	0.2327	0.2987	0.0009236		Imputed	0.2017	0.7432	0.1006	0.003177		9.323e-06	0.5826	0
5	29680345	rs11738288	LOC100130803-PGBD3P2	intergenic	NA	NA	C	T	Imputed	0.05579	0.6143	0.1773	0.000585591	0.0462	0.8002	0.2335	0.3398	0.0008294		Imputed	0.2025	0.7448	0.1003	0.003319		8.816e-06	0.5712	0
5	29681472	rs10940808	LOC100130803-PGBD3P2	intergenic	NA	NA	A	G	Imputed	0.05571	0.6143	0.1773	0.00056565	0.04611	0.799	0.2336	0.3366	0.0007966		Imputed	0.2024	0.7436	0.1003	0.003124		7.991e-06	0.5758	0
5	29684371	rs10940810	LOC100130803-PGBD3P2	intergenic	NA	NA	A	T	Imputed	0.05492	0.6271	0.1764	0.00101969	0.04559	0.8243	0.234	0.409	0.00167		Imputed	0.2003	0.7586	0.1003	0.005859		2.981e-05	0.5629	0
5	29687497	rs7735264	LOC100130803-PGBD3P2	intergenic	NA	NA	G	A	Imputed	0.05571	0.5899	0.1748	0.000725777	0.04764	0.8274	0.2294	0.4089	0.001287		Imputed	0.2056	0.7542	0.09889	0.004335		1.735e-05	0.3901	0
5	29694347	rs35331385	LOC100130803-PGBD3P2	intergenic	NA	NA	A	T	Imputed	0.05602	0.5937	0.1735	0.00101967	0.04925	0.877	0.2236	0.5571	0.002692		Imputed	0.232	0.7583	0.09377	0.003168		2.57e-05	0.3248	0.111
5	29697762	rs10461870	LOC100130803-PGBD3P2	intergenic	NA	NA	A	G	Genotyped	0.05517	0.6429	0.1714	0.0017503	0.0485	0.8525	0.2251	0.4782	0.003209		Genotyped	0.2324	0.7687	0.09316	0.004744		4.473e-05	0.5483	0
5	29703931	rs11750532	LOC100130803-PGBD3P2	intergenic	NA	NA	C	T	Imputed	0.0547	0.6067	0.1752	0.00132122	0.04869	0.8507	0.2252	0.4727	0.002544		Imputed	0.2326	0.7558	0.09391	0.002865		2.212e-05	0.4256	0
5	29711970	rs12187620	LOC100130803-PGBD3P2	intergenic	NA	NA	G	A	Imputed	0.06488	0.6981	0.1515	0.00453178	0.05978	0.8259	0.2008	0.3407	0.004288		Imputed	0.2323	0.7587	0.09385	0.003258		4.156e-05	0.7914	0
5	34786231	rs114990421	RAI14	intron	NA	NA	A	G	Imputed	0.09091	1.316	0.1094	0.00885591	0.09918	1.296	0.1568	0.09788	0.002		Imputed	0.01866	1.825	0.2402	0.01222		7.45e-05	0.4311	0
5	36489753	rs115945450	NA	intergenic	NA	NA	T	C	Imputed	0.03857	0.4092	0.2496	3.73483e-05	0.03096	0.9104	0.2631	0.7212	0.0003915		Imputed	0.02537	1.3	0.2234	0.2395		0.087	0.0023	0.836
5	36491074	rs16903085	RANBP3L-SLC1A3	intergenic	NA	NA	C	T	Imputed	0.0378	0.414	0.2505	7.71081e-05	0.03044	0.9423	0.2647	0.8225	0.0008686		Imputed	0.02539	1.297	0.2235	0.2445		0.1173	0.0026	0.832
5	53953407	rs116137605	SNX18-ESM1	intergenic	NA	NA	G	A	Imputed	0.04775	0.4278	0.1891	0.000820539	0.03827	0.5378	0.2497	0.01301	3.091e-05		Imputed	NA	NA	NA	NA		NA	NA	NA
5	54016439	rs114396563	SNX18-ESM1	intergenic	NA	NA	C	T	Imputed	0.04809	0.3604	0.205	0.000314699	0.03513	0.6128	0.256	0.05574	5.385e-05		Imputed	NA	NA	NA	NA		NA	NA	NA
5	54016453	rs115046254	SNX18-ESM1	intergenic	NA	NA	C	T	Imputed	0.04809	0.3604	0.205	0.000314699	0.03513	0.6128	0.256	0.05574	5.385e-05		Imputed	NA	NA	NA	NA		NA	NA	NA
5	54018097	rs116450182	SNX18-ESM1	intergenic	NA	NA	C	T	Imputed	0.04809	0.3592	0.2049	0.000312709	0.03513	0.6128	0.256	0.05574	5.351e-05		Imputed	NA	NA	NA	NA		NA	NA	NA
5	54019355	rs79747475	SNX18-ESM1	intergenic	NA	NA	C	T	Imputed	0.04802	0.3604	0.2049	0.000320957	0.03513	0.6128	0.256	0.05574	5.479e-05		Imputed	NA	NA	NA	NA		NA	NA	NA
5	54025348	rs114001439	SNX18-ESM1	intergenic	NA	NA	A	C	Imputed	0.05121	0.4	0.1966	0.000386903	0.03866	0.602	0.246	0.0391	4.464e-05		Imputed	NA	NA	NA	NA		NA	NA	NA
5	66305736	rs78699453	MAST4	intron	NA	NA	A	G	Imputed	0.0398	1.599	0.1569	1.59118e-05	0.03834	0.9184	0.2416	0.7245	0.001024		Imputed	NA	NA	NA	NA		NA	NA	NA
5	68579486	rs112358594	CCDC125	intron	NA	NA	G	A	Imputed	0.04243	0.4649	0.2248	5.97494e-05	0.02854	0.806	0.2844	0.4481	0.0002233		Imputed	NA	NA	NA	NA		NA	NA	NA
5	71260406	rs79279556	NA	intergenic	NA	NA	G	A	Imputed	0.1257	1.521	0.09589	0.00244953	0.1545	1.443	0.132	0.005437	4.406e-05		Imputed	NA	NA	NA	NA		NA	NA	NA
5	71268716	rs6453359	CARTPT-MAP1B	intergenic	NA	NA	C	T	Imputed	0.1318	1.545	0.09276	0.00199047	0.1559	1.399	0.1292	0.009378	5.597e-05		Imputed	NA	NA	NA	NA		NA	NA	NA
5	71284179	rs77719929	NA	intergenic	NA	NA	C	T	Imputed	0.1425	1.493	0.09062	0.00258579	0.1643	1.37	0.1264	0.01282	9.591e-05		Imputed	NA	NA	NA	NA		NA	NA	NA
5	71286011	rs75386644	NA	intergenic	NA	NA	T	C	Imputed	0.1425	1.493	0.09062	0.00258579	0.1643	1.37	0.1264	0.01282	9.591e-05		Imputed	NA	NA	NA	NA		NA	NA	NA
5	71288756	rs80064812	NA	intergenic	NA	NA	G	A	Imputed	0.1425	1.493	0.09062	0.00258579	0.1643	1.37	0.1264	0.01282	9.591e-05		Imputed	NA	NA	NA	NA		NA	NA	NA
5	71289897	rs75865046	NA	intergenic	NA	NA	C	T	Imputed	0.1425	1.493	0.09067	0.00240397	0.1645	1.367	0.1264	0.01348	9.307e-05		Imputed	NA	NA	NA	NA		NA	NA	NA
5	85720729	rs114765196	NA	intergenic	NA	NA	NA	NA	Imputed	NA	NA	NA	NA	NA	NA	NA	NA	NA		Imputed	0.02087	0.418936	0.217	6.107e-05		NA	NA	NA
5	85757340	rs116662164	NA	intergenic	NA	NA	NA	NA	Imputed	NA	NA	NA	NA	NA	NA	NA	NA	NA		Imputed	0.02086	0.418235	0.217	5.875e-05		NA	NA	NA
5	91768593	rs62366689	LOC100131236-LOC100129283	intergenic	NA	NA	T	A	Imputed	0.02327	0.7987	0.2618	0.874364	0.01974	0.9937	0.3364	0.985	0.8895		Imputed	0.06772	1.725	0.1291	2.411e-05		0.004508	0.0163	0.757
5	93730184	rs29922	KIAA0825	intron	NA	NA	A	G	Imputed	0.02125	1.429	0.1954	0.000722081	0.03586	1.685	0.2411	0.0305	6.171e-05		Imputed	0.161	1.12	0.1008	0.2595		0.0002546	0.2063	0.366
5	93730204	rs29923	KIAA0825	intron	NA	NA	A	G	Imputed	0.02125	1.444	0.1965	0.000497023	0.03586	1.685	0.2411	0.0305	4.349e-05		Imputed	0.1612	1.118	0.1006	0.2677		0.0002123	0.1948	0.389
5	96180864	rs76109495	NA	intergenic	NA	NA	G	A	Imputed	0.03028	0.2734	0.3179	7.8545e-06	0.01766	0.8103	0.3587	0.5577	7.61e-05		Imputed	NA	NA	NA	NA		NA	NA	NA
5	96186870	rs78289900	NA	intergenic	NA	NA	C	G	Imputed	0.03028	0.2734	0.3179	7.8545e-06	0.01766	0.8103	0.3587	0.5577	7.61e-05		Imputed	NA	NA	NA	NA		NA	NA	NA
5	112476318	rs59915546	MCC	intron	NA	NA	A	G	Imputed	0.03111	2.343	0.1847	0.00018251	0.04541	1.41	0.2302	0.1359	9.473e-05		Imputed	0.04103	0.7951	0.1997	0.2509		0.0467	0.0004	0.873
5	118070222	rs13161791	LOC100130968-DTWD2	intergenic	NA	NA	T	C	Imputed	0.3882	1.175	0.07087	0.000237737	0.4251	1.292	0.09448	0.006766	4.993e-06		Imputed	0.7801	0.983284	0.08918	0.8479		0.001694	0.0962	0.573
5	118073087	rs17144495	LOC100130968-DTWD2	intergenic	NA	NA	G	T	Imputed	0.4033	1.185	0.07023	8.56179e-05	0.4475	1.319	0.0945	0.003409	9.626e-07		Imputed	0.7897	1.00271	0.09028	0.9761		0.000411	0.1031	0.56
5	118074236	rs873723	LOC100130968-DTWD2	intergenic	NA	NA	G	A	Imputed	0.3996	1.184	0.07071	6.65106e-05	0.4417	1.324	0.09519	0.003231	7.132e-07		Imputed	0.7908	0.999001	0.09046	0.9936		0.0003945	0.0934	0.578
5	118076515	rs6877818	LOC100130968-DTWD2	intergenic	NA	NA	C	T	Imputed	0.2357	1.218	0.07923	0.00119613	0.2718	1.334	0.1046	0.005917	2.236e-05		Imputed	0.6429	0.930233	0.0774	0.3479		0.01673	0.008	0.793
5	118078600	rs7728610	LOC100130968-DTWD2	intergenic	NA	NA	C	T	Imputed	0.2332	1.199	0.07918	0.00200454	0.2709	1.322	0.1042	0.00748	4.645e-05		Imputed	0.6367	0.917431	0.07693	0.2604		0.03162	0.0072	0.797
5	118082437	rs4643985	LOC100130968-DTWD2	intergenic	NA	NA	G	C	Imputed	0.2237	1.279	0.08034	0.00173452	0.2674	1.353	0.1049	0.003938	2.343e-05		Imputed	0.6412	0.938967	0.07719	0.4129		0.01364	0.004	0.819
5	118083398	rs2376847	LOC100130968-DTWD2	intergenic	NA	NA	G	T	Imputed	0.2233	1.279	0.08036	0.00190645	0.2677	1.331	0.1044	0.006229	3.786e-05		Imputed	0.6415	0.93985	0.0773	0.4225		0.01628	0.0053	0.809
5	118083528	rs2193964	LOC100130968-DTWD2	intergenic	NA	NA	G	C	Imputed	0.2233	1.279	0.08036	0.00190645	0.2677	1.331	0.1044	0.006229	3.786e-05		Imputed	0.6416	0.938967	0.07729	0.4159		0.01665	0.0051	0.81
5	118086863	rs10055188	LOC100130968-DTWD2	intergenic	NA	NA	G	A	Imputed	0.2362	1.291	0.07891	0.00152667	0.2745	1.357	0.1035	0.003191	1.718e-05		Imputed	0.6842	0.960615	0.07976	0.6104		0.00622	0.0078	0.794
5	118090860	rs635718	LOC100130968-DTWD2	intergenic	NA	NA	G	A	Imputed	0.2305	1.238	0.07899	0.00189024	0.2733	1.336	0.1029	0.00484	3.033e-05		Imputed	0.668	0.956938	0.07879	0.579		0.009027	0.015	0.762
5	118097141	rs628735	LOC100130968-DTWD2	intergenic	NA	NA	T	C	Imputed	0.2331	1.239	0.07942	0.00247676	0.2718	1.345	0.1032	0.004066	3.483e-05		Imputed	0.6683	0.971817	0.07897	0.7159		0.006547	0.021	0.741
5	118100098	rs662307	LOC100130968-DTWD2	intergenic	NA	NA	C	T	Imputed	0.2304	1.231	0.07996	0.00254747	0.2704	1.328	0.1041	0.00641	5.204e-05		Imputed	0.6734	0.959693	0.07924	0.6046		0.01117	0.0204	0.743
5	118100462	rs674325	LOC100130968-DTWD2	intergenic	NA	NA	A	C	Imputed	0.23	1.236	0.07999	0.00305081	0.2707	1.325	0.1041	0.006789	6.589e-05		Imputed	0.6718	0.94518	0.07901	0.4744		0.01831	0.0129	0.77
5	124860357	rs79515560	NA	intergenic	NA	NA	A	G	Imputed	0.165	0.6118	0.1005	0.000711989	0.1413	0.9982	0.1352	0.9892	0.006068		Imputed	0.0333	0.4588	0.277	0.004919		8.565e-05	0.0041	0.818
5	124861277	rs6899200	LOC644659-LOC100130551	intergenic	NA	NA	A	G	Imputed	0.1645	0.612	0.1004	0.000902301	0.1406	0.9968	0.1356	0.9812	0.006978		Imputed	0.0333	0.4588	0.277	0.004919		9.822e-05	0.0043	0.817
5	124862060	rs61202049	LOC644659-LOC100130551	intergenic	NA	NA	A	G	Imputed	0.1152	0.6355	0.1192	0.00435971	0.09546	0.8887	0.1582	0.4557	0.006077		Imputed	0.03311	0.4609	0.277	0.005176		8.988e-05	0.0761	0.612
5	125795515	rs6886050	GRAMD3	intron	NA	NA	A	G	Genotyped	0.4658	0.7996	0.06983	0.00266645	0.4385	0.7772	0.09224	0.00629	5.421e-05		Genotyped	0.06108	1.168	0.1499	0.3002		0.02907	0.0501	0.666
5	134489324	rs617409	LOC389328-H2AFY	intergenic	NA	NA	NA	NA	Imputed	NA	NA	NA	NA	0.2294	NA	NA	NA	NA		Imputed	0.4683	1.28156	0.07688	0.001249		NA	NA	NA
5	145915951	rs2116784	GPR151-PPP2R2B	intergenic	NA	NA	G	A	Imputed	0.1713	1.516	0.08864	0.0149928	0.1571	1.322	0.1251	0.02557	0.001031		Imputed	0.2028	1.24	0.08899	0.01557		5.421e-05	0.2686	0.239
5	146778867	rs17550470	DPYSL3	intron	NA	NA	C	T	Imputed	0.1577	1.518	0.09199	9.66289e-05	0.1668	0.8661	0.1219	0.2382	0.01431		Imputed	0.1501	1.003	0.1075	0.9744		0.07486	0.0003	0.876
5	147193909	rs7705272	JAKMIP2-SPINK1	intergenic	NA	NA	G	T	Imputed	0.03526	0.4367	0.2714	3.63815e-05	0.01933	0.7276	0.3467	0.3589	0.0001063		Imputed	NA	NA	NA	NA		NA	NA	NA
5	147208540	rs76608769	SPINK1	intron	NA	NA	T	C	Imputed	0.03249	0.4597	0.277	4.57037e-05	0.02033	0.6056	0.3478	0.1493	3.447e-05		Imputed	NA	NA	NA	NA		NA	NA	NA
5	147210964	rs76527928	SPINK1	intron	NA	NA	T	C	Imputed	0.03249	0.4597	0.277	4.6689e-05	0.02033	0.6064	0.3478	0.1503	3.538e-05		Imputed	NA	NA	NA	NA		NA	NA	NA
5	147215193	rs7727286	SPINK1-SCGB3A2	intergenic	NA	NA	C	T	Imputed	0.03244	0.4592	0.276	2.73061e-05	0.02035	0.607	0.3478	0.1512	2.294e-05		Imputed	NA	NA	NA	NA		NA	NA	NA
5	148206375	rs1801704	ADRB2	utr-5	NA	NA	NA	NA	Imputed	NA	NA	NA	NA	0.184	NA	NA	NA	NA		Imputed	0.4356	0.788644	0.07654	0.001929		NA	NA	NA
5	150727597	rs7729499	SLC36A2-LOC402233	near-gene-5	NA	NA	G	A	Imputed	0.04732	1.88	0.1461	1.9317e-05	0.05207	1.044	0.2056	0.8347	0.0003482		Imputed	NA	NA	NA	NA		NA	NA	NA
5	150729019	rs73796667	SLC36A2-LOC402233	near-gene-5	NA	NA	A	G	Imputed	0.04615	1.948	0.1455	1.61794e-05	0.0521	1.042	0.2048	0.8408	0.0003147		Imputed	NA	NA	NA	NA		NA	NA	NA
5	150733932	rs78338178	SLC36A2-LOC402233	intergenic	NA	NA	A	C	Imputed	0.04622	1.985	0.1451	7.60224e-06	0.05221	1.038	0.2048	0.8546	0.0001946		Imputed	NA	NA	NA	NA		NA	NA	NA
5	150734188	rs73796507	SLC36A2-LOC402233	intergenic	NA	NA	T	C	Imputed	0.04622	1.985	0.1451	7.60224e-06	0.05221	1.038	0.2048	0.8546	0.0001946		Imputed	NA	NA	NA	NA		NA	NA	NA
5	150734545	rs73796508	SLC36A2-LOC402233	intergenic	NA	NA	A	G	Imputed	0.04622	1.985	0.1451	7.60224e-06	0.05221	1.038	0.2048	0.8546	0.0001946		Imputed	NA	NA	NA	NA		NA	NA	NA
5	150737588	rs73796510	SLC36A2-LOC402233	intergenic	NA	NA	A	G	Imputed	0.03922	2.321	0.1493	1.88067e-06	0.0496	0.9631	0.212	0.8593	0.0001793		Imputed	NA	NA	NA	NA		NA	NA	NA
5	150743354	rs57581125	SLC36A2-LOC402233	intergenic	NA	NA	C	T	Imputed	0.03324	2.275	0.1608	7.13094e-06	0.04403	0.9697	0.2239	0.8906	0.0003931		Imputed	NA	NA	NA	NA		NA	NA	NA
5	150747856	rs73796542	NA	intergenic	NA	NA	T	C	Imputed	0.03922	2.321	0.1493	1.88067e-06	0.0496	0.9631	0.212	0.8593	0.0001793		Imputed	NA	NA	NA	NA		NA	NA	NA
5	150748738	rs73796543	NA	intergenic	NA	NA	G	C	Imputed	0.03922	2.321	0.1493	1.88067e-06	0.0496	0.9631	0.212	0.8593	0.0001793		Imputed	NA	NA	NA	NA		NA	NA	NA
5	150751739	rs73796544	NA	intergenic	NA	NA	C	G	Imputed	0.08427	1.599	0.113	3.19456e-05	0.09406	1.122	0.1546	0.4558	0.0001442		Imputed	NA	NA	NA	NA		NA	NA	NA
5	150756391	rs147381319	NA	intergenic	NA	NA	G	A	Imputed	0.06154	1.913	0.1239	1.22726e-06	0.07407	1.042	0.1744	0.8116	4.885e-05		Imputed	NA	NA	NA	NA		NA	NA	NA
5	150756948	chr5:150756948	NA	intergenic	NA	NA	T	C	Imputed	0.06348	1.93	0.1256	1.33676e-06	0.0752	1.016	0.1745	0.9297	7.627e-05		Imputed	NA	NA	NA	NA		NA	NA	NA
5	150761355	rs56731500	SLC36A2-SLC36A1	intergenic	NA	NA	A	G	Imputed	0.06154	1.913	0.1239	1.22726e-06	0.07407	1.042	0.1744	0.8116	4.885e-05		Imputed	NA	NA	NA	NA		NA	NA	NA
5	150763037	rs73796552	NA	intergenic	NA	NA	T	C	Imputed	0.0398	2.338	0.1483	1.488e-06	0.05	0.9398	0.2112	0.769	0.0002021		Imputed	NA	NA	NA	NA		NA	NA	NA
5	150763166	chr5:150763166	NA	intergenic	NA	NA	T	C	Imputed	0.0398	2.338	0.1483	1.488e-06	0.05	0.9398	0.2112	0.769	0.0002021		Imputed	NA	NA	NA	NA		NA	NA	NA
5	150770565	rs138407880	NA	intergenic	NA	NA	A	G	Imputed	0.0398	2.338	0.1488	1.1526e-06	0.05	0.9398	0.2112	0.769	0.0001722		Imputed	NA	NA	NA	NA		NA	NA	NA
5	150771240	rs142566913	NA	intergenic	NA	NA	A	G	Imputed	0.08613	1.772	0.1107	4.37963e-05	0.1002	0.9172	0.1543	0.5753	0.00294		Imputed	NA	NA	NA	NA		NA	NA	NA
5	150774572	rs139930396	NA	intergenic	NA	NA	T	C	Imputed	0.08613	1.772	0.1107	4.37963e-05	0.1002	0.9172	0.1543	0.5753	0.00294		Imputed	NA	NA	NA	NA		NA	NA	NA
5	150776085	rs77340789	NA	intergenic	NA	NA	C	T	Imputed	0.08613	1.772	0.1107	4.30614e-05	0.0999	0.9275	0.1545	0.6265	0.002519		Imputed	NA	NA	NA	NA		NA	NA	NA
5	150778896	rs138285828	NA	intergenic	NA	NA	A	C	Imputed	0.08464	1.751	0.1116	3.52007e-05	0.09755	0.9549	0.1574	0.7692	0.001527		Imputed	NA	NA	NA	NA		NA	NA	NA
5	150779965	rs61397047	LOC402233-SLC36A1	intergenic	NA	NA	T	C	Imputed	0.0844	1.752	0.1115	2.17706e-05	0.09786	0.9509	0.157	0.7485	0.001186		Imputed	NA	NA	NA	NA		NA	NA	NA
5	150780731	rs114789500	LOC402233-SLC36A1	intergenic	NA	NA	A	T	Imputed	0.0844	1.752	0.1115	2.17706e-05	0.09786	0.9509	0.157	0.7485	0.001186		Imputed	NA	NA	NA	NA		NA	NA	NA
5	150781392	rs115715446	LOC402233-SLC36A1	intergenic	NA	NA	G	T	Imputed	0.106	1.736	0.1035	5.47325e-06	0.1201	1.107	0.1431	0.4755	4.152e-05		Imputed	NA	NA	NA	NA		NA	NA	NA
5	150787756	rs75484024	LOC402233-SLC36A1	intergenic	NA	NA	C	T	Imputed	0.03792	2.301	0.1504	6.15393e-07	0.04834	0.9338	0.2152	0.7503	0.0001219		Imputed	NA	NA	NA	NA		NA	NA	NA
5	150788337	rs73796564	LOC402233-SLC36A1	intergenic	NA	NA	G	A	Imputed	0.03711	2.299	0.1527	1.97425e-06	0.04783	0.9859	0.2154	0.9473	0.0001431		Imputed	NA	NA	NA	NA		NA	NA	NA
5	150794129	rs73796566	LOC402233-SLC36A1	intergenic	NA	NA	G	A	Imputed	0.03873	2.341	0.1483	4.27936e-07	0.04793	0.9523	0.216	0.821	7.69e-05		Imputed	NA	NA	NA	NA		NA	NA	NA
5	150800565	chr5:150800565	LOC402233-SLC36A1	intergenic	NA	NA	A	G	Imputed	0.08631	1.585	0.1097	3.35791e-05	0.1024	0.968	0.1533	0.8322	0.001254		Imputed	NA	NA	NA	NA		NA	NA	NA
5	150803048	rs76853399	LOC402233-SLC36A1	intergenic	NA	NA	C	G	Imputed	0.08643	1.578	0.1104	7.74248e-05	0.1018	0.9893	0.1538	0.944	0.001619		Imputed	NA	NA	NA	NA		NA	NA	NA
5	150804554	rs73796572	LOC402233-SLC36A1	intergenic	NA	NA	C	T	Imputed	0.0868	1.574	0.1105	9.06743e-05	0.1015	0.998	0.154	0.9896	0.001602		Imputed	NA	NA	NA	NA		NA	NA	NA
5	150807695	rs61476583	LOC402233-SLC36A1	intergenic	NA	NA	C	A	Imputed	0.03884	2.165	0.1467	8.5103e-07	0.04783	0.9946	0.2155	0.9798	7.366e-05		Imputed	NA	NA	NA	NA		NA	NA	NA
5	150808994	rs75343529	LOC402233-SLC36A1	intergenic	NA	NA	T	G	Imputed	0.03884	2.165	0.1467	8.5103e-07	0.04783	0.9946	0.2155	0.9798	7.366e-05		Imputed	NA	NA	NA	NA		NA	NA	NA
5	150810578	rs73796574	LOC402233-SLC36A1	intergenic	NA	NA	C	A	Imputed	0.03884	2.165	0.1467	8.5103e-07	0.04783	0.9946	0.2155	0.9798	7.366e-05		Imputed	NA	NA	NA	NA		NA	NA	NA
5	150812167	rs73796576	LOC402233-SLC36A1	intergenic	NA	NA	G	A	Imputed	0.03879	2.165	0.1467	8.30166e-07	0.04783	0.9946	0.2155	0.9798	7.234e-05		Imputed	NA	NA	NA	NA		NA	NA	NA
5	150818592	rs56190406	LOC402233-SLC36A1	intergenic	NA	NA	G	A	Imputed	0.03546	2.131	0.1506	1.88915e-06	0.04646	1.04	0.218	0.8568	7.625e-05		Imputed	NA	NA	NA	NA		NA	NA	NA
5	150821833	rs76528780	NA	intergenic	NA	NA	G	A	Imputed	0.04003	2.191	0.1456	2.10357e-06	0.0486	0.9516	0.2139	0.8165	0.000219		Imputed	NA	NA	NA	NA		NA	NA	NA
5	150829019	rs73796585	SLC36A1	intron	NA	NA	T	C	Imputed	0.03094	2.278	0.1667	4.12754e-05	0.03941	0.8104	0.2408	0.3827	0.005236		Imputed	NA	NA	NA	NA		NA	NA	NA
5	150878857	rs73798911	NA	intergenic	NA	NA	T	C	Imputed	0.03581	2.228	0.1536	4.48485e-05	0.04328	0.9644	0.2281	0.8737	0.001335		Imputed	NA	NA	NA	NA		NA	NA	NA
5	152604066	rs296171	NMUR2-GRIA1	intergenic	NA	NA	NA	NA	Imputed	NA	NA	NA	NA	NA	NA	NA	NA	NA		Imputed	0.1898	1.51745	0.106	8.37e-05		NA	NA	NA
5	152604757	rs2546333	NMUR2-GRIA1	intergenic	NA	NA	G	A	Imputed	0.3662	0.9202	0.0713	0.916492	0.3457	1.107	0.09924	0.3077	0.6057		Imputed	0.8059	1.51653	0.1044	6.609e-05		0.001656	0.0004	0.872
5	152605240	rs1841685	NMUR2-GRIA1	intergenic	NA	NA	G	A	Genotyped	0.368	0.9153	0.07104	0.832107	0.347	1.101	0.09861	0.3284	0.4551		Genotyped	0.8059	1.51653	0.1044	6.609e-05		0.0009331	0.0003	0.875
5	152605682	rs1363497	NMUR2-GRIA1	intergenic	NA	NA	C	T	Imputed	0.3713	0.9278	0.07126	0.799969	0.353	1.08	0.0987	0.4338	0.5055		Imputed	0.8054	1.51217	0.1045	7.528e-05		0.001227	0.0006	0.866
5	152605690	rs1363498	NMUR2-GRIA1	intergenic	NA	NA	A	G	Imputed	0.3703	0.9249	0.07118	0.871583	0.3509	1.096	0.09871	0.352	0.497		Imputed	0.8059	1.51653	0.1044	6.609e-05		0.001094	0.0005	0.87
5	152605794	rs72793628	NMUR2-GRIA1	intergenic	NA	NA	A	G	Imputed	0.04964	0.9931	0.1549	0.918875	0.04398	1.229	0.2259	0.3607	0.6505		Imputed	0.1153	0.5646	0.139	3.911e-05		0.01043	0.0027	0.831
5	152607414	rs60970806	NMUR2-GRIA1	intergenic	NA	NA	A	C	Imputed	0.04892	0.9931	0.1551	0.859657	0.04403	1.228	0.2259	0.3637	0.6974		Imputed	0.1149	0.5669	0.139	4.453e-05		0.009723	0.0029	0.829
5	152607907	rs111582573	NMUR2-GRIA1	intergenic	NA	NA	G	A	Imputed	0.04885	0.9931	0.1551	0.854988	0.04355	1.257	0.2273	0.3146	0.6595		Imputed	0.1149	0.5669	0.139	4.453e-05		0.01082	0.0024	0.834
5	152610767	rs56118692	NMUR2-GRIA1	intergenic	NA	NA	T	C	Imputed	0.04885	1.02	0.1554	0.820764	0.04341	1.262	0.2272	0.3059	0.6769		Imputed	0.1149	0.5669	0.139	4.453e-05		0.01031	0.0018	0.841
5	152611538	rs72793634	NA	intergenic	NA	NA	NA	NA	Imputed	NA	NA	NA	NA	NA	NA	NA	NA	NA		Imputed	0.03791	3.48918	0.3171	8.119e-05		NA	NA	NA
5	152614164	rs72793635	NA	intergenic	NA	NA	A	G	Imputed	0.0485	1.038	0.1557	0.846988	0.04036	1.27	0.2382	0.3148	0.6657		Imputed	0.1137	0.5613	0.1408	4.109e-05		0.01045	0.0016	0.845
5	155606253	rs140703233	NA	intergenic	NA	NA	C	T	Imputed	0.01327	0.05235	0.4885	8.55062e-05	0.01408	0.9816	0.3934	0.9624	0.00136		Imputed	NA	NA	NA	NA		NA	NA	NA
5	163391714	rs6556723	LOC391844-LOC391845	intergenic	NA	NA	G	C	Imputed	0.3923	0.8124	0.0715	2.64022e-05	0.3665	1.127	0.09432	0.2062	0.008147		Imputed	0.2235	0.989	0.09271	0.905		0.0484	0.017	0.755
5	163392151	rs4242206	LOC391844-LOC391845	intergenic	NA	NA	T	C	Imputed	0.3937	0.8246	0.07081	2.76232e-05	0.3681	1.116	0.09408	0.2442	0.006881		Imputed	0.2415	1.016	0.08817	0.8565		0.0708	0.0235	0.733
5	163392577	rs4582300	LOC391844-LOC391845	intergenic	NA	NA	C	T	Imputed	0.3954	0.8609	0.0714	7.90726e-05	0.377	1.104	0.09551	0.2997	0.009807		Imputed	0.2553	1.021	0.0882	0.8155		0.09036	0.0842	0.596
5	163392787	rs4434397	LOC391844-LOC391845	intergenic	NA	NA	T	A	Imputed	0.392	0.8284	0.07071	2.30615e-05	0.3676	1.11	0.094	0.2681	0.005569		Imputed	0.2428	1.016	0.08823	0.8602		0.06249	0.0292	0.717
5	163392840	rs4336376	LOC391844-LOC391845	intergenic	NA	NA	G	A	Imputed	0.3922	0.8284	0.07068	2.59597e-05	0.3677	1.111	0.09399	0.2625	0.006098		Imputed	0.2415	1.016	0.08817	0.8565		0.06622	0.0286	0.719
5	163392877	rs4446487	LOC391844-LOC391845	intergenic	NA	NA	G	T	Imputed	0.3922	0.8284	0.07068	2.59597e-05	0.3679	1.112	0.09399	0.2585	0.006217		Imputed	0.2415	1.016	0.08817	0.8565		0.06687	0.0282	0.72
5	163393098	rs6860266	LOC391844-LOC391845	intergenic	NA	NA	A	C	Imputed	0.3922	0.8284	0.07068	2.59597e-05	0.3679	1.112	0.09399	0.2585	0.006217		Genotyped	0.2416	1.016	0.08818	0.8604		0.06638	0.0282	0.72
5	164708089	rs1432999	LOC391845-LOC574080	intergenic	NA	NA	C	T	Imputed	0.4851	0.8467	0.07065	5.83916e-05	0.4621	0.9437	0.0915	0.5264	0.0002925		Imputed	0.5052	1.05419	0.076	0.4874		0.03397	0.1072	0.552
5	164718464	rs10476504	LOC391845-LOC574080	intergenic	NA	NA	A	G	Imputed	0.07528	0.6421	0.1568	0.00013589	0.06073	0.7215	0.1956	0.09521	4.8e-05		Imputed	NA	NA	NA	NA		NA	NA	NA
5	164723605	rs13190045	LOC391845-LOC574080	intergenic	NA	NA	G	A	Genotyped	0.3506	0.925	0.0745	4.36043e-05	0.3175	0.9477	0.09553	0.5737	0.0002781		Genotyped	0.117	1.047	0.1151	0.6923		0.01936	0.6609	0
5	164724270	rs12153272	LOC391845-LOC574080	intergenic	NA	NA	C	T	Genotyped	0.3534	0.9114	0.07443	1.94431e-05	0.322	0.9663	0.09459	0.7167	0.0002467		Genotyped	0.1172	1.06	0.1148	0.6127		0.02238	0.5397	0
5	164749286	rs57191323	LOC391845-LOC574080	intergenic	NA	NA	C	T	Imputed	0.07457	0.6751	0.1586	0.00023052	0.06099	0.7365	0.1945	0.1158	9.583e-05		Imputed	NA	NA	NA	NA		NA	NA	NA
5	175291153	rs145693143	CPLX2	intron	NA	NA	T	C	Imputed	0.01248	1.889	0.2908	6.23466e-05	0.01145	1.159	0.4273	0.7297	0.0005841		Imputed	NA	NA	NA	NA		NA	NA	NA
5	178652227	rs7716184	ADAMTS2	intron	NA	NA	A	G	Genotyped	0.4511	0.8249	0.06946	6.19053e-05	0.3795	0.9495	0.09343	0.5788	0.0003651		Genotyped	0.108	0.8697	0.1257	0.2667		0.0008542	0.4818	0
6	3418794	rs4959239	SLC22A23	intron	NA	NA	G	C	Imputed	0.311	0.9901	0.0747	0.410853	0.3154	0.9263	0.09941	0.4411	0.2634		Imputed	0.403	1.355	0.07741	8.838e-05		0.05556	0.0022	0.836
6	3522099	rs34599590	LOC643327-LOC100129626	intergenic	NA	NA	T	C	Imputed	0.02125	0.787	0.249	0.819786	0.0188	0.9012	0.3276	0.7509	0.7107		Imputed	0.1193	1.528	0.1078	8.483e-05		0.01486	0.0234	0.734
6	12637286	rs472072	RPL15P3-PHACTR1	intergenic	NA	NA	A	G	Genotyped	0.1641	0.7078	0.1005	0.0035845	0.148	0.6745	0.1335	0.003184	4.298e-05		Genotyped	0.5935	1.07296	0.07601	0.3543		0.02158	0.0004	0.871
6	14091682	rs72836542	NA	intergenic	NA	NA	T	C	Imputed	0.11	0.6018	0.1232	8.29002e-05	0.08848	1.015	0.1666	0.9284	0.001786		Imputed	0.2798	0.9321	0.08338	0.3993		0.004754	0.0062	0.803
6	14105897	rs12526086	RNF182-CD83	intergenic	NA	NA	A	G	Imputed	0.08403	0.6056	0.146	4.96665e-05	0.06566	1.101	0.186	0.6037	0.002926		Imputed	0.2191	0.9315	0.09269	0.4442		0.007624	0.0159	0.758
6	22465317	rs12207880	PRL-HDGFL1	intergenic	NA	NA	G	A	Imputed	0.0902	0.9449	0.1294	0.136199	0.07903	1.113	0.1689	0.5278	0.4061		Imputed	0.2599	1.387	0.08298	8.006e-05		0.03265	0.0372	0.696
6	22472559	rs13209309	PRL-HDGFL1	intergenic	NA	NA	T	C	Imputed	0.08594	0.8867	0.1327	0.0706677	0.07208	1.097	0.1782	0.6033	0.2496		Imputed	0.233	1.41	0.08554	5.806e-05		0.04925	0.0112	0.777
6	22473574	rs35713974	PRL-HDGFL1	intergenic	NA	NA	T	C	Imputed	0.08606	0.8749	0.1332	0.0522061	0.07295	1.122	0.1778	0.5184	0.2359		Imputed	0.2312	1.404	0.08593	7.76e-05		0.05801	0.0106	0.78
6	23911275	rs16888301	LOC100129616-LOC100128365	intergenic	NA	NA	T	G	Imputed	0.03165	1.414	0.1779	0.00311759	0.03498	2.058	0.2595	0.005411	5.649e-05		Imputed	NA	NA	NA	NA		NA	NA	NA
6	23984030	rs508584	LOC100128365-NRSN1	intergenic	NA	NA	A	G	Genotyped	0.0817	1.432	0.1145	9.43029e-05	0.092	1.047	0.1589	0.7747	0.000886		Genotyped	0.09611	1.235	0.1191	0.07604		0.0002908	0.2685	0.24
6	26886142	rs12176087	LOC729400-HIST1H2BJ	intergenic	NA	NA	A	C	Imputed	0.2328	0.7238	0.08771	0.0017296	0.1981	0.7669	0.1145	0.02052	9.757e-05		Imputed	0.1278	1.038	0.1136	0.7429		0.0102	0.0362	0.699
6	29544825	rs3117073	OR2H5P-SNORD32B	intergenic	NA	NA	G	A	Genotyped	0.04469	0.4564	0.2027	0.00199619	0.039	0.5452	0.2492	0.01492	8.439e-05		Genotyped	0.272	1.137	0.08338	0.123		0.07925	1.18285e-05	0.912
6	30769273	rs1264373	IER3-DDR1	intergenic	NA	NA	A	G	Imputed	0.06224	0.8793	0.1424	0.981442	0.0565	1.086	0.1958	0.6722	0.8177		Imputed	0.1178	1.553	0.1073	4.13e-05		0.002577	0.0048	0.813
6	30780568	rs2524266	IER3-DDR1	intergenic	NA	NA	T	C	Imputed	0.05602	0.8988	0.1482	0.775465	0.05276	1.114	0.2037	0.5968	0.9356		Imputed	0.117	1.542	0.1078	5.866e-05		0.004352	0.0108	0.779
6	30783579	rs1264357	IER3-DDR1	intergenic	NA	NA	A	G	Imputed	0.05392	0.8363	0.1515	0.89117	0.0491	1.146	0.2072	0.5104	0.7818		Imputed	0.1185	1.558	0.1069	3.403e-05		0.002064	0.0032	0.825
6	30792117	rs1264351	IER3-DDR1	intergenic	NA	NA	C	G	Imputed	0.05322	0.8448	0.1525	0.923362	0.0495	1.124	0.2064	0.5724	0.7987		Imputed	0.1176	1.557	0.1073	3.693e-05		0.002283	0.004	0.819
6	30796659	rs1264349	IER3-DDR1	intergenic	NA	NA	G	A	Genotyped	0.05307	0.771	0.1545	0.57938	0.048	1.185	0.2089	0.4171	0.9761		Genotyped	0.119	1.534	0.1073	6.734e-05		0.005249	0.0012	0.851
6	30798697	rs1264347	IER3-DDR1	intergenic	NA	NA	T	C	Genotyped	0.04958	0.9147	0.1541	0.991637	0.048	1.277	0.217	0.2593	0.5119		Genotyped	0.1152	1.606	0.108	1.161e-05		0.0004334	0.0112	0.777
6	30802465	rs1264341	IER3-DDR1	intergenic	NA	NA	C	T	Genotyped	0.0412	0.7019	0.175	0.331747	0.037	1.168	0.2438	0.5231	0.683		Genotyped	0.1176	1.57	0.1071	2.551e-05		0.008479	0.0004	0.871
6	30803526	rs1110482	IER3-DDR1	intergenic	NA	NA	G	A	Imputed	0.04062	0.728	0.1754	0.359438	0.037	1.168	0.2438	0.5231	0.7157		Imputed	0.1173	1.573	0.1071	2.312e-05		0.007367	0.0008	0.859
6	30811265	rs2517578	IER3-DDR1	intergenic	NA	NA	C	G	Genotyped	0.03911	0.6973	0.1804	0.390257	0.035	1.235	0.2503	0.399	0.8433		Genotyped	0.1176	1.57	0.1071	2.551e-05		0.005371	0.0006	0.866
6	30812996	rs2535334	IER3-DDR1	intergenic	NA	NA	A	G	Imputed	0.0419	0.7291	0.1739	0.338805	0.037	1.168	0.2438	0.5231	0.6914		Imputed	0.1174	1.572	0.1071	2.379e-05		0.008021	0.0008	0.86
6	30813249	rs2535332	IER3-DDR1	intergenic	NA	NA	T	C	Genotyped	0.0419	0.7291	0.1739	0.338805	0.037	1.168	0.2438	0.5231	0.6914		Genotyped	0.1176	1.57	0.1071	2.551e-05		0.008277	0.0008	0.859
6	30820373	rs2263298	IER3-DDR1	intergenic	NA	NA	T	C	Imputed	0.03641	0.6106	0.2	0.154945	0.03059	1.096	0.2668	0.7318	0.3433		Imputed	0.1167	1.584	0.1071	1.741e-05		0.02115	0.0001	0.889
6	30821522	rs2844661	IER3-DDR1	intergenic	NA	NA	T	C	Imputed	0.04126	0.7538	0.1742	0.36636	0.037	1.168	0.2438	0.5231	0.7234		Imputed	0.1173	1.574	0.1071	2.267e-05		0.007151	0.0014	0.847
6	30825994	rs2535328	IER3-DDR1	intergenic	NA	NA	T	C	Imputed	0.0419	0.7291	0.1739	0.338805	0.03654	1.202	0.2455	0.453	0.7403		Imputed	0.1169	1.57	0.1073	2.588e-05		0.007269	0.0009	0.859
6	30831195	rs3132577	IER3-DDR1	intergenic	NA	NA	A	G	Imputed	0.0412	0.7019	0.175	0.331747	0.03607	1.243	0.2469	0.378	0.7903		Imputed	0.1171	1.564	0.1073	3.059e-05		0.006807	0.0005	0.869
6	30834331	rs2844656	IER3-DDR1	intergenic	NA	NA	G	A	Imputed	0.0412	0.7019	0.175	0.331747	0.03654	1.202	0.2455	0.453	0.7318		Imputed	0.1172	1.562	0.1073	3.209e-05		0.008211	0.0005	0.869
6	30838497	rs2535340	IER3-DDR1	intergenic	NA	NA	C	T	Genotyped	0.0412	0.7019	0.175	0.331747	0.037	1.168	0.2438	0.5231	0.683		Genotyped	0.1176	1.57	0.1071	2.551e-05		0.008479	0.0004	0.871
6	30842629	rs2517572	IER3-DDR1	intergenic	NA	NA	T	C	Imputed	0.0412	0.7019	0.175	0.331747	0.03654	1.202	0.2455	0.453	0.7318		Imputed	0.1173	1.574	0.1071	2.292e-05		0.007018	0.0004	0.871
6	30851909	rs1264326	DDR1	utr-5	NA	NA	A	C	Imputed	0.0412	0.7019	0.175	0.331747	0.037	1.168	0.2438	0.5231	0.683		Imputed	0.1172	1.564	0.1073	3.102e-05		0.009306	0.0005	0.869
6	30851989	rs1264325	DDR1	intron	NA	NA	A	G	Imputed	0.04565	0.7368	0.1694	0.263158	0.04175	1.216	0.233	0.4014	0.6823		Imputed	0.1172	1.564	0.1073	3.102e-05		0.008894	0.0009	0.858
6	30855211	rs1264324	DDR1	intron	NA	NA	G	T	Genotyped	0.03282	0.5885	0.2041	0.314176	0.0305	1.183	0.2664	0.5271	0.6592		Imputed	0.1165	1.573	0.1073	2.422e-05		0.008917	0.0001	0.89
6	30857894	rs1264322	DDR1	intron	NA	NA	A	G	Genotyped	0.0412	0.7019	0.175	0.331747	0.037	1.168	0.2438	0.5231	0.683		Imputed	0.117	1.566	0.1073	2.942e-05		0.009089	0.0005	0.87
6	30859344	rs1264321	DDR1	intron	NA	NA	A	G	Imputed	0.03282	0.5355	0.2079	0.138566	0.02953	1.099	0.2709	0.7269	0.3214		Imputed	0.1161	1.582	0.1073	1.935e-05		0.02419	1.97966e-05	0.908
6	30864279	rs886422	DDR1	intron	NA	NA	T	C	Genotyped	0.0412	0.7019	0.175	0.331747	0.0375	1.206	0.2424	0.4394	0.7421		Genotyped	0.1176	1.57	0.1071	2.551e-05		0.007158	0.0004	0.87
6	30867527	rs1049633	DDR1	utr-3	NA	NA	A	G	Genotyped	0.0405	0.7279	0.1753	0.361721	0.0375	1.206	0.2424	0.4394	0.7781		Imputed	0.1169	1.586	0.1071	1.651e-05		0.005279	0.0007	0.861
6	30872783	rs1264313	DDR1-GTF2H4	intergenic	NA	NA	T	C	Imputed	0.04056	0.7341	0.1754	0.367085	0.0375	1.206	0.2424	0.4394	0.7845		Imputed	0.1174	1.572	0.1071	2.417e-05		0.006185	0.001	0.855
6	30872982	rs1264312	DDR1-GTF2H4	intergenic	NA	NA	A	G	Genotyped	0.0405	0.7372	0.1753	0.370455	0.037	1.165	0.2439	0.5302	0.7232		Imputed	0.1174	1.572	0.1071	2.417e-05		0.007373	0.0011	0.854
6	30873605	rs1264310	DDR1-GTF2H4	intergenic	NA	NA	A	C	Genotyped	0.0398	0.7938	0.1768	0.549313	0.037	1.165	0.2439	0.5302	0.909		Imputed	0.1174	1.572	0.1071	2.417e-05		0.004344	0.0038	0.82
6	30879636	rs886420	GTF2H4	intron	NA	NA	T	C	Genotyped	0.03212	0.5678	0.206	0.283714	0.029	1.058	0.2732	0.8357	0.4567		Genotyped	0.1172	1.577	0.1071	2.097e-05		0.01546	5.14449e-05	0.899
6	30879987	rs1264308	GTF2H4	intron	NA	NA	T	C	Genotyped	0.0412	0.7019	0.175	0.331747	0.0385	1.143	0.2395	0.5756	0.6493		Genotyped	0.1176	1.57	0.1071	2.551e-05		0.009349	0.0004	0.871
6	30882415	rs1264304	VARS2	intron	NA	NA	T	C	Genotyped	0.0412	0.7019	0.1742	0.381692	0.0385	1.143	0.2395	0.5756	0.7059		Genotyped	0.1176	1.57	0.1071	2.551e-05		0.007938	0.0004	0.872
6	30894965	rs3094088	VARS2-SFTA2	near-gene-3	NA	NA	A	T	Imputed	0.0398	0.6913	0.1773	0.432321	0.03804	1.184	0.241	0.4823	0.8251		Imputed	0.1166	1.592	0.1071	1.407e-05		0.004271	0.0003	0.877
6	30899051	rs3095155	VARS2-SFTA2	near-gene-3	NA	NA	C	G	Imputed	0.0398	0.6913	0.1773	0.432321	0.03804	1.184	0.241	0.4823	0.8251		Imputed	0.117	1.568	0.1073	2.779e-05		0.005904	0.0004	0.872
6	30899650	rs3095152	SFTA2	intron	NA	NA	A	G	Genotyped	0.07612	0.9332	0.1279	0.741071	0.0615	1.292	0.19	0.1776	0.5983		Genotyped	0.1344	1.497	0.102	7.672e-05		0.001766	0.0152	0.761
6	30907335	rs3131921	SFTA2-LOC100129065	near-gene-5	NA	NA	C	T	Genotyped	0.08799	0.9162	0.118	0.765863	0.0725	1.417	0.1755	0.04707	0.353		Genotyped	0.1399	1.488	0.1003	7.38e-05		0.0006206	0.0054	0.809
6	30913458	rs3132581	DPCR1	intron	NA	NA	A	G	Imputed	0.07552	0.9051	0.1287	0.720925	0.05962	1.39	0.1929	0.08795	0.474		Imputed	0.1343	1.51	0.1013	4.672e-05		0.0008249	0.0065	0.801
6	30914843	rs3130782	DPCR1	intron	NA	NA	T	C	Genotyped	0.125	0.9112	0.09821	0.588547	0.1115	1.282	0.1414	0.07912	0.5506		Genotyped	0.1456	1.547	0.0992	1.075e-05		0.0004865	0.0007	0.863
6	30919391	rs3094086	DPCR1	coding-synonymous	NA	1050/1394	A	G	Genotyped	0.07542	0.9017	0.1277	0.776881	0.0615	1.392	0.1902	0.08208	0.4267		Genotyped	0.1344	1.511	0.1014	4.767e-05		0.0006791	0.0057	0.807
6	30920124	rs3132580	DPCR1	missense	GLU,LYS	1295/1394	A	G	Genotyped	0.07542	0.8908	0.1289	0.668516	0.059	1.37	0.1935	0.1035	0.54		Genotyped	0.1344	1.511	0.1014	4.767e-05		0.001087	0.0049	0.812
6	30926517	rs3095156	LOC100129065-MUC21	intergenic	NA	NA	T	C	Imputed	0.04178	0.6886	0.1789	0.283958	0.03518	1.268	0.2504	0.3435	0.7593		Imputed	0.117	1.594	0.1069	1.311e-05		0.004903	0.0003	0.877
6	30931844	rs3131934	LOC100129065-MUC21	intergenic	NA	NA	C	T	Genotyped	0.132	0.7619	0.09801	0.782714	0.1375	0.891	0.1347	0.3912	0.4667		Genotyped	0.1421	1.575	0.0995	4.943e-06		0.008032	5.60184e-07	0.931
6	30937732	rs3131781	LOC100129065-MUC21	intergenic	NA	NA	G	A	Imputed	0.03147	0.5503	0.2053	0.379795	0.02705	0.9698	0.2837	0.9139	0.4392		Imputed	0.1173	1.582	0.1073	1.897e-05		0.01591	2.09159e-05	0.907
6	30968769	rs1632863	MUC21-LOC729792	intergenic	NA	NA	G	C	Imputed	0.03142	0.5512	0.2053	0.378629	0.02705	0.9698	0.2837	0.9139	0.4381		Imputed	0.1158	1.579	0.108	2.357e-05		0.01768	2.3348e-05	0.906
6	30969754	rs1634716	MUC21-LOC729792	intergenic	NA	NA	A	G	Imputed	0.03142	0.5512	0.2053	0.378629	0.02705	0.9698	0.2837	0.9139	0.4381		Imputed	0.1158	1.579	0.108	2.357e-05		0.01768	2.3348e-05	0.906
6	30977680	rs1634721	MUC22	intron	NA	NA	A	G	Genotyped	0.03282	0.6206	0.2005	0.504841	0.0275	1.019	0.281	0.9462	0.6176		Imputed	0.1156	1.566	0.1082	3.37e-05		0.01191	0.0002	0.883
6	30985828	rs1634726	MUC22	intron	NA	NA	A	G	Imputed	0.02095	0.5374	0.2453	0.57602	0.02056	0.684	0.3303	0.2502	0.259		Imputed	0.1151	1.56	0.1085	4.087e-05		0.04244	6.31499e-05	0.897
6	30997692	rs9262549	MUC22	missense	SER,THR	1495/1774	G	C	Genotyped	0.132	0.8397	0.1055	0.334885	0.131	0.7551	0.1393	0.04369	0.04916		Genotyped	0.2968	1.383	0.07977	4.878e-05		0.1591	1.7646e-05	0.909
6	31009055	rs2517546	MUC21-HCG22	intergenic	NA	NA	T	C	Genotyped	0.0419	0.6865	0.1762	0.602087	0.036	1.218	0.2455	0.4209	0.9581		Genotyped	0.1357	1.55	0.1023	1.85e-05		0.002579	0.0003	0.875
6	31010683	rs2523877	MUC21-HCG22	intergenic	NA	NA	C	T	Genotyped	0.3925	0.9601	0.0703	0.000469979	0.3585	0.8088	0.09463	0.02491	3.364e-05		Genotyped	0.5393	0.929368	0.07582	0.3311		0.0002547	0.3318	0.094
6	31011013	rs2844647	MUC21-HCG22	intergenic	NA	NA	G	A	Genotyped	0.3925	0.9601	0.0703	0.000469979	0.359	0.8066	0.0945	0.02293	3.099e-05		Genotyped	0.5393	0.929368	0.07582	0.3311		0.0002416	0.319	0.125
6	31011247	rs2248386	MUC21-HCG22	intergenic	NA	NA	C	T	Genotyped	0.3925	0.9601	0.0703	0.000469979	0.3585	0.8088	0.09463	0.02491	3.364e-05		Genotyped	0.5394	0.933707	0.0758	0.3649		0.0003041	0.3265	0.107
6	31011892	rs2517540	MUC21-HCG22	intergenic	NA	NA	A	T	Genotyped	0.3925	0.9601	0.0703	0.000469979	0.3585	0.8088	0.09463	0.02491	3.364e-05		Genotyped	0.5393	0.929368	0.07582	0.3311		0.0002547	0.3318	0.094
6	31012033	rs2523875	MUC21-HCG22	intergenic	NA	NA	G	T	Imputed	0.3944	0.9569	0.07052	0.00044814	0.3601	0.8112	0.09475	0.02721	3.509e-05		Imputed	NA	NA	NA	NA		NA	NA	NA
6	31012466	rs2844646	MUC21-HCG22	intergenic	NA	NA	G	A	Genotyped	0.3925	0.9601	0.0703	0.000469979	0.3585	0.8088	0.09463	0.02491	3.364e-05		Genotyped	0.5393	0.929368	0.07582	0.3311		0.0002547	0.3318	0.094
6	31013085	rs3131926	LOC729792-HCG22	intergenic	NA	NA	C	T	Genotyped	0.3869	0.9922	0.07064	0.00146118	0.355	0.7831	0.09538	0.01038	4.48e-05		Genotyped	0.5281	0.927644	0.07592	0.3199		0.0002881	0.1349	0.501
6	31016550	rs3130574	LOC729792-HCG22	intergenic	NA	NA	G	A	Imputed	0.03178	0.6286	0.2039	0.442903	0.02769	1.096	0.2805	0.7439	0.6693		Imputed	0.1182	1.627	0.1069	5.347e-06		0.004265	0.0002	0.886
6	31018908	rs3131920	LOC729792-HCG22	intergenic	NA	NA	G	T	Imputed	0.03178	0.6286	0.2039	0.442903	0.02769	1.096	0.2805	0.7439	0.6693		Imputed	0.1183	1.624	0.1069	5.757e-06		0.004408	0.0002	0.885
6	31021017	rs4713429	LOC729792-HCG22	intergenic	NA	NA	G	C	Genotyped	0.1236	0.9468	0.1061	0.248629	0.1145	0.8678	0.1429	0.3211	0.1293		Genotyped	0.2155	0.6622	0.1005	4.107e-05		8.117e-05	0.0411	0.687
6	31021078	rs2517528	LOC729792-HCG22	intergenic	NA	NA	A	G	Imputed	0.4468	0.893	0.0706	0.00142156	0.429	0.8916	0.09788	0.2413	0.001086		Imputed	0.6431	0.78064	0.07841	0.001597		5.556e-06	0.3861	0
6	31021161	rs9262615	LOC729792-HCG22	intergenic	NA	NA	G	C	Genotyped	0.1194	0.9119	0.1126	0.0987493	0.1145	0.9197	0.1419	0.5554	0.09265		Imputed	0.2287	0.6745	0.09746	5.349e-05		5.963e-05	0.0679	0.628
6	31022158	rs2523855	LOC729792-C6orf15	intergenic	NA	NA	C	G	Imputed	0.4368	1.122	0.06829	0.0834035	0.451	1.102	0.09224	0.2945	0.04373		Imputed	0.3294	0.6637	0.08477	1.323e-06		0.0549	1.8506e-06	0.924
6	31022274	rs3915966	LOC729792-C6orf15	intergenic	NA	NA	T	C	Genotyped	0.4211	1.098	0.06874	0.105739	0.442	1.161	0.0925	0.1062	0.0239		Genotyped	0.3191	0.6912	0.08547	1.553e-05		0.1679	1.15364e-05	0.912
6	31022744	rs9262622	LOC729792-C6orf15	intergenic	NA	NA	A	G	Imputed	0.2004	0.8762	0.08806	0.366903	0.1947	0.9994	0.1132	0.9957	0.4638		Imputed	0.2161	0.6778	0.09988	9.848e-05		0.001228	0.0276	0.721
6	31022828	rs2905757	LOC729792-C6orf15	intergenic	NA	NA	T	C	Imputed	0.4476	1.107	0.06757	0.147511	0.4545	1.141	0.09198	0.1527	0.04413		Imputed	0.3266	0.6907	0.08401	1.061e-05		0.1065	8.80668e-06	0.914
6	31023024	rs9262626	LOC729792-C6orf15	intergenic	NA	NA	C	T	Imputed	0.1976	0.8892	0.08841	0.424793	0.1937	0.9975	0.1133	0.9822	0.5103		Imputed	0.2161	0.6778	0.09988	9.848e-05		0.001478	0.0256	0.727
6	31023074	rs9262627	LOC729792-C6orf15	intergenic	NA	NA	G	A	Imputed	0.1889	0.8787	0.09085	0.476433	0.1881	0.9398	0.1167	0.5946	0.3741		Imputed	0.2063	0.6453	0.104	2.542e-05		0.0003577	0.0273	0.722
6	31024796	rs3131788	LOC729792-C6orf15	intergenic	NA	NA	A	G	Genotyped	0.03142	0.6542	0.2026	0.496954	0.0295	1.031	0.272	0.9096	0.6297		Genotyped	0.1216	1.581	0.1064	1.665e-05		0.008154	0.0004	0.871
6	31025271	rs9262634	LOC729792-C6orf15	intergenic	NA	NA	G	A	Genotyped	0.1858	0.9247	0.09051	0.575761	0.186	0.9595	0.1156	0.7205	0.5074		Genotyped	0.206	0.658	0.1025	4.448e-05		0.0009191	0.0173	0.754
6	31027510	rs7745521	LOC729792-C6orf15	intergenic	NA	NA	G	A	Imputed	0.1865	0.9132	0.09049	0.548697	0.186	0.9595	0.1156	0.7205	0.4868		Imputed	0.2061	0.6582	0.1024	4.443e-05		0.0008475	0.0201	0.744
6	31031904	rs3906263	HCG22-C6orf15	intergenic	NA	NA	A	G	Genotyped	0.09916	1.036	0.1241	0.177381	0.094	0.8304	0.1563	0.2344	0.07339		Imputed	0.205	0.6589	0.1027	4.883e-05		3.984e-05	0.0186	0.749
6	31035391	rs80267099	HCG22-C6orf15	intergenic	NA	NA	NA	NA	Imputed	NA	1.88929	NA	NA	0.07201	NA	NA	NA	NA		Imputed	0.1216	0.640205	0.1069	3.035e-05		NA	NA	NA
6	31036253	rs41315175	HCG22-C6orf15	intergenic	NA	NA	T	C	Imputed	0.09567	1.037	0.1243	0.25901	0.094	0.8304	0.1563	0.2344	0.1068		Imputed	0.2047	0.6608	0.1027	5.475e-05		7.445e-05	0.0195	0.746
6	31039428	rs9263450	HCG22-C6orf15	intergenic	NA	NA	T	C	Imputed	0.09567	1.037	0.1243	0.247975	0.09409	0.8293	0.1563	0.2313	0.1013		Imputed	0.2048	0.6619	0.1027	5.922e-05		7.247e-05	0.0201	0.744
6	31044463	rs3094671	HCG22-C6orf15	intergenic	NA	NA	C	T	Imputed	0.02937	0.6607	0.2036	0.61887	0.0295	1.031	0.272	0.9096	0.7375		Imputed	0.1206	1.579	0.1069	1.931e-05		0.006398	0.0005	0.867
6	31051675	rs3095311	HCG22-C6orf15	intergenic	NA	NA	G	A	Imputed	0.02883	0.7099	0.2042	0.675513	0.02953	1.03	0.2719	0.9141	0.7836		Imputed	0.1206	1.603	0.1064	9.266e-06		0.003927	0.0012	0.851
6	31058340	rs3130544	HCG22-C6orf15	intergenic	NA	NA	A	C	Genotyped	0.03142	0.6542	0.2026	0.496954	0.0285	1.025	0.2763	0.9291	0.6195		Genotyped	0.1211	1.599	0.1064	1.043e-05		0.006801	0.0003	0.875
6	31061561	rs3094087	HCG22-C6orf15	intergenic	NA	NA	C	T	Imputed	0.1426	1.346	0.09413	0.00577148	0.16	1.058	0.1262	0.6524	0.01259		Imputed	0.1365	1.562	0.1018	1.198e-05		1.315e-06	0.0557	0.654
6	31065071	rs3130968	HCG22-C6orf15	intergenic	NA	NA	T	C	Imputed	0.1428	1.341	0.09419	0.00617228	0.1603	1.075	0.1263	0.5683	0.01083		Imputed	0.1353	1.59	0.1018	5.217e-06		5.753e-07	0.054	0.657
6	31072695	rs9263610	HCG22-C6orf15	intergenic	NA	NA	C	T	Imputed	0.02937	0.6607	0.2036	0.61887	0.02859	1.11	0.2755	0.7057	0.8572		Imputed	0.1185	1.626	0.1067	5.127e-06		0.002417	0.0004	0.873
6	31078809	rs3132556	HCG22-C6orf15	near-gene-3	NA	NA	T	A	Genotyped	0.1872	0.7801	0.08581	0.5023	0.197	1.16	0.1149	0.1955	0.1921		Genotyped	0.1908	1.504	0.08869	4.239e-06		3.559e-05	5.94824e-07	0.93
6	31079644	rs2233980	C6orf15	coding-synonymous	NA	164/326	A	G	Imputed	0.03024	0.6531	0.2032	0.579679	0.02959	1.104	0.2667	0.7113	0.8184		Imputed	0.1179	1.627	0.1068	5.172e-06		0.002726	0.0003	0.877
6	31080016	rs2233974	C6orf15	missense	LEU,PHE	40/326	G	C	Genotyped	0.1536	0.805	0.09432	0.642929	0.155	1.215	0.1242	0.1169	0.1943		Genotyped	0.1886	1.498	0.08901	5.692e-06		4.374e-05	8.80668e-06	0.914
6	31081251	rs2233955	C6orf15-PSORS1C1	near-gene-5	NA	NA	A	G	Imputed	0.1542	0.8804	0.101	0.0183161	0.1545	1.005	0.1279	0.9675	0.05974		Imputed	0.1905	0.6427	0.1065	3.31e-05		2.158e-05	0.0162	0.757
6	31081434	rs3094222	C6orf15-PSORS1C1	near-gene-5	NA	NA	G	A	Genotyped	0.1152	0.6923	0.1077	0.899783	0.111	1.076	0.143	0.6067	0.8404		Genotyped	0.122	1.583	0.1066	1.662e-05		0.001705	3.36388e-07	0.933
6	31085356	rs3130985	CDSN,PSORS1C1	intron	NA	NA	T	C	Imputed	0.04406	0.8719	0.1628	0.6913	0.04573	0.9782	0.212	0.9172	0.7023		Imputed	0.1199	1.597	0.1069	1.186e-05		0.005633	0.0033	0.825
6	31094703	rs3130557	PSORS1C1	intron	NA	NA	T	C	Genotyped	0.0412	0.8899	0.1704	0.861271	0.0445	1.169	0.224	0.4847	0.787		Imputed	0.1215	1.58	0.1067	1.796e-05		0.001512	0.0144	0.764
6	31098734	rs3132541	PSORS1C1	intron	NA	NA	C	A	Imputed	0.0405	0.9249	0.1711	0.757126	0.0445	1.169	0.224	0.4847	0.8716		Imputed	0.1211	1.581	0.107	1.876e-05		0.002027	0.0241	0.732
6	31100974	rs3130562	PSORS1C1	intron	NA	NA	C	T	Imputed	0.03916	0.9544	0.1717	0.6693	0.0445	1.169	0.224	0.4847	0.947		Imputed	0.1213	1.578	0.107	2.006e-05		0.00263	0.0367	0.698
6	31102618	rs3130566	PSORS1C1	intron	NA	NA	G	C	Genotyped	0.04958	0.8428	0.1545	0.865849	0.0525	1.009	0.2087	0.9639	0.9125		Genotyped	0.1267	1.529	0.1049	5.152e-05		0.006244	0.0037	0.821
6	31102790	rs3132566	PSORS1C1	intron	NA	NA	T	G	Imputed	0.04705	0.7917	0.1626	0.966562	0.0511	1.02	0.2111	0.9246	0.9825		Imputed	0.1255	1.553	0.1051	2.815e-05		0.0034	0.0015	0.847
6	31103195	rs3094669	PSORS1C1	intron	NA	NA	G	C	Imputed	0.04641	0.8019	0.164	0.956891	0.04747	1.088	0.2184	0.7004	0.8548		Imputed	0.1247	1.57	0.1051	1.771e-05		0.001813	0.002	0.839
6	31105147	rs3131010	PSORS1C1	intron	NA	NA	T	C	Imputed	0.05791	0.8607	0.1384	0.974331	0.07063	1.29	0.181	0.1597	0.4227		Imputed	0.1247	1.563	0.1054	2.226e-05		0.0004158	0.0028	0.83
6	31129310	rs7750641	TCF19	missense	PRO,SER	109/346	T	C	Genotyped	0.03282	0.6994	0.1961	0.674347	0.0305	1.15	0.2651	0.5984	0.9765		Genotyped	0.1222	1.572	0.1064	2.128e-05		0.003355	0.0012	0.851
6	31140741	rs1265158	POU5F1-PSORS1C3	intergenic	NA	NA	G	C	Genotyped	0.4832	1.098	0.06737	0.115315	0.4885	1.232	0.09443	0.02703	0.01003		Genotyped	0.3654	1.334	0.07716	0.0001857		8.627e-06	0.1576	0.459
6	31141523	rs887468	POU5F1-PSORS1C3	intergenic	NA	NA	T	C	Genotyped	0.2758	1.142	0.0749	0.0335588	0.2845	1.113	0.1041	0.3057	0.02029		Genotyped	0.2905	1.304	0.08001	0.0009222		7.144e-05	0.364	0.01
6	31156188	rs9263850	PSORS1C3-HCG27	intergenic	NA	NA	G	A	Imputed	0.2705	0.9252	0.07851	0.140042	0.2649	0.7475	0.1056	0.005848	0.004819		Imputed	0.2984	0.7488	0.08697	0.0008786		1.431e-05	0.1211	0.526
6	31156195	rs9263851	PSORS1C3-HCG27	intergenic	NA	NA	T	C	Imputed	0.1027	0.92	0.1202	0.0135471	0.1065	0.8119	0.1483	0.1599	0.004755		Imputed	0.1117	0.6676	0.1313	0.002083		3.059e-05	0.1959	0.387
6	31157707	rs9263856	PSORS1C3-HCG27	intergenic	NA	NA	T	C	Imputed	0.1034	0.92	0.1201	0.0115323	0.107	0.8225	0.1479	0.1865	0.004809		Imputed	0.1124	0.6711	0.1306	0.002261		3.331e-05	0.2022	0.374
6	31158086	rs9263857	PSORS1C3-HCG27	intergenic	NA	NA	A	C	Imputed	0.1027	0.92	0.1202	0.0135471	0.1065	0.8119	0.1483	0.1599	0.004755		Imputed	0.1124	0.6711	0.1306	0.002261		3.294e-05	0.2048	0.369
6	31158136	rs9263860	PSORS1C3-HCG27	intergenic	NA	NA	G	C	Imputed	0.1034	0.92	0.1201	0.0115323	0.107	0.8225	0.1479	0.1865	0.004809		Imputed	0.1124	0.6711	0.1306	0.002261		3.331e-05	0.2022	0.374
6	31158468	rs7759224	PSORS1C3-HCG27	intergenic	NA	NA	G	A	Genotyped	0.1034	0.92	0.1201	0.0115323	0.107	0.8225	0.1479	0.1865	0.004809		Genotyped	0.1126	0.6702	0.1304	0.002145		3.175e-05	0.1988	0.381
6	31158689	rs7759909	PSORS1C3-HCG27	intergenic	NA	NA	T	G	Imputed	0.1034	0.92	0.1201	0.0115323	0.1066	0.8149	0.1483	0.1674	0.004307		Imputed	0.1123	0.6719	0.1306	0.002332		3.067e-05	0.2065	0.366
6	31159414	rs28362323	PSORS1C3-HCG27	intergenic	NA	NA	C	T	Imputed	0.1034	0.92	0.1201	0.0115323	0.1066	0.8149	0.1483	0.1674	0.004307		Imputed	0.1123	0.6719	0.1306	0.002332		3.067e-05	0.2065	0.366
6	31160117	rs3915965	PSORS1C3-HCG27	intergenic	NA	NA	T	C	Imputed	0.1094	0.8944	0.1169	0.012009	0.115	0.815	0.1442	0.156	0.004165		Imputed	0.1125	0.67	0.1306	0.002165		2.76e-05	0.2515	0.276
6	31160678	rs28362328	PSORS1C3-HCG27	intergenic	NA	NA	A	G	Imputed	0.1034	0.92	0.1201	0.0115323	0.1066	0.8149	0.1483	0.1674	0.004307		Imputed	0.1123	0.6719	0.1306	0.002332		3.067e-05	0.2065	0.366
6	31161897	rs28362331	PSORS1C3-HCG27	intergenic	NA	NA	T	A	Imputed	0.1034	0.92	0.1201	0.0115323	0.1066	0.8158	0.1483	0.1698	0.004369		Imputed	0.1121	0.6725	0.1307	0.002411		3.208e-05	0.2086	0.362
6	31162154	rs28362332	PSORS1C3-HCG27	intergenic	NA	NA	A	G	Genotyped	0.1027	0.92	0.1202	0.0135471	0.106	0.8037	0.1487	0.1415	0.004219		Genotyped	0.1123	0.6716	0.1307	0.002328		3e-05	0.2076	0.364
6	31163133	rs17191118	PSORS1C3-HCG27	intergenic	NA	NA	C	T	Imputed	0.1034	0.92	0.1201	0.0115323	0.1061	0.8063	0.1487	0.1476	0.003798		Imputed	0.1123	0.6713	0.1307	0.002304		2.675e-05	0.2062	0.367
6	31163667	rs9501510	PSORS1C3-HCG27	intergenic	NA	NA	T	G	Imputed	0.1034	0.92	0.1201	0.0115323	0.1061	0.8063	0.1487	0.1476	0.003798		Imputed	0.1122	0.6721	0.1307	0.002371		2.747e-05	0.2087	0.362
6	31164009	rs28742573	PSORS1C3-HCG27	intergenic	NA	NA	T	G	Imputed	0.1027	0.92	0.1202	0.0135471	0.1056	0.7957	0.1491	0.1253	0.003752		Imputed	0.1121	0.6723	0.1307	0.002395		2.739e-05	0.2101	0.359
6	31164828	rs77065622	PSORS1C3-HCG27	intergenic	NA	NA	A	C	Imputed	0.1027	0.92	0.1202	0.0135471	0.1056	0.7957	0.1491	0.1253	0.003752		Imputed	0.112	0.6733	0.1308	0.002484		2.834e-05	0.2135	0.352
6	31165089	rs75953938	PSORS1C3-HCG27	intergenic	NA	NA	C	T	Imputed	0.1027	0.92	0.1202	0.0135471	0.1056	0.7957	0.1491	0.1253	0.003752		Imputed	0.112	0.6733	0.1308	0.002484		2.834e-05	0.2135	0.352
6	31165269	rs28362339	PSORS1C3-HCG27	intergenic	NA	NA	A	G	Imputed	0.1027	0.92	0.1202	0.0135471	0.1056	0.7957	0.1491	0.1253	0.003752		Imputed	0.112	0.6733	0.1308	0.002484		2.834e-05	0.2135	0.352
6	31165359	rs28362340	PSORS1C3-HCG27	intergenic	NA	NA	C	G	Imputed	0.1027	0.92	0.1202	0.0135471	0.1056	0.7957	0.1491	0.1253	0.003752		Imputed	0.112	0.6733	0.1308	0.002484		2.834e-05	0.2135	0.352
6	31165361	rs28362341	PSORS1C3-HCG27	intergenic	NA	NA	G	C	Imputed	0.1027	0.92	0.1202	0.0135471	0.1056	0.7957	0.1491	0.1253	0.003752		Imputed	0.112	0.6733	0.1308	0.002484		2.834e-05	0.2135	0.352
6	31165527	rs28362343	PSORS1C3-HCG27	intergenic	NA	NA	A	G	Genotyped	0.1027	0.92	0.1206	0.0155994	0.106	0.8037	0.1487	0.1415	0.0048		Genotyped	0.1121	0.6728	0.1307	0.002437		3.56e-05	0.2124	0.355
6	31166598	rs28362349	PSORS1C3-HLA-C	intergenic	NA	NA	A	G	Imputed	0.1027	0.92	0.1202	0.0135471	0.106	0.8037	0.1487	0.1415	0.004219		Imputed	0.1116	0.6671	0.1314	0.002067		2.692e-05	0.1957	0.387
6	31166625	rs28362350	PSORS1C3-HLA-C	intergenic	NA	NA	C	G	Imputed	0.1027	0.92	0.1202	0.0135471	0.106	0.8037	0.1487	0.1415	0.004219		Imputed	0.1116	0.6671	0.1314	0.002067		2.692e-05	0.1957	0.387
6	31167760	rs28362351	PSORS1C3-HLA-C	intergenic	NA	NA	T	C	Imputed	0.1027	0.92	0.1202	0.0135471	0.106	0.8037	0.1487	0.1415	0.004219		Imputed	0.1122	0.6725	0.1307	0.002406		3.093e-05	0.2105	0.358
6	31168387	rs28362352	PSORS1C3-HLA-C	intergenic	NA	NA	A	G	Imputed	0.1021	0.943	0.1202	0.0153064	0.1047	0.8182	0.1497	0.1802	0.005975		Imputed	0.1117	0.6779	0.1307	0.002947		5.277e-05	0.1775	0.422
6	31168571	rs28362353	PSORS1C3-HLA-C	intergenic	NA	NA	T	C	Imputed	0.1021	0.943	0.1202	0.0153064	0.1043	0.81	0.1501	0.1605	0.005328		Imputed	0.1115	0.6791	0.1307	0.003076		4.893e-05	0.181	0.415
6	31168624	rs28362354	PSORS1C3-HLA-C	intergenic	NA	NA	T	C	Imputed	0.1022	0.943	0.1202	0.0157936	0.1043	0.81	0.1501	0.1605	0.005482		Imputed	0.1115	0.6791	0.1307	0.003076		5.034e-05	0.181	0.415
6	31168879	rs77423888	PSORS1C3-HLA-C	intergenic	NA	NA	A	T	Imputed	0.1024	0.9393	0.1203	0.0153328	0.1043	0.81	0.1501	0.1605	0.005338		Imputed	0.1114	0.6715	0.1314	0.002435		3.96e-05	0.1695	0.437
6	31169933	rs28362361	PSORS1C3-HLA-C	intergenic	NA	NA	G	A	Imputed	0.1021	0.9607	0.1212	0.0183952	0.1037	0.8195	0.1512	0.1881	0.007355		Imputed	0.1121	0.6855	0.1301	0.003712		7.997e-05	0.165	0.445
6	31170514	rs9263870	PSORS1C3-HLA-C	intergenic	NA	NA	G	A	Genotyped	0.09707	0.8973	0.1223	0.0183482	0.0995	0.825	0.1531	0.2088	0.008137		Genotyped	0.113	0.6891	0.129	0.003889		9.26e-05	0.3231	0.115
6	31171167	rs9263876	PSORS1C3-HLA-C	intergenic	NA	NA	G	C	Imputed	0.09777	0.8671	0.1228	0.0133045	0.1	0.8376	0.1527	0.2458	0.00727		Imputed	0.1127	0.6916	0.129	0.004258		8.984e-05	0.4102	0
6	31171257	rs6921948	PSORS1C3-HLA-C	intergenic	NA	NA	C	A	Genotyped	0.4448	0.9602	0.06932	0.239524	0.444	0.8357	0.09054	0.04747	0.03419		Genotyped	0.4875	0.7633	0.07599	0.0003785		6.519e-05	0.0785	0.607
6	31171486	rs9263878	PSORS1C3-HLA-C	intergenic	NA	NA	C	T	Imputed	0.09777	0.8671	0.1228	0.0133045	0.0996	0.8294	0.1531	0.2217	0.006519		Imputed	0.1128	0.6908	0.129	0.004134		7.844e-05	0.4152	0
6	31171581	rs9263879	PSORS1C3-HLA-C	intergenic	NA	NA	A	G	Imputed	0.09777	0.8671	0.1228	0.0133045	0.0996	0.8294	0.1531	0.2217	0.006519		Imputed	0.1128	0.6908	0.129	0.004134		7.844e-05	0.4152	0
6	31171830	rs9263880	HCG27-HLA-C	intergenic	NA	NA	T	C	Imputed	0.09777	0.8671	0.1228	0.0133045	0.0996	0.8294	0.1531	0.2217	0.006519		Imputed	0.1128	0.6908	0.129	0.004134		7.844e-05	0.4152	0
6	31172151	rs3132510	HCG27-HLA-C	intergenic	NA	NA	C	T	Genotyped	0.01606	0.5948	0.2703	0.867944	0.0195	0.744	0.3351	0.3775	0.513		Genotyped	0.1086	1.706	0.1105	1.351e-06		0.003879	0.0002	0.881
6	31172655	rs2894180	HCG27-HLA-C	intergenic	NA	NA	A	G	Genotyped	0.09777	0.8671	0.1228	0.0133045	0.1	0.8376	0.1527	0.2458	0.00727		Genotyped	0.113	0.6891	0.129	0.003889		8.27e-05	0.398	0
6	31173096	rs4446605	HCG27-HLA-C	intergenic	NA	NA	G	A	Genotyped	0.09777	0.8671	0.1228	0.0133045	0.1	0.8376	0.1527	0.2458	0.00727		Genotyped	0.113	0.6891	0.129	0.003889		8.27e-05	0.398	0
6	31173433	rs3998077	HCG27-HLA-C	intergenic	NA	NA	A	G	Imputed	0.4448	0.9602	0.06932	0.239524	0.4439	0.8362	0.09053	0.04818	0.03452		Imputed	0.4873	0.7635	0.07603	0.0003861		6.705e-05	0.0792	0.606
6	31173906	rs9263893	HCG27-HLA-C	intergenic	NA	NA	A	G	Imputed	0.09777	0.8671	0.1228	0.0133045	0.1	0.8376	0.1527	0.2458	0.00727		Imputed	0.1129	0.6905	0.129	0.004094		8.668e-05	0.4048	0
6	31173933	rs6930462	HCG27-HLA-C	intergenic	NA	NA	G	T	Genotyped	0.4448	0.9645	0.06935	0.256368	0.444	0.8357	0.09054	0.04747	0.03711		Imputed	0.4873	0.7636	0.07602	0.0003873		7.35e-05	0.0713	0.621
6	31173939	rs9263895	HCG27-HLA-C	intergenic	NA	NA	C	T	Imputed	0.09777	0.8671	0.1228	0.0133045	0.1	0.8376	0.1527	0.2458	0.00727		Imputed	0.1129	0.6905	0.129	0.004094		8.668e-05	0.4048	0
6	31174035	rs6930643	HCG27-HLA-C	intergenic	NA	NA	C	T	Imputed	0.4434	0.9677	0.06928	0.260073	0.4438	0.8351	0.09055	0.04656	0.03737		Imputed	0.4864	0.7631	0.07604	0.0003762		7.254e-05	0.0647	0.635
6	31174385	rs9263897	HCG27-HLA-C	intergenic	NA	NA	G	A	Imputed	0.09777	0.8671	0.1228	0.0133045	0.1	0.8376	0.1527	0.2458	0.00727		Imputed	0.1129	0.6905	0.129	0.004094		8.668e-05	0.4048	0
6	31174527	rs2894181	HCG27-HLA-C	intergenic	NA	NA	G	A	Genotyped	0.4448	0.9602	0.06932	0.239524	0.4445	0.84	0.09041	0.05385	0.03698		Genotyped	0.4875	0.7633	0.07599	0.0003785		7.178e-05	0.0797	0.605
6	31175044	rs6936825	HCG27-HLA-C	intergenic	NA	NA	C	T	Genotyped	0.4448	0.9602	0.06932	0.239524	0.4445	0.84	0.09041	0.05385	0.03698		Genotyped	0.4875	0.7633	0.07599	0.0003785		7.178e-05	0.0797	0.605
6	31175126	rs9263904	HCG27-HLA-C	intergenic	NA	NA	T	C	Imputed	0.09777	0.8671	0.1228	0.0133045	0.1005	0.8477	0.1514	0.2753	0.008213		Imputed	0.1132	0.6882	0.1287	0.003691		8.917e-05	0.3799	0
6	31175283	rs9263907	HCG27-HLA-C	intergenic	NA	NA	T	C	Imputed	0.09777	0.8671	0.1228	0.0133045	0.1005	0.8477	0.1514	0.2753	0.008213		Imputed	0.1132	0.6882	0.1287	0.003691		8.917e-05	0.3799	0
6	31175608	rs4249311	HCG27-HLA-C	intergenic	NA	NA	C	T	Imputed	0.4448	0.9602	0.06932	0.239524	0.4445	0.84	0.09041	0.05385	0.03698		Imputed	0.4875	0.7635	0.07597	0.0003813		7.225e-05	0.0801	0.604
6	31175662	rs9263910	HCG27-HLA-C	intergenic	NA	NA	G	A	Imputed	0.09777	0.8671	0.1228	0.0133045	0.1005	0.8477	0.1514	0.2753	0.008213		Imputed	0.1132	0.6882	0.1287	0.003691		8.917e-05	0.3799	0
6	31175667	rs9263911	HCG27-HLA-C	intergenic	NA	NA	G	A	Genotyped	0.419	0.9239	0.06981	0.144817	0.421	0.8509	0.09227	0.08016	0.02718		Genotyped	0.4323	0.6923	0.07881	3.078e-06		1.361e-06	0.0214	0.74
6	31175912	rs6919603	HCG27-HLA-C	intergenic	NA	NA	G	A	Imputed	0.2647	0.9748	0.07755	0.129431	0.2743	0.8429	0.1029	0.0967	0.02755		Imputed	0.2911	0.7206	0.08726	0.0001739		2.748e-05	0.0349	0.702
6	31175946	rs1619179	HCG27-HLA-C	intergenic	NA	NA	C	A	Imputed	0.03217	0.6367	0.2038	0.31166	0.03003	1.159	0.269	0.584	0.6207		Imputed	0.1205	1.611	0.1066	7.734e-06		0.005984	0.0003	0.879
6	31176226	rs3132506	HCG27-HLA-C	intergenic	NA	NA	C	T	Genotyped	0.2661	1.146	0.07643	0.0305746	0.267	1.16	0.1047	0.1571	0.009851		Genotyped	0.2564	1.287	0.08436	0.002797		8.38e-05	0.5619	0
6	31176246	rs4410769	HCG27-HLA-C	intergenic	NA	NA	T	C	Imputed	0.4755	0.9436	0.06907	0.080539	0.4665	0.8288	0.09102	0.03909	0.008603		Imputed	0.511	0.746826	0.07643	0.000133		5.506e-06	0.0739	0.616
6	31176928	rs9263916	HCG27-HLA-C	intergenic	NA	NA	C	T	Genotyped	0.09777	0.8671	0.1228	0.0133045	0.1005	0.8477	0.1514	0.2753	0.008213		Genotyped	0.1134	0.6865	0.1287	0.003471		8.435e-05	0.3718	0
6	31176948	rs3130511	HCG27-HLA-C	intergenic	NA	NA	T	C	Imputed	0.3282	1.06	0.07216	0.0570361	0.332	1.18	0.09756	0.08899	0.0111		Imputed	0.2824	1.316	0.08205	0.0008048		3.256e-05	0.1399	0.491
6	31177094	rs3130953	HCG27-HLA-C	intergenic	NA	NA	A	G	Imputed	0.3282	1.06	0.07216	0.0570361	0.332	1.18	0.09756	0.08899	0.0111		Imputed	0.2823	1.317	0.08203	0.0007794		3.171e-05	0.138	0.495
6	31177372	rs4457201	HCG27-HLA-C	intergenic	NA	NA	T	C	Imputed	0.3973	1.004	0.07002	0.136837	0.403	1.178	0.09281	0.0769	0.02482		Imputed	0.4268	1.404	0.0765	9.347e-06		2.698e-06	0.0054	0.809
6	31177503	rs3132505	HCG27-HLA-C	intergenic	NA	NA	T	G	Genotyped	0.2654	1.148	0.07642	0.029952	0.267	1.16	0.1047	0.1571	0.009664		Genotyped	0.2566	1.285	0.08437	0.002925		8.548e-05	0.5781	0
6	31178324	rs9263928	HCG27-HLA-C	intergenic	NA	NA	T	G	Imputed	0.3973	1.002	0.07006	0.141561	0.403	1.178	0.09281	0.0769	0.02575		Imputed	0.4267	1.405	0.0764	8.608e-06		2.659e-06	0.0049	0.812
6	31178328	rs9263929	HCG27-HLA-C	intergenic	NA	NA	G	A	Imputed	0.3973	1.002	0.07006	0.141561	0.403	1.178	0.09281	0.0769	0.02575		Imputed	0.4267	1.405	0.0764	8.608e-06		2.659e-06	0.0049	0.812
6	31178376	rs9263930	HCG27-HLA-C	intergenic	NA	NA	G	A	Imputed	0.09777	0.8671	0.1228	0.0133045	0.1005	0.8477	0.1514	0.2753	0.008213		Imputed	0.1133	0.6873	0.1287	0.00357		8.654e-05	0.3756	0
6	31178547	rs9263931	HCG27-HLA-C	intergenic	NA	NA	A	G	Imputed	0.3973	1.002	0.07006	0.141561	0.403	1.178	0.09281	0.0769	0.02575		Imputed	0.4267	1.405	0.0764	8.608e-06		2.659e-06	0.0049	0.812
6	31178613	rs9263932	HCG27-HLA-C	intergenic	NA	NA	A	C	Imputed	0.09777	0.8671	0.1228	0.0133045	0.1005	0.8477	0.1514	0.2753	0.008213		Imputed	0.1133	0.6873	0.1287	0.00357		8.654e-05	0.3756	0
6	31178626	rs9263933	HCG27-HLA-C	intergenic	NA	NA	A	G	Imputed	0.3973	1.002	0.07006	0.141561	0.403	1.178	0.09281	0.0769	0.02575		Imputed	0.4267	1.405	0.0764	8.608e-06		2.659e-06	0.0049	0.812
6	31179159	rs9263936	HCG27-HLA-C	intergenic	NA	NA	A	C	Imputed	0.3973	1.002	0.07004	0.137119	0.403	1.178	0.09281	0.0769	0.02488		Imputed	0.4267	1.405	0.07644	8.802e-06		2.586e-06	0.0049	0.812
6	31179193	rs3134785	HCG27-HLA-C	intergenic	NA	NA	A	G	Imputed	0.2661	1.146	0.07643	0.0305746	0.267	1.16	0.1047	0.1571	0.009851		Imputed	0.2557	1.284	0.08449	0.003066		9.101e-05	0.576	0
6	31179378	rs9263938	HCG27-HLA-C	intergenic	NA	NA	C	T	Imputed	0.3973	1.002	0.07004	0.137119	0.403	1.178	0.09281	0.0769	0.02488		Imputed	0.4267	1.405	0.07644	8.802e-06		2.586e-06	0.0049	0.812
6	31179492	rs9263940	HCG27-HLA-C	intergenic	NA	NA	C	T	Genotyped	0.3973	1.004	0.07002	0.134923	0.403	1.178	0.09281	0.0769	0.02445		Genotyped	0.4268	1.405	0.07644	8.742e-06		2.504e-06	0.0052	0.81
6	31180055	rs9263941	HCG27-HLA-C	intergenic	NA	NA	A	G	Imputed	0.09777	0.8671	0.1228	0.0133045	0.1005	0.8477	0.1514	0.2753	0.008213		Imputed	0.1133	0.6873	0.1287	0.00357		8.654e-05	0.3756	0
6	31180215	rs9263942	HCG27-HLA-C	intergenic	NA	NA	C	T	Imputed	0.09777	0.8671	0.1228	0.0133045	0.1005	0.8477	0.1514	0.2753	0.008213		Imputed	0.1133	0.6873	0.1287	0.00357		8.654e-05	0.3756	0
6	31180339	rs9263943	HCG27-HLA-C	intergenic	NA	NA	A	G	Imputed	0.09777	0.8671	0.1228	0.0133045	0.1005	0.8477	0.1514	0.2753	0.008213		Imputed	0.1133	0.6873	0.1287	0.00357		8.654e-05	0.3756	0
6	31180423	rs9263944	HCG27-HLA-C	intergenic	NA	NA	A	G	Genotyped	0.3973	1.004	0.07002	0.134923	0.403	1.178	0.09281	0.0769	0.02445		Genotyped	0.4268	1.405	0.07644	8.742e-06		2.504e-06	0.0052	0.81
6	31180642	rs9263946	HCG27-HLA-C	intergenic	NA	NA	C	T	Imputed	0.09777	0.8671	0.1228	0.0133045	0.1005	0.8477	0.1514	0.2753	0.008213		Imputed	0.1131	0.6881	0.1287	0.003678		8.89e-05	0.3794	0
6	31180680	rs9263947	HCG27-HLA-C	intergenic	NA	NA	T	G	Imputed	0.3973	1.004	0.07002	0.134923	0.403	1.178	0.09281	0.0769	0.02445		Imputed	0.4267	1.405	0.0764	8.643e-06		2.491e-06	0.0052	0.81
6	31181025	rs9263948	HCG27-HLA-C	intergenic	NA	NA	T	C	Genotyped	0.09777	0.8671	0.1228	0.0133045	0.1005	0.8477	0.1514	0.2753	0.008213		Genotyped	0.1134	0.6865	0.1287	0.003471		8.435e-05	0.3718	0
6	31181092	rs9263949	HCG27-HLA-C	intergenic	NA	NA	C	T	Imputed	0.09777	0.8671	0.1228	0.0133045	0.1005	0.8477	0.1514	0.2753	0.008213		Imputed	0.1134	0.6865	0.1287	0.003471		8.435e-05	0.3718	0
6	31181196	rs9263950	HCG27-HLA-C	intergenic	NA	NA	C	G	Imputed	0.09777	0.8671	0.1228	0.0133045	0.1005	0.8477	0.1514	0.2753	0.008213		Imputed	0.1134	0.6865	0.1287	0.003471		8.435e-05	0.3718	0
6	31181270	rs9263951	HCG27-HLA-C	intergenic	NA	NA	T	C	Imputed	0.09777	0.8671	0.1228	0.0133045	0.1005	0.8477	0.1514	0.2753	0.008213		Imputed	0.1132	0.6814	0.1292	0.002985		7.368e-05	0.3498	0.048
6	31181346	rs9263952	HCG27-HLA-C	intergenic	NA	NA	G	A	Imputed	0.3973	1.004	0.07002	0.134923	0.403	1.178	0.09281	0.0769	0.02445		Imputed	0.4267	1.402	0.07652	9.889e-06		2.753e-06	0.0056	0.807
6	31181708	rs9263953	HCG27-HLA-C	intergenic	NA	NA	T	C	Imputed	0.3973	1.004	0.07002	0.134923	0.403	1.178	0.09281	0.0769	0.02445		Imputed	0.4267	1.402	0.07653	9.914e-06		2.756e-06	0.0056	0.807
6	31182021	rs9263954	HCG27-HLA-C	intergenic	NA	NA	A	T	Imputed	0.09777	0.8671	0.1228	0.0133045	0.1005	0.8477	0.1514	0.2753	0.008213		Imputed	0.1132	0.6814	0.1292	0.002985		7.368e-05	0.3498	0.048
6	31182059	rs9263955	HCG27-HLA-C	intergenic	NA	NA	A	G	Imputed	0.09777	0.8671	0.1228	0.0133045	0.1005	0.8477	0.1514	0.2753	0.008213		Imputed	0.1132	0.6814	0.1292	0.002985		7.368e-05	0.3498	0.048
6	31182971	rs9263956	HCG27-HLA-C	intergenic	NA	NA	C	T	Imputed	0.4006	1.023	0.07029	0.0880727	0.4083	1.175	0.09258	0.08221	0.01631		Imputed	0.4285	1.394	0.07691	1.58e-05		2.283e-06	0.0122	0.773
6	31183509	rs3132502	HCG27-HLA-C	intergenic	NA	NA	A	G	Imputed	0.328	1.062	0.07215	0.0587864	0.3317	1.176	0.09762	0.09612	0.01217		Imputed	0.2846	1.314	0.08182	0.0008407		3.742e-05	0.1484	0.476
6	31184175	rs9263957	HCG27-HLA-C	intergenic	NA	NA	A	G	Genotyped	0.09777	0.8671	0.1226	0.0157813	0.1005	0.8477	0.1514	0.2753	0.009503		Genotyped	0.1134	0.6865	0.1287	0.003471		9.784e-05	0.3715	0
6	31184196	rs3869109	HCG27-HLA-C	intergenic	NA	NA	A	G	Genotyped	0.3973	1.004	0.07002	0.134923	0.403	1.178	0.09281	0.0769	0.02445		Genotyped	0.4268	1.405	0.07644	8.742e-06		2.504e-06	0.0052	0.81
6	31184524	rs3130514	HCG27-HLA-C	intergenic	NA	NA	G	C	Genotyped	0.2668	1.145	0.07613	0.0273436	0.2695	1.153	0.1035	0.1687	0.009489		Imputed	0.2559	1.283	0.08451	0.003187		9.062e-05	0.5655	0
6	31184553	rs9263959	HCG27-HLA-C	intergenic	NA	NA	C	G	Imputed	0.09777	0.8671	0.1228	0.0133045	0.1005	0.8477	0.1514	0.2753	0.008213		Imputed	0.1132	0.6875	0.1287	0.003601		8.72e-05	0.3765	0
6	31184877	rs9263960	HCG27-HLA-C	intergenic	NA	NA	T	C	Imputed	0.4034	1.021	0.07064	0.126715	0.4068	1.166	0.09334	0.1006	0.02775		Imputed	0.4336	1.407	0.07677	8.599e-06		2.934e-06	0.0088	0.789
6	31184903	rs9263961	HCG27-HLA-C	intergenic	NA	NA	T	C	Imputed	0.09777	0.8671	0.1228	0.0133045	0.1005	0.8477	0.1514	0.2753	0.008213		Imputed	0.1132	0.6875	0.1287	0.003601		8.72e-05	0.3765	0
6	31185803	rs9263962	HCG27-HLA-C	intergenic	NA	NA	A	G	Genotyped	0.118	0.7694	0.1125	0.00628329	0.121	0.8108	0.1396	0.133	0.00198		Imputed	0.1136	0.6846	0.1287	0.003243		1.955e-05	0.649	0
6	31186026	rs9263963	HCG27-HLA-C	intergenic	NA	NA	T	A	Genotyped	0.09777	0.8671	0.1228	0.0133045	0.1005	0.8477	0.1514	0.2753	0.008213		Genotyped	0.1134	0.6865	0.1287	0.003471		8.435e-05	0.3718	0
6	31186039	rs9263964	HCG27-HLA-C	intergenic	NA	NA	C	T	Genotyped	0.4176	0.9456	0.06938	0.232542	0.4235	1.141	0.09237	0.154	0.07117		Genotyped	0.4272	1.401	0.07636	9.938e-06		1.253e-05	0.0007	0.862
6	31186083	rs9263965	HCG27-HLA-C	intergenic	NA	NA	C	G	Imputed	0.09777	0.8671	0.1228	0.0133045	0.1005	0.8477	0.1514	0.2753	0.008213		Imputed	0.1134	0.6865	0.1287	0.003471		8.435e-05	0.3718	0
6	31186230	rs9263966	HCG27-HLA-C	intergenic	NA	NA	T	C	Genotyped	0.09777	0.8671	0.1228	0.0133045	0.1005	0.8477	0.1514	0.2753	0.008213		Imputed	0.1134	0.6859	0.1287	0.003392		8.264e-05	0.3689	0
6	31186245	rs9263967	HCG27-HLA-C	intergenic	NA	NA	A	G	Genotyped	0.3973	1.004	0.07002	0.134923	0.4025	1.183	0.09295	0.07071	0.02305		Genotyped	0.4268	1.405	0.07644	8.742e-06		2.312e-06	0.0052	0.81
6	31186368	rs9263968	HCG27-HLA-C	intergenic	NA	NA	G	A	Genotyped	0.3973	1.004	0.07002	0.134923	0.4025	1.183	0.09295	0.07071	0.02305		Genotyped	0.4272	1.41	0.07639	6.892e-06		1.942e-06	0.0046	0.814
6	31186647	rs9263971	HCG27-HLA-C	intergenic	NA	NA	T	C	Imputed	0.09777	0.8671	0.1228	0.0133045	0.1005	0.8477	0.1514	0.2753	0.008213		Imputed	0.1135	0.6853	0.1287	0.003323		8.115e-05	0.3661	0.005
6	31186837	rs9263972	HCG27-HLA-C	intergenic	NA	NA	A	G	Imputed	0.1175	0.7689	0.1128	0.00611849	0.1207	0.8027	0.1399	0.1163	0.001686		Imputed	0.1139	0.6822	0.1287	0.002964		1.538e-05	0.6617	0
6	31186869	rs9263974	HCG27-HLA-C	intergenic	NA	NA	A	G	Imputed	0.1175	0.7689	0.1128	0.00611849	0.1207	0.8027	0.1399	0.1163	0.001686		Imputed	0.1139	0.6822	0.1287	0.002964		1.538e-05	0.6617	0
6	31187075	rs3130467	HCG27-HLA-C	intergenic	NA	NA	T	C	Genotyped	0.3282	1.06	0.07215	0.0603507	0.332	1.191	0.09758	0.07356	0.01012		Imputed	0.2845	1.312	0.0818	0.0009032		3.247e-05	0.1446	0.483
6	31187414	rs9263976	HCG27-HLA-C	intergenic	NA	NA	A	G	Imputed	0.1175	0.7689	0.1128	0.00611849	0.1204	0.8072	0.14	0.1262	0.001831		Imputed	0.1139	0.6822	0.1287	0.002964		1.664e-05	0.6485	0
6	31187529	rs9263977	HCG27-HLA-C	intergenic	NA	NA	C	T	Imputed	0.1175	0.7689	0.1128	0.00611849	0.1204	0.8072	0.14	0.1262	0.001831		Imputed	0.1139	0.6822	0.1287	0.002964		1.664e-05	0.6485	0
6	31187568	rs9263978	HCG27-HLA-C	intergenic	NA	NA	A	G	Imputed	0.3973	1.004	0.07002	0.134923	0.4025	1.183	0.09295	0.07071	0.02305		Imputed	0.4265	1.405	0.07642	8.491e-06		2.273e-06	0.0052	0.81
6	31188397	rs9263980	HCG27-HLA-C	intergenic	NA	NA	A	G	Genotyped	0.3966	1.015	0.06995	0.114929	0.4025	1.183	0.09295	0.07071	0.01937		Genotyped	0.4268	1.405	0.07644	8.742e-06		1.83e-06	0.0073	0.797
6	31190303	rs3130517	HCG27-HLA-C	intergenic	NA	NA	C	T	Genotyped	0.3282	1.06	0.07215	0.0603507	0.331	1.18	0.09792	0.09049	0.01191		Imputed	0.2813	1.29	0.08267	0.002087		7.934e-05	0.1976	0.383
6	31191070	rs9263986	HCG27-HLA-C	intergenic	NA	NA	A	G	Imputed	0.3966	1.003	0.07012	0.133235	0.4013	1.179	0.09303	0.07634	0.02396		Imputed	0.4257	1.406	0.07664	8.943e-06		2.483e-06	0.005	0.811
6	31193211	rs4997405	HCG27-HLA-C	intergenic	NA	NA	C	T	Imputed	0.2462	0.8026	0.08008	0.907154	0.235	1.233	0.1095	0.05544	0.3008		Imputed	0.4146	1.401	0.0756	8.14e-06		0.0001212	1.51514e-06	0.925
6	31195996	rs7769059	HCG27-HLA-C	intergenic	NA	NA	A	G	Imputed	0.2771	1.093	0.07524	0.0230185	0.2803	1.241	0.103	0.03585	0.002115		Imputed	0.2666	1.341	0.08282	0.000393		2.958e-06	0.1802	0.416
6	31196554	rs1639108	HCG27-HLA-C	intergenic	NA	NA	C	T	Imputed	0.03808	0.6354	0.1922	0.186812	0.03784	1.242	0.2367	0.3605	0.598		Imputed	0.1192	1.6	0.1082	1.396e-05		0.008796	0.0002	0.886
6	31196862	rs1793894	HCG27-HLA-C	intergenic	NA	NA	A	G	Imputed	0.08108	0.7984	0.1266	0.840666	0.09666	1.181	0.1578	0.2907	0.6444		Imputed	0.1312	1.545	0.1034	2.592e-05		0.001165	0.0003	0.877
6	31200764	rs7757622	HCG27-HLA-C	intergenic	NA	NA	C	T	Imputed	0.2482	0.863	0.08001	0.819087	0.2442	1.173	0.1074	0.1364	0.4892		Imputed	0.4157	1.398	0.07573	9.821e-06		0.0003571	6.25215e-05	0.897
6	31201684	rs9264086	HCG27-HLA-C	intergenic	NA	NA	G	A	Imputed	0.2947	0.9098	0.07653	0.64869	0.2919	1.125	0.1018	0.2459	0.2932		Imputed	0.5373	1.39821	0.07676	1.257e-05		0.0001506	0.0004	0.873
6	31201772	rs6927080	HCG27-HLA-C	intergenic	NA	NA	C	G	Imputed	0.2947	0.9098	0.07651	0.696685	0.2911	1.131	0.1017	0.2269	0.3047		Imputed	0.5368	1.39528	0.07672	1.411e-05		0.0001738	0.0004	0.872
6	31207692	rs3868082	HCG27-HLA-C	intergenic	NA	NA	A	G	Genotyped	0.4504	0.8529	0.06779	0.725365	0.452	1.204	0.09241	0.04445	0.3683		Genotyped	0.4397	1.363	0.07525	3.853e-05		0.0004523	9.8307e-06	0.913
6	31221698	rs1793891	HCG27-HLA-C	intergenic	NA	NA	T	C	Imputed	0.1193	0.8347	0.1059	0.933528	0.1293	1.174	0.1416	0.2561	0.5478		Imputed	0.266	1.402	0.08074	2.864e-05		0.0008546	0.0005	0.868
6	31226591	rs2524130	HCG27-HLA-C	intergenic	NA	NA	T	C	Imputed	0.1176	0.8574	0.1069	0.881003	0.1294	1.22	0.1419	0.1612	0.4813		Imputed	0.2652	1.406	0.0807	2.44e-05		0.0005908	0.0011	0.854
6	31228084	rs2844630	HCG27-HLA-C	intergenic	NA	NA	T	G	Imputed	0.1174	0.853	0.1064	0.993184	0.1299	1.219	0.1415	0.162	0.4142		Imputed	0.2653	1.424	0.08029	1.057e-05		0.000268	0.0006	0.865
6	31228214	rs2428535	HCG27-HLA-C	intergenic	NA	NA	T	C	Imputed	0.1178	0.8815	0.1053	0.863752	0.1315	1.25	0.1405	0.112	0.4254		Imputed	0.2649	1.429	0.08024	8.793e-06		0.0002577	0.0012	0.851
6	31228282	rs4570007	HCG27-HLA-C	intergenic	NA	NA	T	C	Imputed	0.1178	0.8815	0.1053	0.863752	0.1315	1.25	0.1405	0.112	0.4254		Imputed	0.2648	1.429	0.08024	8.531e-06		0.0002529	0.0012	0.851
6	31228357	rs6939900	HCG27-HLA-C	intergenic	NA	NA	C	T	Imputed	0.5255	0.737463	0.06991	5.00327e-05	0.4761	1.04	0.09162	0.6669	0.002517		Imputed	0.5965	1.13507	0.07977	0.1123		0.2882	8.61001e-05	0.893
6	31228410	rs1986997	HCG27-HLA-C	intergenic	NA	NA	T	C	Imputed	0.245	0.834	0.08018	0.884682	0.2649	1.123	0.1056	0.2731	0.596		Imputed	0.3645	1.389	0.07721	2.078e-05		0.0008559	2.64567e-05	0.905
6	31228600	rs3130443	HCG27-HLA-C	intergenic	NA	NA	T	C	Imputed	0.1973	0.8879	0.08503	0.622158	0.2069	1.151	0.1147	0.219	0.7441		Imputed	0.271	1.42	0.07978	1.087e-05		0.001016	0.0003	0.877
6	31228634	rs3130444	HCG27-HLA-C	intergenic	NA	NA	C	T	Imputed	0.1178	0.8815	0.1055	0.882119	0.1323	1.267	0.1402	0.09137	0.3814		Imputed	0.2655	1.425	0.08016	9.862e-06		0.0002191	0.0013	0.849
6	31228860	rs2524122	HCG27-HLA-C	intergenic	NA	NA	A	C	Imputed	0.1178	0.8815	0.1053	0.863752	0.1323	1.267	0.1402	0.09137	0.3919		Imputed	0.2654	1.426	0.08016	9.633e-06		0.0002284	0.0013	0.85
6	31229279	rs9264393	HCG27-HLA-C	intergenic	NA	NA	NA	NA	Imputed	NA	NA	NA	NA	NA	NA	NA	NA	NA		Imputed	0.4724	0.669344	0.07615	1.326e-07		NA	NA	NA
6	31229307	rs9264396	HCG27-HLA-C	intergenic	NA	NA	T	C	Imputed	0.4085	0.8741	0.07002	0.0386937	0.3715	0.8534	0.09563	0.09744	0.008118		Imputed	0.414	0.738	0.07914	0.0001231		4.836e-06	0.2493	0.28
6	31229462	rs2844627	HCG27-HLA-C	intergenic	NA	NA	T	C	Imputed	0.1178	0.8815	0.1053	0.863752	0.1323	1.267	0.1402	0.09137	0.3919		Imputed	0.2654	1.426	0.08016	9.633e-06		0.0002284	0.0013	0.85
6	31229552	rs2844626	HCG27-HLA-C	intergenic	NA	NA	T	A	Imputed	0.3451	1.318	0.07121	0.00272568	0.3855	1.159	0.09572	0.1223	0.0008624		Imputed	0.3737	1.215	0.07702	0.01146		3.273e-05	0.5224	0
6	31229966	rs2245731	HCG27-HLA-C	intergenic	NA	NA	C	T	Imputed	0.4066	0.8912	0.06966	0.0619193	0.3694	0.8485	0.09576	0.08621	0.01176		Imputed	0.4127	0.7388	0.07903	0.0001279		7.687e-06	0.1959	0.387
6	31230221	rs2245738	HCG27-HLA-C	intergenic	NA	NA	C	A	Imputed	0.3494	1.3	0.07112	0.00339808	0.3899	1.186	0.09554	0.0735	0.0006235		Imputed	0.3781	1.227	0.07688	0.007689		1.615e-05	0.7181	0
6	31230800	rs2245822	HCG27-HLA-C	intergenic	NA	NA	A	G	Genotyped	0.118	0.8702	0.1055	0.918165	0.1325	1.272	0.14	0.08533	0.3523		Imputed	0.2628	1.393	0.08056	3.956e-05		0.0004255	0.0016	0.844
6	31230869	rs2524117	HCG27-HLA-C	intergenic	NA	NA	C	T	Imputed	0.348	1.308	0.07131	0.00321486	0.3908	1.188	0.09525	0.07097	0.0005723		Imputed	0.3772	1.22	0.07702	0.00979		1.939e-05	0.6744	0
6	31231176	rs2524116	HCG27-HLA-C	intergenic	NA	NA	T	C	Imputed	0.1168	0.8904	0.1056	0.850158	0.1318	1.273	0.1404	0.08546	0.39		Imputed	0.2628	1.393	0.08056	3.956e-05		0.0005136	0.003	0.827
6	31231454	rs2524114	HCG27-HLA-C	intergenic	NA	NA	G	A	Imputed	0.4303	1.258	0.06814	0.00273498	0.4677	1.163	0.09223	0.102	0.0007136		Imputed	0.3804	1.222	0.07744	0.009678		2.309e-05	0.7909	0
6	31231644	rs3888070	HCG27-HLA-C	intergenic	NA	NA	G	C	Imputed	0.4018	0.8928	0.07013	0.0739644	0.3671	0.8478	0.09558	0.08407	0.01382		Imputed	0.4043	0.7599	0.07932	0.0005386		3.02e-05	0.3092	0.148
6	31231692	rs2524113	HCG27-HLA-C	intergenic	NA	NA	G	T	Imputed	0.3413	1.305	0.0722	0.00530272	0.3803	1.179	0.09601	0.08628	0.001103		Imputed	0.3685	1.225	0.07839	0.009512		3.327e-05	0.674	0
6	31231780	rs2524112	HCG27-HLA-C	intergenic	NA	NA	G	A	Imputed	0.348	1.308	0.07122	0.0025775	0.3905	1.185	0.09528	0.07414	0.0004871		Imputed	0.374	1.234	0.07723	0.006542		1.086e-05	0.6887	0
6	31231784	rs2524111	HCG27-HLA-C	intergenic	NA	NA	T	A	Imputed	0.1168	0.8904	0.1056	0.850158	0.1324	1.265	0.1402	0.09425	0.4054		Imputed	0.2629	1.395	0.08047	3.46e-05		0.0005099	0.003	0.828
6	31231989	rs2853961	HCG27-HLA-C	intergenic	NA	NA	A	G	Genotyped	0.3939	1.234	0.06974	0.00870473	0.436	1.193	0.09462	0.06274	0.001299		Genotyped	0.385	1.225	0.07672	0.008123		3.294e-05	0.9584	0
6	31232247	rs77157990	HCG27-HLA-C	intergenic	NA	NA	C	T	Genotyped	0.3499	1.309	0.07115	0.00338263	0.391	1.185	0.09523	0.07535	0.0006359		Genotyped	0.3788	1.228	0.07678	0.007392		1.577e-05	0.6744	0
6	31232451	rs2524108	HCG27-HLA-C	intergenic	NA	NA	G	C	Imputed	0.1224	0.8665	0.1033	0.789432	0.1383	1.306	0.1372	0.05161	0.3522		Imputed	0.2721	1.44	0.07946	4.428e-06		0.0001145	0.0004	0.871
6	31232484	rs2853960	HCG27-HLA-C	intergenic	NA	NA	A	G	Imputed	0.1173	0.8822	0.1056	0.880323	0.1328	1.274	0.1401	0.08411	0.3709		Imputed	0.2631	1.394	0.08048	3.683e-05		0.0004489	0.0023	0.835
6	31232578	rs9264490	HCG27-HLA-C	intergenic	NA	NA	G	A	Imputed	0.1173	0.8822	0.1056	0.880323	0.1328	1.274	0.1401	0.08411	0.3709		Imputed	0.2631	1.394	0.08048	3.683e-05		0.0004489	0.0023	0.835
6	31232590	rs2524107	HCG27-HLA-C	intergenic	NA	NA	T	C	Imputed	0.349	1.31	0.07115	0.00298572	0.391	1.185	0.09523	0.07535	0.0005673		Imputed	0.3784	1.229	0.07671	0.007154		1.376e-05	0.6714	0
6	31232910	rs2524105	HCG27-HLA-C	intergenic	NA	NA	C	G	Imputed	0.4057	0.8838	0.0699	0.0574811	0.368	0.8508	0.09561	0.09113	0.01139		Imputed	0.4117	0.744	0.07889	0.0001778		9.674e-06	0.248	0.283
6	31233074	rs2853958	HCG27-HLA-C	intergenic	NA	NA	T	G	Imputed	0.1173	0.8822	0.1056	0.880323	0.1328	1.274	0.1401	0.08411	0.3709		Imputed	0.2631	1.394	0.08048	3.683e-05		0.0004489	0.0023	0.835
6	31233510	rs2248880	HCG27-HLA-C	intergenic	NA	NA	C	T	Imputed	0.1173	0.8822	0.1056	0.880323	0.1328	1.274	0.1401	0.08411	0.3709		Imputed	0.2633	1.393	0.08049	3.874e-05		0.0004628	0.0024	0.835
6	31233570	rs2248885	HCG27-HLA-C	intergenic	NA	NA	T	C	Imputed	0.3492	1.304	0.0711	0.00296226	0.391	1.185	0.09523	0.07535	0.0005629		Imputed	0.3784	1.23	0.07671	0.00696		1.326e-05	0.7004	0
6	31234114	rs2248902	HCG27-HLA-C	intergenic	NA	NA	A	G	Imputed	0.1173	0.8822	0.1056	0.880323	0.1328	1.274	0.1401	0.08411	0.3709		Imputed	0.2633	1.392	0.0805	3.955e-05		0.0004682	0.0024	0.834
6	31234569	rs115799091	HCG27-HLA-C	near-gene-3	NA	NA	T	C	Genotyped	0.4057	0.8843	0.06989	0.0580821	0.368	0.8508	0.09561	0.09113	0.01152		Genotyped	0.4118	0.7435	0.07895	0.000174		9.616e-06	0.2436	0.292
6	31235505	rs2853953	HCG27-HLA-C	near-gene-3	NA	NA	A	G	Genotyped	0.1208	0.8945	0.1028	0.930669	0.135	1.286	0.1373	0.06716	0.3136		Genotyped	0.265	1.388	0.08033	4.423e-05		0.0003666	0.0029	0.829
6	31235869	rs2853952	HCG27-HLA-C	near-gene-3	NA	NA	C	T	Genotyped	0.118	0.8782	0.1054	0.845748	0.134	1.312	0.1395	0.05157	0.3226		Genotyped	0.2669	1.374	0.08048	7.759e-05		0.000545	0.0025	0.833
6	31236115	rs2853951	HCG27-HLA-C	near-gene-3	NA	NA	C	T	Genotyped	0.1983	0.8177	0.08747	0.176049	0.2095	1.015	0.1107	0.8912	0.3111		Genotyped	0.3727	1.385	0.07716	2.453e-05		0.02754	3.01297e-05	0.904
6	31236316	rs2524098	HCG27-HLA-C	near-gene-3	NA	NA	G	T	Imputed	0.2024	NA	0.09022	0.123	0.2006	1.054	0.1136	0.6409	0.334		Imputed	0.3173	0.700771	0.07954	7.832e-06		0.01494	0.0131	0.769
6	31236339	rs2524097	HCG27-HLA-C	near-gene-3	NA	NA	T	C	Imputed	0.2024	NA	0.09022	0.123	0.1998	1.065	0.114	0.5791	0.3606		Imputed	0.3172	0.699301	0.07947	6.827e-06		0.01266	0.0102	0.782
6	31236523	rs9264586	HCG27-HLA-C	near-gene-3	NA	NA	A	G	Imputed	0.1905	NA	0.09149	0.104961	0.1955	1.05	0.1152	0.6741	0.2881		Imputed	0.3183	0.702741	0.07966	9.655e-06		0.02005	0.0164	0.757
6	31236524	rs9264587	HCG27-HLA-C	near-gene-3	NA	NA	A	G	Imputed	0.1917	NA	0.09144	0.0807294	0.195	1.05	0.1152	0.6731	0.2452		Imputed	0.3191	0.695894	0.07988	5.66e-06		0.01983	0.0135	0.768
6	31236567	rs1049281	HLA-C	utr-3	NA	NA	NA	NA	NA	NA	NA	NA	NA	NA	NA	NA	NA	NA		Genotyped	0.3237	0.711744	0.07916	1.773e-05		NA	NA	NA
6	31237048	rs9264594	HLA-C	intron	NA	NA	A	G	Imputed	0.1892	0.8052	0.09104	0.0702762	0.1927	1.027	0.1145	0.8151	0.1853		Imputed	0.3155	1.442	0.07984	4.572e-06		0.02595	7.50456e-06	0.915
6	31237061	rs2894204	HLA-C	intron	NA	NA	C	T	Imputed	0.289	0.8111	0.07564	0.252395	0.2921	1.041	0.1001	0.6898	0.4907		Imputed	0.3321	1.497	0.07935	3.637e-07		0.002409	1.52668e-07	0.936
6	31237124	rs1130838	HLA-C	missense	THR,ALA	363/367	T	C	Imputed	0.1892	0.8052	0.09104	0.0702762	0.1927	1.027	0.1145	0.8151	0.1853		Imputed	0.3155	1.442	0.07984	4.572e-06		0.02595	7.50456e-06	0.915
6	31237162	rs35708511	HLA-C	missense-near-splice	CYS,SER	350/367	C	G	Imputed	0.1892	0.8052	0.09104	0.0702762	0.1927	1.027	0.1145	0.8151	0.1853		Imputed	0.3155	1.442	0.07984	4.572e-06		0.02595	7.50456e-06	0.915
6	31237230	rs9264596	HLA-C	intron	NA	NA	A	G	Imputed	0.1892	0.8052	0.09096	0.0759132	0.1927	1.027	0.1145	0.8151	0.1948		Imputed	0.3151	1.445	0.07982	3.975e-06		0.02328	6.7904e-06	0.916
6	31237233	rs9264597	HLA-C	intron	NA	NA	A	G	Imputed	0.2731	0.8054	0.07816	0.204403	0.27	1.004	0.1028	0.9695	0.3158		Imputed	0.3227	1.438	0.07951	4.923e-06		0.01432	1.16243e-06	0.927
6	31237255	rs2523609	HLA-C	intron	NA	NA	G	A	Imputed	0.2704	0.7648	0.07959	0.00371992	0.2693	0.9754	0.1022	0.8071	0.01289		Imputed	0.3538	1.396	0.07856	2.168e-05		0.2461	4.49558e-07	0.932
6	31237323	rs68094471	HLA-C	intron	NA	NA	A	G	Imputed	0.1892	0.8052	0.09096	0.0759132	0.1927	1.027	0.1145	0.8151	0.1948		Imputed	0.3148	1.44	0.07973	4.873e-06		0.02509	7.77187e-06	0.915
6	31237333	rs66772001	HLA-C	intron	NA	NA	T	A	Imputed	0.1892	0.8052	0.09096	0.0759132	0.1927	1.027	0.1145	0.8151	0.1948		Imputed	0.3148	1.44	0.07973	4.873e-06		0.02509	7.77187e-06	0.915
6	31237405	rs56010430	HLA-C	intron	NA	NA	C	T	Genotyped	0.1892	0.8052	0.09055	0.0990775	0.1935	1.017	0.1141	0.8827	0.2127		Genotyped	0.3188	1.42	0.07957	1.034e-05		0.0301	1.23729e-05	0.912
6	31237437	rs66459704	HLA-C	intron	NA	NA	T	C	Imputed	0.1892	0.8052	0.09062	0.0928181	0.1935	1.017	0.1141	0.8827	0.2036		Imputed	0.3185	1.42	0.07961	1.08e-05		0.03211	1.25599e-05	0.911
6	31237449	rs68037221	HLA-C	intron	NA	NA	T	C	Imputed	0.183	0.7789	0.09175	0.0709652	0.1854	0.9749	0.1159	0.8266	0.1122		Imputed	0.3017	1.394	0.08064	3.753e-05		0.08531	8.5464e-06	0.914
6	31237463	rs66620546	HLA-C	intron	NA	NA	C	G	Imputed	0.1892	0.8052	0.09062	0.0928181	0.1935	1.017	0.1141	0.8827	0.2036		Imputed	0.3185	1.42	0.07961	1.08e-05		0.03211	1.25599e-05	0.911
6	31237563	rs3819287	HLA-C	intron	NA	NA	C	T	Imputed	0.1892	0.8052	0.09062	0.0928181	0.1935	1.017	0.1141	0.8827	0.2036		Imputed	0.3185	1.42	0.07961	1.08e-05		0.03211	1.25599e-05	0.911
6	31237592	rs9264606	HLA-C	intron	NA	NA	A	C	Imputed	0.1892	0.8052	0.09062	0.0928181	0.1935	1.017	0.1141	0.8827	0.2036		Imputed	0.3185	1.42	0.07961	1.08e-05		0.03211	1.25599e-05	0.911
6	31237660	rs9264608	HLA-C	intron	NA	NA	A	G	Imputed	0.1895	0.8052	0.09062	0.0901233	0.1935	1.017	0.1141	0.8827	0.1997		Imputed	0.3185	1.42	0.07961	1.08e-05		0.03274	1.25599e-05	0.911
6	31237664	rs9264609	HLA-C	intron	NA	NA	C	T	Imputed	0.1895	0.8052	0.09062	0.0901233	0.1935	1.017	0.1141	0.8827	0.1997		Imputed	0.3185	1.42	0.07961	1.08e-05		0.03274	1.25599e-05	0.911
6	31237802	rs17413387	HLA-C	missense	VAL,ALA	319/367	A	G	Imputed	0.1989	0.8571	0.08856	0.128447	0.2063	1.023	0.1113	0.8407	0.2672		Imputed	0.3184	1.428	0.07958	7.441e-06		0.02034	7.19168e-05	0.895
6	31237876	rs9264622	HLA-C	intron	NA	NA	A	G	Imputed	0.1893	0.8046	0.09069	0.0864927	0.1937	1.014	0.1141	0.9022	0.1893		Imputed	0.319	1.433	0.07954	6.058e-06		0.02784	8.12959e-06	0.915
6	31238029	rs2308622	HLA-C	missense	MET,VAL	285/367	NA	NA	Imputed	NA	NA	NA	NA	NA	NA	NA	NA	NA		Imputed	0.3219	0.705716	0.07995	1.321e-05		NA	NA	NA
6	31238053	rs707908	HLA-C	missense	GLN,GLU	277/367	G	C	Imputed	0.2821	0.7926	0.07915	0.192834	0.279	0.9862	0.1038	0.8934	0.2579		Imputed	0.3296	1.423	0.07952	9.054e-06		0.02128	1.02584e-06	0.927
6	31238135	rs1050317	HLA-C	coding-synonymous	NA	249/367	NA	NA	Imputed	NA	NA	NA	NA	NA	NA	NA	NA	NA		Imputed	0.326	0.708717	0.08031	1.781e-05		NA	NA	NA
6	31238138	rs1050320	HLA-C	coding-synonymous	NA	248/367	NA	NA	Imputed	NA	1.3077	NA	NA	0.2009	NA	NA	NA	NA		Imputed	0.3224	0.708717	0.08027	1.803e-05		NA	NA	NA
6	31238230	rs1050716	HLA-C	missense	LEU,VAL	218/367	G	C	Imputed	0.1901	0.8043	0.09054	0.0922476	0.1935	1.017	0.1141	0.8827	0.203		Imputed	0.3186	1.419	0.07963	1.096e-05		0.03222	1.23112e-05	0.912
6	31238234	rs1050344	HLA-C	coding-synonymous	NA	216/367	G	A	Imputed	0.1901	0.8043	0.09054	0.0922476	0.1935	1.017	0.1141	0.8827	0.203		Imputed	0.3186	1.418	0.0796	1.135e-05		0.0328	1.26229e-05	0.911
6	31238259	rs1131096	HLA-C	missense	PRO,HIS	208/367	G	T	Genotyped	0.2737	0.8027	0.07787	0.20916	0.2715	0.9945	0.1022	0.9567	0.2951		Genotyped	0.3267	1.41	0.07923	1.46e-05		0.02384	2.24906e-06	0.923
6	31238297	rs9264636	HLA-C	intron	NA	NA	C	T	Imputed	0.1901	0.8043	0.09054	0.0922476	0.1935	1.017	0.1141	0.8827	0.203		Imputed	0.3186	1.419	0.07963	1.096e-05		0.03222	1.23112e-05	0.912
6	31238308	rs9264637	HLA-C	intron	NA	NA	G	C	Imputed	0.1901	0.8043	0.09054	0.0922476	0.1935	1.017	0.1141	0.8827	0.203		Imputed	0.3186	1.419	0.07963	1.096e-05		0.03222	1.23112e-05	0.912
6	31238318	rs9264638	HLA-C	intron	NA	NA	G	A	Imputed	0.2731	0.8054	0.07792	0.212543	0.2708	0.997	0.1025	0.9766	0.3055		Imputed	0.3261	1.413	0.07933	1.301e-05		0.02182	2.44859e-06	0.923
6	31238372	rs9264640	HLA-C	intron	NA	NA	C	G	Imputed	0.1901	0.8043	0.09054	0.0922476	0.1935	1.017	0.1141	0.8827	0.203		Imputed	0.3186	1.419	0.07963	1.096e-05		0.03222	1.23112e-05	0.912
6	31238492	rs9264643	HLA-C	intron	NA	NA	C	A	Imputed	0.1897	0.8043	0.09054	0.0952721	0.1935	1.017	0.1141	0.8827	0.2075		Imputed	0.3186	1.419	0.07963	1.096e-05		0.03147	1.23112e-05	0.912
6	31238524	rs9264645	HLA-C	intron	NA	NA	G	A	Imputed	0.2728	0.8054	0.07791	0.216222	0.2708	0.997	0.1025	0.9766	0.3094		Imputed	0.3261	1.413	0.07933	1.301e-05		0.02146	2.43637e-06	0.923
6	31238535	rs9264646	HLA-C	intron	NA	NA	T	C	Imputed	0.2728	0.8054	0.07791	0.216222	0.2708	0.997	0.1025	0.9766	0.3094		Imputed	0.3262	1.413	0.07933	1.324e-05		0.02166	2.43637e-06	0.923
6	31238613	rs9264647	HLA-C	intron	NA	NA	A	G	Imputed	0.1897	0.8043	0.09054	0.0952721	0.1935	1.017	0.1141	0.8827	0.2075		Imputed	0.3186	1.419	0.07963	1.096e-05		0.03147	1.23112e-05	0.912
6	31238762	rs9264652	HLA-C	intron	NA	NA	T	C	Imputed	0.189	0.819	0.09075	0.114733	0.1935	1.017	0.1141	0.8827	0.2353		Imputed	0.3183	1.421	0.07966	1.012e-05		0.02669	2.30004e-05	0.906
6	31238814	rs9264653	HLA-C	intron	NA	NA	T	C	Imputed	0.2825	0.8225	0.07838	0.300907	0.2776	0.9635	0.1037	0.7198	0.295		Imputed	0.3391	1.417	0.08024	1.411e-05		0.02331	5.1578e-06	0.918
6	31238851	rs2308604	HLA-C	coding-synonymous-near-splice	NA	206/367	T	C	Imputed	0.1701	0.7563	0.09611	0.0585041	0.1743	0.9385	0.1194	0.595	0.06578		Imputed	0.2978	1.4	0.08133	3.552e-05		0.1165	3.63464e-06	0.92
6	31239205	rs9264663	HLA-C	intron	NA	NA	C	T	Imputed	0.1999	0.8945	0.08734	0.316851	0.212	1.006	0.1107	0.9588	0.4366		Imputed	0.3204	1.415	0.0801	1.458e-05		0.01399	0.0003	0.876
6	31239227	rs9264664	HLA-C	intron	NA	NA	C	T	Imputed	0.2818	0.8655	0.07712	0.370197	0.2859	0.9927	0.1018	0.9428	0.4437		Imputed	0.3282	1.408	0.07966	1.761e-05		0.01491	4.58562e-05	0.9
6	31239407	rs17408553	HLA-C	missense	ASN,LYS	104/367	G	T	Imputed	0.4838	0.8776	0.06822	0.362575	0.4624	0.8947	0.0917	0.225	0.1466		Imputed	0.6488	1.45307	0.0822	5.465e-06		0.03245	3.06642e-06	0.921
6	31239417	rs2308557	HLA-C	missense	SER,ASN	101/367	C	T	Genotyped	0.4874	0.8821	0.06723	0.311555	0.459	0.8756	0.09144	0.1464	0.09429		Genotyped	0.6464	1.43534	0.0816	9.467e-06		0.0608	3.76411e-06	0.92
6	31239430	rs41543814	HLA-C	missense	ALA,THR	97/367	T	C	Imputed	0.4079	0.8841	0.06992	0.0818394	0.369	0.8586	0.09597	0.1122	0.01918		Imputed	0.4107	0.7769	0.07891	0.001377		9.341e-05	0.4569	0
6	31239752	rs9264671	HLA-C	intron	NA	NA	C	T	Imputed	0.2159	0.9406	0.08411	0.591552	0.2287	1.006	0.1083	0.9582	0.6872		Imputed	0.3206	1.425	0.07998	9.393e-06		0.005426	0.0008	0.86
6	31239802	rs1050451	HLA-C	missense	GLY,ALA	16/367	C	G	Imputed	0.2246	0.9707	0.08135	0.622727	0.2447	1.03	0.1056	0.7772	0.8176		Imputed	0.3181	1.418	0.07972	1.165e-05		0.003964	0.0021	0.838
6	31239827	rs2308525	HLA-C	missense	ALA,THR	8/367	C	T	Imputed	0.2999	0.9089	0.07492	0.761621	0.3061	0.9899	0.09998	0.9193	0.7605		Imputed	0.3257	1.41	0.0794	1.522e-05		0.005338	0.0002	0.885
6	31239855	rs7767581	HLA-C	utr-5	NA	NA	C	G	Imputed	0.2159	0.9406	0.08411	0.591552	0.2287	1.006	0.1083	0.9582	0.6872		Imputed	0.3181	1.416	0.0797	1.286e-05		0.006127	0.0009	0.856
6	31239868	rs9264674	HLA-C-HLA-B	near-gene-5	NA	NA	G	C	Imputed	0.2159	0.9406	0.08411	0.591552	0.2287	1.006	0.1083	0.9582	0.6872		Imputed	0.3181	1.416	0.0797	1.286e-05		0.006127	0.0009	0.856
6	31240060	rs2844622	HLA-C-HLA-B	near-gene-5	NA	NA	A	G	Imputed	0.2947	0.8906	0.07539	0.660138	0.2983	0.9707	0.1007	0.7678	0.5966		Imputed	0.3109	1.389	0.08063	4.538e-05		0.01448	0.0002	0.885
6	31240180	rs2524093	HLA-C-HLA-B	near-gene-5	NA	NA	A	C	Imputed	0.2162	0.9406	0.08411	0.584326	0.2287	1.006	0.1083	0.9582	0.681		Imputed	0.3182	1.417	0.07975	1.232e-05		0.006107	0.0009	0.857
6	31241092	rs2523599	HLA-C-HLA-B	near-gene-5	NA	NA	C	G	Imputed	0.2996	0.7975	0.07523	0.211513	0.2967	1.007	0.09883	0.9461	0.3316		Imputed	0.36	1.452	0.07893	2.342e-06		0.01007	2.49203e-07	0.934
6	31242089	rs2524080	HLA-C-HLA-B	intergenic	NA	NA	A	T	Imputed	0.1662	0.7281	0.097	0.140129	0.1594	0.9904	0.1252	0.9385	0.2157		Imputed	0.2867	1.442	0.08111	6.387e-06		0.02409	3.62588e-07	0.933
6	31242223	rs2844619	HLA-C-HLA-B	intergenic	NA	NA	C	G	Imputed	0.3541	0.7466	0.07293	0.0124993	0.3469	0.9719	0.09481	0.7634	0.02812		Imputed	0.3639	1.381	0.07831	3.747e-05		0.1996	6.59084e-08	0.94
6	31243830	rs2524076	HLA-C-HLA-B	intergenic	NA	NA	G	A	Imputed	0.3123	0.8496	0.07357	0.0709737	0.3081	1.039	0.09583	0.6875	0.2216		Imputed	0.3898	1.407	0.07747	1.048e-05		0.0289	1.3606e-05	0.911
6	31243895	rs3094680	HLA-C-HLA-B	intergenic	NA	NA	C	T	Imputed	0.3128	0.8481	0.07355	0.0711926	0.3083	1.038	0.09583	0.6992	0.2184		Imputed	0.3897	1.408	0.07747	1.009e-05		0.029	1.21279e-05	0.912
6	31243971	rs2844612	HLA-C-HLA-B	intergenic	NA	NA	A	G	Genotyped	0.1844	0.7745	0.09149	0.0787488	0.187	0.9849	0.1152	0.8949	0.134		Genotyped	0.303	1.396	0.08054	3.389e-05		0.0713	6.58972e-06	0.916
6	31243979	rs2844611	HLA-C-HLA-B	intergenic	NA	NA	T	A	Imputed	0.1839	0.781	0.09167	0.0752828	0.187	0.9849	0.1152	0.8949	0.1298		Imputed	0.3029	1.397	0.08052	3.273e-05		0.07217	8.89519e-06	0.914
6	31244021	rs2524074	HLA-C-HLA-B	intergenic	NA	NA	G	A	Genotyped	0.1844	0.7745	0.09149	0.0787488	0.187	0.9849	0.1152	0.8949	0.134		Genotyped	0.3034	1.394	0.08052	3.714e-05		0.07362	6.9972e-06	0.916
6	31247203	rs2853946	HLA-C-HLA-B	intergenic	NA	NA	A	T	Imputed	0.474	0.753012	0.06803	0.047251	0.4975	0.9464	0.09021	0.5411	0.04965		Imputed	0.689	1.51217	0.08588	1.466e-06		0.0519	1.48924e-09	0.951
6	31247414	rs2844608	HLA-C-HLA-B	intergenic	NA	NA	T	C	Imputed	0.4062	1.286	0.06967	0.00692462	0.4129	0.8939	0.09042	0.2148	0.1472		Imputed	0.3789	0.6716	0.08109	9.124e-07		0.01773	6.74139e-09	0.947
6	31247758	rs2853944	HLA-C-HLA-B	intergenic	NA	NA	T	C	Imputed	0.1835	0.7607	0.0923	0.0539598	0.1861	0.9848	0.1158	0.8948	0.1022		Imputed	0.3018	1.382	0.08088	6.223e-05		0.1076	6.02255e-06	0.917
6	31248432	rs2844606	HLA-C-HLA-B	intergenic	NA	NA	A	G	Imputed	0.4809	0.776398	0.06823	0.00531886	0.4874	1.089	0.09013	0.344	0.09123		Imputed	0.5761	1.45455	0.07866	1.899e-06		0.03524	1.02601e-08	0.946
6	31248591	rs2844605	HLA-C-HLA-B	intergenic	NA	NA	A	C	Imputed	0.4809	0.776398	0.06823	0.00531886	0.4874	1.089	0.09013	0.344	0.09123		Imputed	0.5759	1.45582	0.07868	1.809e-06		0.03469	9.85783e-09	0.946
6	31249217	rs2253491	HLA-C-HLA-B	intergenic	NA	NA	A	G	Imputed	0.1299	0.8317	0.1045	0.154994	0.1271	0.9822	0.1353	0.8947	0.22		Imputed	0.2127	1.448	0.08681	2.04e-05		0.0377	0.0001	0.888
6	31249593	rs7766089	HLA-C-HLA-B	intergenic	NA	NA	NA	NA	Imputed	NA	NA	NA	NA	NA	NA	NA	NA	NA		Imputed	0.3345	0.646831	0.08015	5.413e-08		NA	NA	NA
6	31250507	rs2844604	HLA-C-HLA-B	intergenic	NA	NA	A	G	Genotyped	0.273	0.7855	0.07752	0.802066	0.279	1.103	0.1034	0.3441	0.7229		Genotyped	0.4127	1.468	0.07475	2.786e-07		0.0001306	4.71468e-08	0.941
6	31250642	rs2853939	HLA-C-HLA-B	intergenic	NA	NA	T	C	Imputed	0.273	0.7855	0.07752	0.802066	0.279	1.103	0.1034	0.3441	0.7229		Imputed	0.4128	1.466	0.07461	3.007e-07		0.0001372	4.93169e-08	0.941
6	31250823	rs2524059	HLA-C-HLA-B	intergenic	NA	NA	C	G	Genotyped	0.2716	0.7984	0.07747	0.87163	0.2785	1.109	0.1036	0.3187	0.6479		Imputed	0.4128	1.466	0.07461	3.007e-07		0.0001017	1.16544e-07	0.937
6	31250854	rs2844603	HLA-C-HLA-B	intergenic	NA	NA	A	G	Genotyped	0.273	0.7855	0.07752	0.802066	0.279	1.103	0.1034	0.3441	0.7229		Imputed	0.4128	1.466	0.07461	3.007e-07		0.0001372	4.93169e-08	0.941
6	31251477	rs2853938	HLA-C-HLA-B	intergenic	NA	NA	T	C	Imputed	0.273	0.7855	0.07752	0.802066	0.279	1.103	0.1034	0.3441	0.7229		Imputed	0.4129	1.466	0.07462	3.019e-07		0.0001373	4.93169e-08	0.941
6	31252469	rs2524053	HLA-C-HLA-B	intergenic	NA	NA	T	G	Genotyped	0.273	0.7855	0.07752	0.802066	0.279	1.103	0.1034	0.3441	0.7229		Genotyped	0.4131	1.465	0.07468	3.141e-07		0.0001392	5.18454e-08	0.94
6	31253878	rs2853935	HLA-C-HLA-B	intergenic	NA	NA	C	T	Imputed	0.273	0.7855	0.07752	0.813066	0.279	1.103	0.1034	0.3441	0.7142		Imputed	0.4124	1.458	0.07463	4.271e-07		0.0001599	6.62388e-08	0.94
6	31253996	rs2524052	HLA-C-HLA-B	intergenic	NA	NA	A	G	Genotyped	0.2709	0.7946	0.0776	0.840645	0.275	1.119	0.1036	0.2782	0.634		Genotyped	0.4127	1.459	0.07463	4.232e-07		0.0001145	1.17715e-07	0.937
6	31254088	rs2853933	HLA-C-HLA-B	intergenic	NA	NA	T	C	Genotyped	0.273	0.7855	0.07752	0.802066	0.279	1.103	0.1034	0.3441	0.7229		Genotyped	0.4127	1.459	0.07463	4.232e-07		0.0001631	6.36415e-08	0.94
6	31255007	rs2853931	HLA-C-HLA-B	intergenic	NA	NA	C	T	Imputed	0.273	0.7855	0.07752	0.802066	0.279	1.103	0.1034	0.3441	0.7229		Imputed	0.4124	1.459	0.07461	4.164e-07		0.0001635	6.36415e-08	0.94
6	31257625	rs2524040	HLA-C-HLA-B	intergenic	NA	NA	T	C	Genotyped	0.2723	0.7914	0.07748	0.843464	0.279	1.103	0.1034	0.3441	0.6909		Genotyped	0.4131	1.465	0.07468	3.141e-07		0.0001228	7.69585e-08	0.939
6	31258255	rs2844595	HLA-C-HLA-B	intergenic	NA	NA	G	C	Imputed	0.2723	0.7914	0.07755	0.813461	0.2788	1.106	0.1034	0.3315	0.7031		Imputed	0.4127	1.466	0.07467	2.936e-07		0.0001249	7.50584e-08	0.939
6	31259579	rs2524163	HLA-C-HLA-B	intergenic	NA	NA	C	T	Genotyped	0.2723	0.7914	0.07748	0.843464	0.279	1.103	0.1034	0.3441	0.6909		Genotyped	0.4131	1.465	0.07468	3.141e-07		0.0001228	7.69585e-08	0.939
6	31259798	rs2524161	HLA-C-HLA-B	intergenic	NA	NA	C	G	Genotyped	0.273	0.7921	0.07757	0.837187	0.2815	1.092	0.1035	0.3947	0.7375		Genotyped	0.4131	1.465	0.07468	3.141e-07		0.0001473	8.29523e-08	0.939
6	31259930	rs2524159	HLA-C-HLA-B	intergenic	NA	NA	A	G	Genotyped	0.2723	0.7914	0.07748	0.843464	0.279	1.103	0.1034	0.3441	0.6909		Genotyped	0.4131	1.465	0.07468	3.141e-07		0.0001228	7.69585e-08	0.939
6	31260331	rs2524157	HLA-C-HLA-B	intergenic	NA	NA	G	C	Genotyped	0.2723	0.7914	0.07748	0.843464	0.279	1.103	0.1034	0.3441	0.6909		Genotyped	0.4134	1.462	0.07462	3.582e-07		0.0001317	8.46281e-08	0.939
6	31260397	rs2524156	HLA-C-HLA-B	intergenic	NA	NA	A	G	Genotyped	0.2723	0.7914	0.07748	0.843464	0.279	1.103	0.1034	0.3441	0.6909		Genotyped	0.4131	1.465	0.07468	3.141e-07		0.0001228	7.69585e-08	0.939
6	31261185	rs2213140	HLA-C-HLA-B	intergenic	NA	NA	T	C	Genotyped	0.2723	0.7914	0.07748	0.843464	0.279	1.103	0.1034	0.3441	0.6909		Genotyped	0.4132	1.464	0.07465	3.327e-07		0.0001266	7.93022e-08	0.939
6	31261196	rs2243866	HLA-C-HLA-B	intergenic	NA	NA	G	A	Genotyped	0.2716	0.7914	0.07776	0.919316	0.277	1.089	0.1043	0.413	0.689		Imputed	0.4132	1.464	0.07465	3.327e-07		0.0001256	8.50523e-08	0.939
6	31261276	rs2243868	HLA-C-HLA-B	intergenic	NA	NA	A	G	Genotyped	0.2723	0.7914	0.07748	0.843464	0.279	1.103	0.1034	0.3441	0.6909		Imputed	0.4131	1.464	0.07459	3.23e-07		0.0001256	7.85131e-08	0.939
6	31263510	rs2524143	HLA-C-HLA-B	intergenic	NA	NA	T	C	Genotyped	0.09497	0.7472	0.1221	0.477058	0.0975	0.9944	0.1553	0.9714	0.5513		Genotyped	0.2579	1.518	0.08303	5.019e-07		0.002182	4.9804e-06	0.918
6	31263522	rs2524142	HLA-C-HLA-B	intergenic	NA	NA	C	G	Genotyped	0.1229	0.9816	0.1031	0.644288	0.133	0.9922	0.1343	0.9535	0.6836		Imputed	0.258	1.521	0.08308	4.466e-07		0.001308	0.001	0.856
6	31264133	rs2524139	HLA-C-HLA-B	intergenic	NA	NA	G	C	Imputed	0.1222	0.9905	0.1036	0.614006	0.133	0.9922	0.1343	0.9535	0.6585		Imputed	0.257	1.519	0.08312	4.971e-07		0.001511	0.0013	0.85
6	31264582	rs2524137	HLA-C-HLA-B	intergenic	NA	NA	C	T	Genotyped	0.1236	1.022	0.1009	0.5596	0.1375	0.9812	0.1287	0.8831	0.7003		Imputed	0.2944	1.479	0.08053	1.159e-06		0.0002596	0.0029	0.828
6	31265135	rs2524129	HLA-C-HLA-B	intergenic	NA	NA	C	G	Genotyped	0.1222	0.9905	0.1035	0.545846	0.1325	0.9815	0.1345	0.8896	0.6844		Genotyped	0.2579	1.506	0.08298	7.94e-07		0.0001967	0.0014	0.847
6	31265262	rs2246954	HLA-C-HLA-B	intergenic	NA	NA	A	G	Genotyped	0.3303	0.9437	0.07282	0.657434	0.3395	1.116	0.09676	0.2577	0.3054		Genotyped	0.4501	1.46	0.0743	3.602e-07		1.923e-05	0.0001	0.887
6	31265490	rs2247056	HLA-C-HLA-B	intergenic	NA	NA	T	C	Genotyped	0.1222	1.001	0.1034	0.5055	0.133	0.9748	0.1344	0.8496	0.6698		Genotyped	0.2577	1.509	0.08305	7.376e-07		0.0001785	0.0015	0.846
6	31265737	rs2853923	HLA-C-HLA-B	intergenic	NA	NA	A	G	Imputed	0.4734	0.7929	0.06813	0.0974619	0.48	1.054	0.09069	0.565	0.3172		Imputed	0.5307	1.42694	0.07681	3.687e-06		0.01259	7.50584e-08	0.939
6	31266117	rs2524095	HLA-C-HLA-B	intergenic	NA	NA	A	C	Genotyped	0.2989	0.903	0.07466	0.445302	0.3145	1.081	0.09901	0.4302	0.2795		Genotyped	0.4118	1.465	0.07465	3.128e-07		1.472e-05	2.35826e-05	0.906
6	31266190	rs2853922	HLA-C-HLA-B	intergenic	NA	NA	A	G	Genotyped	0.2989	0.903	0.07466	0.445302	0.315	1.076	0.09881	0.4603	0.2929		Genotyped	0.4118	1.465	0.07465	3.128e-07		1.622e-05	2.30004e-05	0.906
6	31266522	rs2524089	HLA-C-HLA-B	intergenic	NA	NA	G	T	Genotyped	0.2989	0.903	0.07466	0.445302	0.3145	1.081	0.09901	0.4302	0.2795		Genotyped	0.4116	1.467	0.07468	2.941e-07		1.419e-05	2.22093e-05	0.907
6	31267061	rs2853921	HLA-C-HLA-B	intergenic	NA	NA	A	G	Imputed	0.2989	0.903	0.07466	0.445302	0.3145	1.081	0.09901	0.4302	0.2795		Imputed	0.4121	1.466	0.07473	3.063e-07		1.468e-05	2.31157e-05	0.906
6	31267422	rs2524060	HLA-C-HLA-B	intergenic	NA	NA	A	C	Genotyped	0.1222	1.001	0.1034	0.5055	0.133	0.9748	0.1344	0.8496	0.6698		Genotyped	0.2577	1.509	0.08305	7.376e-07		0.0001785	0.0015	0.846
6	31268114	rs2524046	HLA-C-HLA-B	intergenic	NA	NA	T	C	Imputed	0.1695	0.759	0.09495	0.0132399	0.1347	0.9199	0.1361	0.5398	0.01809		Imputed	0.1821	0.6996	0.1063	0.0007794		5.507e-05	0.2803	0.214
6	31268115	rs2524045	HLA-C-HLA-B	intergenic	NA	NA	G	T	Imputed	0.1695	0.759	0.09495	0.0132399	0.1358	0.9149	0.1357	0.5121	0.01694		Imputed	0.1829	0.6955	0.1064	0.000642		4.359e-05	0.28	0.215
6	31268620	rs2853918	HLA-C-HLA-B	intergenic	NA	NA	C	T	Genotyped	0.2989	0.903	0.07466	0.445302	0.3145	1.081	0.09901	0.4302	0.2795		Genotyped	0.4118	1.465	0.07465	3.128e-07		1.472e-05	2.35826e-05	0.906
6	31269154	rs2524066	HLA-C-HLA-B	intergenic	NA	NA	T	C	Genotyped	0.2989	0.903	0.07466	0.445302	0.3145	1.081	0.09901	0.4302	0.2795		Genotyped	0.4118	1.465	0.07465	3.128e-07		1.472e-05	2.35826e-05	0.906
6	31269874	rs1960278	HLA-C-HLA-B	intergenic	NA	NA	C	G	Genotyped	0.2996	0.9101	0.07431	0.444354	0.3155	1.072	0.09861	0.483	0.3024		Imputed	0.4124	1.459	0.0746	4.075e-07		2.049e-05	3.53575e-05	0.902
6	31271700	rs9264873	HLA-C-HLA-B	intergenic	NA	NA	T	C	Imputed	0.2983	0.9061	0.07472	0.447237	0.3146	1.08	0.09909	0.4376	0.284		Imputed	0.4116	1.464	0.07461	3.18e-07		1.545e-05	2.78132e-05	0.905
6	31272553	rs9264904	HLA-C-HLA-B	intergenic	NA	NA	A	G	Genotyped	0.3422	1.205	0.07089	0.249343	0.333	1.02	0.09483	0.8347	0.2919		Genotyped	0.2704	0.6461	0.09159	1.852e-06		0.01057	4.27633e-07	0.932
6	31272612	rs6457375	HLA-C	intergenic	NA	NA	G	A	Genotyped	0.4232	0.875	0.06764	0.424271	0.403	1.169	0.09214	0.09063	0.7258		Genotyped	0.4897	1.579	0.07617	1.981e-09		9.798e-06	4.90709e-08	0.941
6	31273745	rs3873386	HLA-C-HLA-B	intergenic	NA	NA	T	C	Genotyped	0.4784	0.82713	0.06796	0.523886	0.4565	1.142	0.09237	0.1515	0.7418		Genotyped	0.613	1.36668	0.08022	9.872e-05		0.003251	6.29975e-06	0.916
6	31274245	rs6931332	HLA-C-HLA-B	intergenic	NA	NA	G	A	Genotyped	0.47	0.8197	0.06686	0.000203604	0.4145	0.8961	0.09313	0.2389	0.0002193		Imputed	0.4598	0.7757	0.07608	0.0008408		6.423e-07	0.4866	0
6	31274693	rs3094691	HLA-C-HLA-B	intergenic	NA	NA	G	A	Genotyped	0.4036	0.8963	0.0688	0.301242	0.4315	0.9367	0.08977	0.4667	0.6841		Genotyped	0.5618	1.41764	0.0761	4.526e-06		0.0005024	1.34034e-05	0.911
6	31274752	rs3132479	HLA-C-HLA-B	intergenic	NA	NA	A	G	Imputed	0.3808	0.9128	0.07041	0.300669	0.4063	0.9164	0.09179	0.3416	0.7823		Imputed	0.5517	1.36575	0.07567	3.817e-05		0.002203	0.0001	0.89
6	31288877	rs76217799	HLA-C-HLA-B	intergenic	NA	NA	C	T	Imputed	0.03085	0.7682	0.2106	0.570404	0.03058	1.528	0.2712	0.118	0.6416		Imputed	0.1069	1.673	0.1122	4.563e-06		0.0004196	0.0047	0.813
6	31296388	rs114046333	HLA-C-HLA-B	intergenic	NA	NA	C	G	Imputed	0.02929	0.627	0.2254	0.335247	0.02653	1.359	0.2887	0.2882	0.8786		Imputed	0.09729	1.661	0.1166	1.354e-05		0.003738	0.0006	0.864
6	31300197	rs80157137	HLA-C-HLA-B	intergenic	NA	NA	A	G	Imputed	0.06534	0.7318	0.1464	0.762152	0.05736	0.998	0.2011	0.9919	0.8021		Imputed	0.117	1.686	0.1067	9.858e-07		0.001228	1.38116e-05	0.911
6	31302265	rs4947307	HLA-C-HLA-B	intergenic	NA	NA	G	A	Imputed	0.03409	0.7959	0.2005	0.97155	0.03141	1.254	0.2649	0.3928	0.6348		Imputed	0.1147	1.661	0.108	2.599e-06		0.0002998	0.005	0.811
6	31303236	rs1634775	HLA-C	intergenic	NA	NA	A	G	Imputed	0.2689	0.9276	0.07707	0.737552	0.2595	0.9864	0.1055	0.897	0.7285		Imputed	0.3521	1.536	0.07786	3.582e-08		0.0003498	7.13856e-06	0.916
6	31304648	rs1634767	HLA-C-HLA-B	intergenic	NA	NA	A	G	Imputed	0.118	0.7591	0.11	0.123373	0.1093	1.144	0.1484	0.366	0.4752		Imputed	0.1678	1.501	0.09548	2.113e-05		0.01477	1.73833e-05	0.909
6	31305043	rs1634764	HLA-C-HLA-B	intergenic	NA	NA	T	G	Imputed	0.09124	0.7349	0.124	0.175547	0.08808	1.225	0.1631	0.2128	0.7181		Imputed	0.1639	1.507	0.0966	2.152e-05		0.006663	2.75364e-05	0.905
6	31305641	rs1631951	HLA-C-HLA-B	intergenic	NA	NA	T	C	Imputed	0.118	0.7591	0.11	0.123373	0.1091	1.149	0.1483	0.3502	0.4868		Imputed	0.1675	1.505	0.09547	1.871e-05		0.01346	1.58871e-05	0.91
6	31306420	rs1625792	HLA-C-HLA-B	intergenic	NA	NA	A	G	Imputed	0.06564	0.7241	0.1462	0.633173	0.05756	0.9915	0.1991	0.9656	0.6809		Imputed	0.1178	1.683	0.1065	1.003e-06		0.001931	1.04909e-05	0.913
6	31306639	rs1634753	HLA-C-HLA-B	intergenic	NA	NA	T	C	Imputed	0.06564	0.7241	0.1462	0.633173	0.05756	0.9915	0.1991	0.9656	0.6809		Imputed	0.1178	1.683	0.1065	1.003e-06		0.001931	1.04909e-05	0.913
6	31306816	rs2854022	HLA-C-HLA-B	intergenic	NA	NA	C	T	Imputed	0.06564	0.7077	0.1471	0.518651	0.05806	0.9752	0.1985	0.8994	0.5511		Imputed	0.119	1.684	0.1066	1.034e-06		0.0031	5.90329e-06	0.917
6	31307885	rs1634734	HLA-C-HLA-B	intergenic	NA	NA	A	G	Imputed	0.3937	1.186	0.06968	0.0839016	0.4085	0.9397	0.09399	0.508	0.313		Imputed	0.4008	0.7235	0.0816	7.275e-05		0.04592	2.4059e-05	0.906
6	31308476	rs75639995	HLA-C-HLA-B	intergenic	NA	NA	A	T	Imputed	0.06564	0.7241	0.1462	0.628407	0.05756	0.9915	0.1991	0.9656	0.677		Imputed	0.1174	1.677	0.1067	1.264e-06		0.002181	1.18285e-05	0.912
6	31308562	rs2854018	HLA-C-HLA-B	intergenic	NA	NA	T	C	Imputed	0.06564	0.7241	0.1462	0.628407	0.05756	0.9915	0.1991	0.9656	0.677		Imputed	0.1171	1.669	0.1069	1.641e-06		0.002466	1.38116e-05	0.911
6	31308717	rs402175	HLA-C-HLA-B	intergenic	NA	NA	A	G	Imputed	0.06564	0.7076	0.1466	0.569676	0.05756	0.9915	0.1991	0.9656	0.6278		Imputed	0.1171	1.669	0.1069	1.641e-06		0.002895	8.21129e-06	0.915
6	31308988	rs1634776	HLA-C-HLA-B	intergenic	NA	NA	T	C	Imputed	0.06564	0.7076	0.1466	0.569676	0.058	0.9761	0.1985	0.9029	0.5952		Imputed	0.1171	1.669	0.1069	1.641e-06		0.00323	7.57998e-06	0.915
6	31309015	rs80164367	HLA-C-HLA-B	intergenic	NA	NA	NA	NA	Imputed	NA	0.829876	NA	NA	0.4269	NA	NA	NA	NA		Imputed	0.3192	1.35704	0.08713	0.0004585		NA	NA	NA
6	31309785	rs3132474	HLA-C-HLA-B	intergenic	NA	NA	A	G	Imputed	0.06564	0.7076	0.1466	0.569676	0.058	0.9761	0.1985	0.9029	0.5952		Imputed	0.1185	1.616	0.1078	8.454e-06		0.007189	2.07078e-05	0.907
6	31310372	rs9265811	HLA-C-HLA-B	intergenic	NA	NA	T	C	Imputed	0.06695	0.739	0.1463	0.684949	0.05832	0.9518	0.1996	0.8043	0.6357		Imputed	0.1185	1.604	0.1081	1.222e-05		0.007108	5.97704e-05	0.897
6	31311211	rs2854011	HLA-C-HLA-B	intergenic	NA	NA	A	G	Imputed	0.06695	0.7406	0.1465	0.730995	0.05838	0.9493	0.1996	0.7941	0.666		Imputed	0.1187	1.613	0.1078	9.104e-06		0.00562	5.24841e-05	0.899
6	31311318	rs9265827	HLA-C-HLA-B	intergenic	NA	NA	G	A	Imputed	0.06564	0.7091	0.1469	0.62181	0.05806	0.9736	0.1985	0.8928	0.6327		Imputed	0.1187	1.614	0.1078	8.906e-06		0.006521	2.27715e-05	0.906
6	31311376	rs9265830	HLA-C-HLA-B	intergenic	NA	NA	A	G	Imputed	0.1432	0.781	0.1046	0.25303	0.1336	0.8475	0.1349	0.2199	0.09967		Imputed	0.28	1.476	0.08237	2.28e-06		0.03845	1.25296e-06	0.926
6	31311449	rs9265831	HLA-C-HLA-B	intergenic	NA	NA	A	T	Imputed	0.06564	0.7091	0.1469	0.617098	0.05806	0.9736	0.1985	0.8928	0.6289		Imputed	0.1188	1.613	0.1078	9.338e-06		0.00672	2.31157e-05	0.906
6	31311912	rs2394976	HLA-C-HLA-B	intergenic	NA	NA	T	G	Imputed	0.1152	1.061	0.1049	0.158808	0.107	0.9567	0.1489	0.7662	0.3354		Imputed	0.1337	1.65	0.1008	6.819e-07		3.442e-05	0.0013	0.849
6	31311950	rs2256747	HLA-C-HLA-B	intergenic	NA	NA	C	T	Imputed	0.06503	0.7076	0.1467	0.614511	0.05756	0.9934	0.1991	0.9736	0.6697		Imputed	0.1172	1.667	0.1069	1.734e-06		0.002581	8.6323e-06	0.914
6	31312020	rs2256750	HLA-C-HLA-B	intergenic	NA	NA	A	G	Imputed	0.06564	0.7241	0.1462	0.639387	0.058	0.9761	0.1985	0.9029	0.6523		Imputed	0.1175	1.663	0.1069	1.955e-06		0.002889	1.40906e-05	0.91
6	31312058	rs79213433	HLA-C-HLA-B	intergenic	NA	NA	G	C	Imputed	0.4784	1.113	0.06861	0.549317	0.491	0.9247	0.09186	0.3943	0.9861		Imputed	0.4461	0.684	0.07763	9.973e-07		0.0006463	1.54949e-05	0.91
6	31312259	rs2844589	HLA-C-HLA-B	intergenic	NA	NA	A	G	Imputed	0.06564	0.7241	0.1462	0.639387	0.058	0.9761	0.1985	0.9029	0.6523		Imputed	0.1175	1.663	0.1069	1.955e-06		0.002889	1.40906e-05	0.91
6	31312326	rs3134792	HLA-C-HLA-B	intergenic	NA	NA	G	T	Imputed	0.06564	0.7241	0.1462	0.639387	0.058	0.9761	0.1985	0.9029	0.6523		Imputed	0.1175	1.663	0.1069	1.955e-06		0.002889	1.40906e-05	0.91
6	31312492	rs2854010	HLA-C-HLA-B	intergenic	NA	NA	G	A	Imputed	0.06564	0.7241	0.1462	0.639387	0.058	0.9761	0.1985	0.9029	0.6523		Imputed	0.1175	1.663	0.1069	1.955e-06		0.002889	1.40906e-05	0.91
6	31312607	rs9265857	HLA-C-HLA-B	intergenic	NA	NA	C	G	Imputed	0.06564	0.7241	0.1462	0.639387	0.058	0.9761	0.1985	0.9029	0.6523		Imputed	0.1176	1.66	0.1069	2.096e-06		0.002979	1.48873e-05	0.91
6	31312656	rs2394978	HLA-C-HLA-B	intergenic	NA	NA	T	C	Imputed	0.06564	0.7241	0.1462	0.639387	0.058	0.9761	0.1985	0.9029	0.6523		Imputed	0.1176	1.66	0.1069	2.096e-06		0.002979	1.48873e-05	0.91
6	31312729	rs2394979	HLA-C-HLA-B	intergenic	NA	NA	A	G	Imputed	0.06564	0.7241	0.1462	0.639387	0.058	0.9761	0.1985	0.9029	0.6523		Imputed	0.1176	1.66	0.1069	2.096e-06		0.002979	1.48873e-05	0.91
6	31312941	rs2394980	HLA-C-HLA-B	intergenic	NA	NA	T	C	Imputed	0.06564	0.7241	0.1458	0.686756	0.058	0.9761	0.1985	0.9029	0.6908		Imputed	0.1178	1.658	0.1069	2.232e-06		0.002708	1.48873e-05	0.91
6	31313029	rs2394981	HLA-C-HLA-B	intergenic	NA	NA	T	G	Imputed	0.06564	0.7241	0.1458	0.686756	0.058	0.9761	0.1985	0.9029	0.6908		Imputed	0.1179	1.669	0.1067	1.579e-06		0.002305	1.20674e-05	0.912
6	31313221	rs9265886	HLA-C-HLA-B	intergenic	NA	NA	C	A	Imputed	0.06564	0.7241	0.1462	0.633561	0.0575	0.9919	0.1991	0.9675	0.6823		Imputed	0.1167	1.651	0.1077	3.222e-06		0.003311	2.01965e-05	0.908
6	31313367	rs7450305	HLA-C-HLA-B	intergenic	NA	NA	C	T	Imputed	0.06564	0.7241	0.1458	0.686756	0.058	0.9761	0.1985	0.9029	0.6908		Imputed	0.1179	1.669	0.1067	1.574e-06		0.002302	1.20674e-05	0.912
6	31313677	rs9265908	HLA-C-HLA-B	intergenic	NA	NA	T	C	Imputed	0.06564	0.7241	0.1458	0.686756	0.058	0.9761	0.1985	0.9029	0.6908		Imputed	0.1176	1.673	0.1067	1.393e-06		0.00218	1.1308e-05	0.912
6	31313722	rs9265910	HLA-C-HLA-B	intergenic	NA	NA	T	C	Imputed	0.06564	0.7241	0.1458	0.686756	0.058	0.9761	0.1985	0.9029	0.6908		Imputed	0.1176	1.673	0.1067	1.393e-06		0.00218	1.1308e-05	0.912
6	31313733	rs9265912	HLA-C-HLA-B	intergenic	NA	NA	T	C	Imputed	0.3775	0.9861	0.07025	0.706684	0.3537	0.937	0.0968	0.5016	0.9269		Imputed	0.349	1.412	0.07851	1.129e-05		0.00284	0.0005	0.869
6	31314274	rs7749555	HLA-C-HLA-B	intergenic	NA	NA	G	A	Imputed	0.06564	0.7241	0.1458	0.686756	0.058	0.9761	0.1985	0.9029	0.6908		Imputed	0.1176	1.673	0.1067	1.393e-06		0.00218	1.1308e-05	0.912
6	31314652	rs2507998	HLA-C-HLA-B	intergenic	NA	NA	G	A	Imputed	0.06564	0.7241	0.1458	0.686756	0.058	0.9761	0.1985	0.9029	0.6908		Imputed	0.1176	1.673	0.1067	1.393e-06		0.00218	1.1308e-05	0.912
6	31314938	rs9265937	HLA-C-HLA-B	intergenic	NA	NA	T	C	Imputed	0.06564	0.7241	0.1462	0.633561	0.0575	0.9919	0.1991	0.9675	0.6823		Imputed	0.1171	1.671	0.1069	1.572e-06		0.002381	1.34034e-05	0.911
6	31315005	rs9265938	HLA-C-HLA-B	intergenic	NA	NA	T	C	Imputed	0.06564	0.7241	0.1462	0.633561	0.0575	0.9919	0.1991	0.9675	0.6823		Imputed	0.1171	1.671	0.1069	1.572e-06		0.002381	1.34034e-05	0.911
6	31315027	rs9265939	HLA-C-HLA-B	intergenic	NA	NA	G	A	Imputed	0.06564	0.7241	0.1462	0.633561	0.0575	0.9919	0.1991	0.9675	0.6823		Imputed	0.1171	1.671	0.1069	1.572e-06		0.002381	1.34034e-05	0.911
6	31315058	rs77341029	HLA-C-HLA-B	intergenic	NA	NA	G	C	Imputed	0.06564	0.7241	0.1462	0.633561	0.0575	0.9919	0.1991	0.9675	0.6823		Imputed	0.1171	1.671	0.1069	1.572e-06		0.002381	1.34034e-05	0.911
6	31315138	rs9265946	HLA-C-HLA-B	intergenic	NA	NA	A	G	Imputed	0.06564	0.7241	0.1462	0.633561	0.0575	0.9919	0.1991	0.9675	0.6823		Imputed	0.1172	1.669	0.1069	1.654e-06		0.002432	1.38116e-05	0.911
6	31315193	rs9265948	HLA-C-HLA-B	intergenic	NA	NA	T	C	Imputed	0.06564	0.7241	0.1462	0.633561	0.0575	0.9919	0.1991	0.9675	0.6823		Imputed	0.1167	1.68	0.1071	1.281e-06		0.002166	1.16524e-05	0.912
6	31315229	rs9265949	HLA-C-HLA-B	intergenic	NA	NA	T	C	Imputed	0.03475	0.7883	0.199	0.933491	0.03138	1.254	0.2649	0.3935	0.6632		Imputed	0.1146	1.665	0.108	2.323e-06		0.0003161	0.004	0.819
6	31315339	rs9265954	HLA-C-HLA-B	intergenic	NA	NA	T	C	Imputed	0.06564	0.7241	0.1458	0.686756	0.058	0.9761	0.1985	0.9029	0.6908		Imputed	0.1176	1.673	0.1067	1.393e-06		0.00218	1.1308e-05	0.912
6	31315501	rs9265961	HLA-C-HLA-B	intergenic	NA	NA	A	G	Imputed	0.1927	0.9941	0.08783	0.559539	0.1835	0.865	0.1194	0.2246	0.8076		Imputed	0.2901	1.537	0.0802	8.418e-08		0.0003957	2.24325e-05	0.907
6	31315618	rs9265964	HLA-C-HLA-B	intergenic	NA	NA	G	A	Imputed	0.06564	0.7241	0.1458	0.686756	0.058	0.9761	0.1985	0.9029	0.6908		Imputed	0.1176	1.673	0.1067	1.393e-06		0.00218	1.1308e-05	0.912
6	31315629	rs9265965	HLA-C-HLA-B	intergenic	NA	NA	C	T	Imputed	0.06564	0.7241	0.1458	0.686756	0.058	0.9761	0.1985	0.9029	0.6908		Imputed	0.1176	1.673	0.1067	1.393e-06		0.00218	1.1308e-05	0.912
6	31315663	rs9265968	HLA-C-HLA-B	intergenic	NA	NA	T	A	Imputed	0.06564	0.7241	0.1458	0.686756	0.058	0.9761	0.1985	0.9029	0.6908		Imputed	0.1176	1.673	0.1067	1.393e-06		0.00218	1.1308e-05	0.912
6	31315706	rs9265969	HLA-C-HLA-B	intergenic	NA	NA	A	G	Imputed	0.1152	1.07	0.1046	0.144559	0.107	0.9567	0.1489	0.7662	0.3153		Imputed	0.1336	1.669	0.1007	3.598e-07		2.086e-05	0.0011	0.854
6	31315792	rs9265971	HLA-C-HLA-B	intergenic	NA	NA	C	T	Imputed	0.06564	0.7241	0.1458	0.686756	0.058	0.9761	0.1985	0.9029	0.6908		Imputed	0.1176	1.673	0.1067	1.393e-06		0.00218	1.1308e-05	0.912
6	31315805	rs9265972	HLA-C-HLA-B	intergenic	NA	NA	C	G	Imputed	0.06564	0.7241	0.1458	0.686756	0.058	0.9761	0.1985	0.9029	0.6908		Imputed	0.1176	1.673	0.1067	1.393e-06		0.00218	1.1308e-05	0.912
6	31315861	rs9265973	HLA-C-HLA-B	intergenic	NA	NA	A	G	Imputed	0.06564	0.7241	0.1458	0.686756	0.058	0.9761	0.1985	0.9029	0.6908		Imputed	0.1176	1.673	0.1067	1.393e-06		0.00218	1.1308e-05	0.912
6	31315879	rs9265974	HLA-C-HLA-B	intergenic	NA	NA	G	T	Imputed	0.06564	0.7241	0.1458	0.686756	0.058	0.9761	0.1985	0.9029	0.6908		Imputed	0.1176	1.673	0.1067	1.393e-06		0.00218	1.1308e-05	0.912
6	31315933	rs9265976	HLA-C-HLA-B	intergenic	NA	NA	G	A	Imputed	0.06564	0.7241	0.1458	0.686756	0.058	0.9761	0.1985	0.9029	0.6908		Imputed	0.1176	1.673	0.1067	1.393e-06		0.00218	1.1308e-05	0.912
6	31316044	rs9265979	HLA-C-HLA-B	intergenic	NA	NA	T	C	Imputed	0.06564	0.7241	0.1458	0.686756	0.058	0.9761	0.1985	0.9029	0.6908		Imputed	0.1178	1.67	0.1067	1.503e-06		0.002256	1.18878e-05	0.912
6	31316080	rs9265982	HLA-C-HLA-B	intergenic	NA	NA	T	C	Imputed	0.06564	0.7241	0.1458	0.686756	0.058	0.9761	0.1985	0.9029	0.6908		Imputed	0.1178	1.67	0.1067	1.536e-06		0.002281	1.18878e-05	0.912
6	31316234	rs9265985	HLA-C-HLA-B	intergenic	NA	NA	C	A	Imputed	0.06564	0.7241	0.1458	0.686756	0.058	0.9761	0.1985	0.9029	0.6908		Imputed	0.1178	1.67	0.1067	1.503e-06		0.002256	1.18878e-05	0.912
6	31316448	rs9265990	HLA-C-HLA-B	intergenic	NA	NA	A	T	Imputed	0.06564	0.7241	0.1458	0.686756	0.058	0.9761	0.1985	0.9029	0.6908		Imputed	0.1179	1.681	0.1065	1.079e-06		0.001933	9.63604e-06	0.913
6	31316520	rs9265993	HLA-C-HLA-B	intergenic	NA	NA	A	G	Imputed	0.05986	0.657	0.1541	0.459109	0.05388	0.9211	0.2061	0.6902	0.4048		Imputed	0.1179	1.681	0.1065	1.079e-06		0.005215	1.42691e-06	0.926
6	31316526	rs9265994	HLA-C-HLA-B	intergenic	NA	NA	C	T	Imputed	0.03129	0.7172	0.2079	0.894341	0.03033	1.079	0.2695	0.7772	0.9525		Imputed	0.1153	1.677	0.1075	1.509e-06		0.0006894	0.0009	0.857
6	31316613	rs9265998	HLA-C-HLA-B	intergenic	NA	NA	A	G	Imputed	0.06564	0.7241	0.1458	0.686756	0.058	0.9761	0.1985	0.9029	0.6908		Imputed	0.1181	1.678	0.1064	1.162e-06		0.001998	1.00796e-05	0.913
6	31316695	rs9266001	HLA-C-HLA-B	intergenic	NA	NA	A	C	Imputed	0.03475	0.7883	0.1979	0.854651	0.03188	1.215	0.263	0.4596	0.7734		Imputed	0.1156	1.672	0.1075	1.752e-06		0.0004043	0.0033	0.825
6	31316764	rs5014817	HLA-C-HLA-B	intergenic	NA	NA	G	A	Imputed	0.4303	1.284	0.07063	0.00561045	0.4444	0.932	0.09098	0.4389	0.07595		Imputed	0.381	0.7114	0.0814	2.876e-05		0.1058	2.4796e-07	0.934
6	31316880	rs4530905	HLA-C-HLA-B	intergenic	NA	NA	T	C	Genotyped	0.4427	1.316	0.06919	0.00358825	0.454	0.9304	0.08974	0.4216	0.06005		Genotyped	0.3973	0.7222	0.07918	3.939e-05		0.1323	5.96364e-08	0.94
6	31316911	rs2923008	HLA-C-HLA-B	intergenic	NA	NA	T	G	Imputed	0.03475	0.7883	0.1979	0.854651	0.03188	1.215	0.263	0.4596	0.7734		Imputed	0.1159	1.668	0.1075	1.964e-06		0.0004286	0.0034	0.824
6	31317063	rs3016017	HLA-C-HLA-B	intergenic	NA	NA	G	A	Imputed	0.06443	0.7241	0.1459	0.746517	0.058	0.9761	0.1985	0.9029	0.7391		Imputed	0.1185	1.671	0.1065	1.406e-06		0.001855	1.15943e-05	0.912
6	31317065	rs2923007	HLA-C-HLA-B	intergenic	NA	NA	C	T	Imputed	0.06443	0.7241	0.1459	0.746517	0.058	0.9761	0.1985	0.9029	0.7391		Imputed	0.1185	1.671	0.1065	1.406e-06		0.001855	1.15943e-05	0.912
6	31317115	rs4409218	HLA-C-HLA-B	intergenic	NA	NA	A	C	Imputed	0.4426	1.316	0.06917	0.00355397	0.454	0.9304	0.08974	0.4216	0.0598		Imputed	0.3972	0.7218	0.07926	3.895e-05		0.1322	5.87485e-08	0.94
6	31317182	rs4540292	HLA-C-HLA-B	intergenic	NA	NA	G	T	Genotyped	0.4427	1.316	0.06919	0.00358825	0.454	0.9304	0.08974	0.4216	0.06005		Genotyped	0.3975	0.7215	0.0792	3.755e-05		0.1304	5.70122e-08	0.94
6	31317446	rs9266022	HLA-C-HLA-B	intergenic	NA	NA	A	G	Imputed	0.4426	1.316	0.06918	0.00354934	0.454	0.9304	0.08974	0.4216	0.05976		Imputed	0.397	0.7228	0.0792	4.156e-05		0.1355	6.23813e-08	0.94
6	31317820	rs9266030	HLA-C-HLA-B	intergenic	NA	NA	A	G	Imputed	0.3992	1.21	0.06961	0.0517698	0.413	0.9461	0.09265	0.5496	0.2228		Imputed	0.397	0.723	0.07919	4.218e-05		0.04915	6.45923e-06	0.916
6	31317976	rs4469339	HLA-C-HLA-B	intergenic	NA	NA	A	T	Imputed	0.3993	1.209	0.06961	0.0524628	0.413	0.9461	0.09265	0.5496	0.2245		Imputed	0.397	0.7213	0.07932	3.8e-05		0.04693	6.17501e-06	0.917
6	31318164	rs4394274	HLA-C-HLA-B	intergenic	NA	NA	A	C	Genotyped	0.3994	1.209	0.06962	0.0528378	0.413	0.9461	0.09265	0.5496	0.2253		Genotyped	0.3973	0.7222	0.07918	3.939e-05		0.04712	6.39496e-06	0.916
6	31318308	rs2596510	HLA-C-HLA-B	intergenic	NA	NA	T	G	Genotyped	0.1089	1.026	0.1074	0.237858	0.099	0.928	0.1551	0.6301	0.5026		Genotyped	0.119	1.668	0.1062	1.467e-06		0.0001288	0.0008	0.861
6	31318432	rs2596508	HLA-C-HLA-B	intergenic	NA	NA	C	T	Imputed	0.1089	1.039	0.1073	0.211412	0.0986	0.9338	0.1552	0.6589	0.4531		Imputed	0.1179	1.657	0.1069	2.278e-06		0.0001319	0.0012	0.851
6	31318621	rs9266042	HLA-C-HLA-B	intergenic	NA	NA	T	A	Genotyped	0.2584	0.7986	0.08018	0.00510392	0.2515	0.9596	0.1053	0.6951	0.01263		Genotyped	0.3888	1.356	0.07721	7.901e-05		0.3421	9.12037e-06	0.914
6	31318630	rs9266043	HLA-C-HLA-B	intergenic	NA	NA	A	G	Imputed	0.1678	0.8504	0.0956	0.102802	0.1632	0.9393	0.1244	0.6149	0.1063		Imputed	0.3111	1.396	0.08062	3.508e-05		0.0868	0.0002	0.886
6	31318978	rs9266046	HLA-C-HLA-B	intergenic	NA	NA	C	G	Imputed	0.4655	1.292	0.06944	0.0101373	0.4749	0.8959	0.09085	0.2262	0.173		Imputed	0.3999	0.7166	0.0803	3.329e-05		0.05564	1.11974e-07	0.938
6	31318985	rs9266047	HLA-C-HLA-B	intergenic	NA	NA	A	G	Imputed	0.4585	1.29	0.06964	0.0102981	0.47	0.8957	0.0909	0.2256	0.1748		Imputed	0.397	0.7131	0.08085	2.896e-05		0.05189	1.12535e-07	0.938
6	31319007	rs4992477	HLA-C-HLA-B	intergenic	NA	NA	C	T	Imputed	0.2562	0.7739	0.0818	0.00784602	0.2495	0.9979	0.1073	0.9841	0.03058		Imputed	0.3926	1.356	0.07816	9.716e-05		0.2404	4.37327e-06	0.919
6	31319176	rs9266057	HLA-C-HLA-B	intergenic	NA	NA	G	T	Imputed	0.1602	0.8115	0.0989	0.145239	0.1579	0.9394	0.1274	0.6235	0.143		Imputed	0.3115	1.39	0.08113	4.878e-05		0.07592	6.70548e-05	0.896
6	31319604	rs9266069	HLA-C-HLA-B	intergenic	NA	NA	A	G	Imputed	0.1571	0.8449	0.1001	0.216276	0.1556	0.9257	0.1285	0.548	0.1762		Imputed	0.31	1.402	0.08126	3.226e-05		0.05376	0.0001	0.887
6	31319620	rs9266071	HLA-C-HLA-B	intergenic	NA	NA	NA	NA	Imputed	NA	NA	NA	NA	NA	NA	NA	NA	NA		Imputed	0.4755	1.35722	0.07745	8.038e-05		NA	NA	NA
6	31319785	rs9266076	HLA-C-HLA-B	near-gene-3	NA	NA	A	G	Imputed	0.1578	0.8137	0.1006	0.161167	0.1549	0.9087	0.1295	0.4596	0.1171		Imputed	0.3092	1.401	0.08157	3.565e-05		0.07922	4.84489e-05	0.899
6	31320509	rs9266089	HLA-C-HLA-B	near-gene-3	NA	NA	A	G	Imputed	0.1046	0.6464	0.121	0.00264673	0.0975	1.087	0.155	0.59	0.0343		Imputed	0.1398	0.6384	0.129	0.0005014		8.199e-05	0.013	0.77
6	31321267	rs2596500	HLA-C-HLA-B	near-gene-3	NA	NA	C	A	Imputed	0.04418	0.789	0.1724	0.847729	0.04058	0.9638	0.2362	0.876	0.8048		Imputed	0.1141	1.658	0.1082	2.975e-06		0.002168	0.0005	0.867
6	31322765	chr6:31322765	HLA-B	intron	NA	NA	T	C	Genotyped	0.02374	0.1509	0.35	3.45214e-05	0.0135	1.127	0.3948	0.7615	0.001533		Genotyped	0.01137	0.4637	0.4631	0.097		0.0006003	0.0006	0.864
6	31322790	rs2523607	HLA-B	intron	NA	NA	A	T	Imputed	0.1261	0.8866	0.1019	0.435306	0.1147	1.014	0.1414	0.919	0.4898		Imputed	0.1215	1.634	0.1055	3.281e-06		0.0001933	0.0001	0.891
6	31323416	rs2596495	HLA-B	intron	NA	NA	C	G	Imputed	0.1261	0.8866	0.1019	0.435306	0.1147	1.014	0.1414	0.919	0.4898		Imputed	0.1213	1.637	0.1055	2.995e-06		0.0001841	9.56323e-05	0.892
6	31323506	rs4990036	HLA-B	intron	NA	NA	T	C	Imputed	0.1261	0.8866	0.1019	0.435306	0.1147	1.014	0.1414	0.919	0.4898		Imputed	0.1213	1.637	0.1055	2.995e-06		0.0001841	9.56323e-05	0.892
6	31325049	rs138662000	HLA-C-DHFRP2	near-gene-5	NA	NA	G	A	Imputed	0.2706	0.9123	0.07588	0.6362	0.2515	0.9533	0.1042	0.6462	0.514		Imputed	0.3364	1.486	0.07703	2.73e-07		0.001929	9.35125e-06	0.914
6	31325056	rs140833037	HLA-C-DHFRP2	near-gene-5	NA	NA	T	C	Genotyped	0.0852	0.8945	0.1189	0.94421	0.078	0.9664	0.1732	0.8436	0.8629		Genotyped	0.1988	1.435	0.08779	3.915e-05		0.00626	0.0029	0.829
6	31325341	rs9266230	HLA-C-DHFRP2	near-gene-5	NA	NA	G	C	Imputed	0.2703	0.9123	0.07577	0.585578	0.2515	0.9533	0.1042	0.6462	0.4771		Imputed	0.3361	1.482	0.07694	3.154e-07		0.002355	1.03865e-05	0.913
6	31325380	rs9266231	HLA-C-DHFRP2	near-gene-5	NA	NA	C	T	Genotyped	0.2703	0.9123	0.07577	0.585578	0.252	0.9484	0.104	0.6107	0.459		Genotyped	0.3364	1.481	0.07698	3.369e-07		0.002587	1.00293e-05	0.913
6	31325424	rs9266232	HLA-B-DHFRP2	near-gene-5	NA	NA	G	T	Imputed	0.2703	0.9123	0.07577	0.585578	0.2515	0.9533	0.1042	0.6462	0.4771		Imputed	0.3361	1.481	0.07702	3.425e-07		0.002441	1.09191e-05	0.912
6	31325620	rs9266242	HLA-B-DHFRP2	near-gene-5	NA	NA	T	C	Genotyped	0.2703	0.9176	0.07566	0.550132	0.2515	0.9533	0.1042	0.6462	0.4513		Imputed	0.3364	1.477	0.07709	4.247e-07		0.002969	1.51881e-05	0.91
6	31325623	rs9266243	HLA-B-DHFRP2	near-gene-5	NA	NA	T	C	Imputed	0.2703	0.9123	0.07577	0.585578	0.2515	0.9533	0.1042	0.6462	0.4771		Imputed	0.3361	1.478	0.07707	3.937e-07		0.002594	1.21279e-05	0.912
6	31325692	rs9266244	HLA-B-DHFRP2	near-gene-5	NA	NA	G	A	Imputed	0.227	0.9001	0.08073	0.42607	0.2135	0.9464	0.1102	0.6171	0.7272		Imputed	0.252	1.514	0.08373	7.269e-07		0.0002242	1.25599e-05	0.911
6	31325702	rs9266245	HLA-B-DHFRP2	near-gene-5	NA	NA	A	G	Imputed	0.227	0.9001	0.08073	0.42607	0.2135	0.9464	0.1102	0.6171	0.7272		Imputed	0.252	1.514	0.08373	7.269e-07		0.0002242	1.25599e-05	0.911
6	31325756	rs9266247	HLA-B-DHFRP2	near-gene-5	NA	NA	G	A	Imputed	0.4133	0.76	0.06894	0.796171	0.3957	0.9222	0.09168	0.3773	0.4663		Imputed	0.4324	1.387	0.0751	1.321e-05		0.01229	2.02522e-08	0.944
6	31325758	rs9266248	HLA-B-DHFRP2	near-gene-5	NA	NA	G	A	Imputed	0.4157	0.7588	0.06877	0.75286	0.401	0.929	0.0914	0.4202	0.4663		Imputed	0.4342	1.373	0.07512	2.399e-05		0.01583	3.51023e-08	0.942
6	31325792	rs9266250	HLA-B	near-gene-5	NA	NA	A	G	Imputed	0.2793	0.8594	0.0755	0.505444	0.2598	1.004	0.1021	0.9688	0.5747		Imputed	0.3639	1.519	0.0762	4.07e-08		2.477e-05	4.12925e-07	0.932
6	31325886	rs9266257	HLA-B	near-gene-5	NA	NA	NA	NA	NA	NA	NA	NA	NA	NA	NA	NA	NA	NA		Genotyped	0.2968	0.637755	0.07826	8.986e-09		NA	NA	NA
6	31326074	rs2853999	HLA-B-DHFRP2	near-gene-5	NA	NA	T	A	Imputed	0.04266	0.7846	0.1752	0.71421	0.0405	0.9613	0.2362	0.8672	0.6933		Imputed	0.1139	1.591	0.1099	2.413e-05		0.008083	0.0014	0.848
6	31326175	rs2523598	HLA-B-DHFRP2	near-gene-5	NA	NA	G	T	Imputed	0.258	0.8847	0.07692	0.329023	0.24	0.9721	0.1057	0.7892	0.5282		Imputed	0.292	1.439	0.08077	6.699e-06		0.0003403	3.83023e-05	0.902
6	31326324	rs2596475	HLA-B	near-gene-5	NA	NA	C	T	Imputed	0.287	0.9043	0.07483	0.527498	0.2633	1.002	0.1019	0.984	0.6013		Imputed	0.3856	1.52	0.07608	3.816e-08		2.716e-05	2.97579e-06	0.921
6	31326618	rs2523595	HLA-B-DHFRP2	near-gene-5	NA	NA	G	A	Imputed	0.2814	0.9195	0.0749	0.479522	0.2595	0.9623	0.1032	0.7097	0.7247		Imputed	0.3601	1.455	0.07631	8.914e-07		0.0002457	3.02807e-05	0.904
6	31326629	rs2523594	HLA-B-DHFRP2	near-gene-5	NA	NA	C	T	Genotyped	0.2821	0.9195	0.07491	0.42897	0.26	0.9686	0.1029	0.7562	0.6481		Imputed	0.3601	1.455	0.07631	8.914e-07		0.0001828	3.28027e-05	0.903
6	31326703	rs2523593	HLA-B-DHFRP2	near-gene-5	NA	NA	C	T	Imputed	0.04266	0.7977	0.1741	0.70249	0.0405	0.9613	0.2362	0.8672	0.6839		Imputed	0.114	1.559	0.1106	5.943e-05		0.01258	0.0027	0.831
6	31326794	rs1894743	HLA-B-DHFRP2	near-gene-5	NA	NA	A	T	Imputed	0.3912	0.9676	0.06973	0.803242	0.3583	0.9752	0.09491	0.7913	0.7209		Imputed	0.459	1.363	0.07567	4.242e-05		0.009754	0.0015	0.846
6	31326920	rs2395475	HLA-B-DHFRP2	near-gene-5	NA	NA	G	A	Imputed	0.2968	0.919	0.07342	0.502896	0.2773	0.9744	0.1006	0.7967	0.6966		Genotyped	0.3615	1.445	0.07606	1.27e-06		0.000265	3.88812e-05	0.902
6	31327178	rs2249935	HLA-B-DHFRP2	intergenic	NA	NA	A	G	Imputed	0.1049	0.9435	0.105	0.76826	0.1001	1.012	0.1535	0.9393	0.8468		Imputed	0.2199	1.396	0.08558	9.541e-05		0.01008	0.0094	0.786
6	31327334	rs2523589	HLA-B-DHFRP2	intergenic	NA	NA	G	T	Genotyped	0.3541	0.8328	0.07095	0.778634	0.324	1.017	0.09435	0.8569	0.9037		Genotyped	0.4919	1.474	0.07601	3.244e-07		0.0005334	2.3469e-07	0.934
6	31327382	rs2395476	HLA-B-DHFRP2	intergenic	NA	NA	G	T	Genotyped	0.2856	0.9064	0.07411	0.60215	0.2695	0.9674	0.1012	0.743	0.5389		Genotyped	0.3351	1.453	0.07724	1.327e-06		0.003513	2.23206e-05	0.907
6	31327400	rs2523587	HLA-B-DHFRP2	intergenic	NA	NA	T	C	Imputed	0.2849	0.9118	0.0742	0.583215	0.269	0.9627	0.1014	0.7079	0.5066		Imputed	0.3354	1.467	0.07709	6.767e-07		0.002947	1.61273e-05	0.909
6	31327660	rs1811197	HLA-B-DHFRP2	intergenic	NA	NA	A	G	Imputed	0.1018	0.8735	0.1087	0.731797	0.09698	1.082	0.155	0.6111	0.9814		Imputed	0.1945	1.446	0.08914	3.504e-05		0.003834	0.0014	0.848
6	31327890	rs2523584	HLA-B-DHFRP2	intergenic	NA	NA	G	A	Imputed	0.04379	0.7878	0.1731	0.852299	0.04137	0.9432	0.2353	0.8036	0.7664		Imputed	0.114	1.57	0.1108	4.606e-05		0.008649	0.0017	0.843
6	31328092	rs2523582	HLA-B-DHFRP2	intergenic	NA	NA	A	G	Imputed	0.2266	0.8883	0.0811	0.473061	0.2136	0.9494	0.1104	0.6378	0.7625		Imputed	0.2508	1.497	0.08424	1.656e-06		0.0003899	1.58871e-05	0.91
6	31328517	rs2523579	HLA-B-DHFRP2	intergenic	NA	NA	T	C	Imputed	0.2486	0.8385	0.07923	0.557952	0.2356	0.939	0.1065	0.5542	0.411		Imputed	0.3135	1.419	0.08064	1.411e-05		0.01509	9.58798e-06	0.913
6	31328542	rs2523578	HLA-B-DHFRP2	intergenic	NA	NA	G	A	Imputed	0.2297	0.8544	0.081	0.36629	0.2175	0.9602	0.1092	0.7103	0.6096		Imputed	0.2506	1.498	0.08422	1.568e-06		0.0002104	4.50645e-06	0.919
6	31328988	rs2523573	HLA-B-DHFRP2	intergenic	NA	NA	G	C	Genotyped	0.0426	0.7749	0.1741	0.723212	0.0425	0.8357	0.2331	0.4413	0.4595		Genotyped	0.1157	1.59	0.1095	2.272e-05		0.01585	0.0005	0.869
6	31329374	rs2596545	HLA-B-DHFRP2	intergenic	NA	NA	C	A	Imputed	0.04533	0.819	0.1693	0.845145	0.04061	0.9333	0.238	0.7718	0.7424		Imputed	0.1138	1.547	0.111	8.546e-05		0.01234	0.0034	0.824
6	31329642	rs2596547	HLA-B-DHFRP2	intergenic	NA	NA	T	C	Imputed	0.04296	0.7463	0.1753	0.746341	0.03858	0.8958	0.2431	0.6506	0.5974		Imputed	0.1141	1.547	0.1105	7.943e-05		0.01782	0.0009	0.858
6	31329691	rs2523571	HLA-B-DHFRP2	intergenic	NA	NA	A	T	Imputed	0.04308	0.7841	0.1739	0.731337	0.03858	0.8958	0.2431	0.6506	0.5863		Imputed	0.1141	1.547	0.1105	7.943e-05		0.01836	0.0018	0.842
6	31331829	rs2523554	HLA-B-DHFRP2	intergenic	NA	NA	C	T	Genotyped	0.2465	0.8414	0.0798	0.929772	0.237	1.037	0.1084	0.736	0.8987		Genotyped	0.3828	1.364	0.07673	5.142e-05		0.003666	6.90969e-05	0.896
6	31332920	rs2523546	HLA-B-DHFRP2	intergenic	NA	NA	A	G	Imputed	0.0433	0.6904	0.1698	0.385537	0.0415	1.033	0.2298	0.8876	0.5365		Imputed	0.1184	1.598	0.1068	1.128e-05		0.009188	0.0001	0.89
6	31333191	rs2853993	HLA-B-DHFRP2	intergenic	NA	NA	T	C	Imputed	0.2465	0.8414	0.07981	0.914939	0.237	1.037	0.1084	0.736	0.9106		Imputed	0.3825	1.353	0.07649	7.669e-05		0.004695	9.32711e-05	0.892
6	31334422	rs2844577	HLA-B-MICA	intergenic	NA	NA	C	T	Imputed	0.0433	0.6667	0.1709	0.398865	0.0415	1.033	0.2298	0.8876	0.5495		Genotyped	0.1194	1.603	0.1068	9.968e-06		0.008275	5.65718e-05	0.898
6	31334945	rs2844575	DHFRP2-MICA	intergenic	NA	NA	C	T	Genotyped	0.456	1.014	0.06853	0.556735	0.4375	0.9973	0.09293	0.9767	0.6226		Genotyped	0.4591	0.7326	0.07753	5.982e-05		0.001671	0.0036	0.823
6	31335431	rs2596430	DHFRP2-MICA	intergenic	NA	NA	C	T	Genotyped	0.0433	0.6904	0.1698	0.385537	0.041	1.06	0.2339	0.8029	0.5794		Imputed	0.1174	1.61	0.1072	8.853e-06		0.007219	0.0001	0.891
6	31335901	rs2922994	DHFRP2-MICA	intergenic	NA	NA	G	A	Imputed	0.04266	0.6904	0.1704	0.43803	0.0415	1.033	0.2298	0.8876	0.5868		Imputed	0.1175	1.608	0.1072	9.267e-06		0.007185	0.0001	0.891
6	31335976	rs2156874	DHFRP2-MICA	intergenic	NA	NA	C	G	Genotyped	0.0419	0.7169	0.172	0.497512	0.04	0.996	0.2372	0.9867	0.5768		Imputed	0.1149	1.659	0.1076	2.559e-06		0.004184	0.0001	0.891
6	31338844	rs2853986	DHFRP2-MICA	intergenic	NA	NA	C	T	Genotyped	0.0419	0.7169	0.1717	0.535398	0.0405	1.025	0.2356	0.9158	0.6609		Imputed	0.116	1.618	0.1076	7.757e-06		0.005333	0.0002	0.882
6	31339996	rs2523524	DHFRP2-MICA	intergenic	NA	NA	A	G	Imputed	0.0426	0.6904	0.171	0.49087	0.041	1.06	0.2339	0.8029	0.682		Imputed	0.116	1.624	0.1077	6.68e-06		0.004668	9.85447e-05	0.892
6	31340075	rs2844559	DHFRP2-MICA	intergenic	NA	NA	T	C	Imputed	0.0426	0.6904	0.171	0.49087	0.041	1.06	0.2339	0.8029	0.682		Imputed	0.116	1.624	0.1077	6.68e-06		0.004668	9.85447e-05	0.892
6	31344390	rs2905719	DHFRP2-MICA	intergenic	NA	NA	G	A	Imputed	0.0433	0.6904	0.1698	0.385537	0.041	1.06	0.2339	0.8029	0.5794		Imputed	0.1162	1.619	0.1077	7.734e-06		0.006892	9.70776e-05	0.892
6	31346653	rs2442735	DHFRP2-MICA	intergenic	NA	NA	G	A	Imputed	0.0433	0.6904	0.1698	0.385537	0.041	1.06	0.2339	0.8029	0.5794		Imputed	0.1174	1.617	0.1072	7.446e-06		0.006715	9.70776e-05	0.892
6	31346978	rs9266634	DHFRP2-MICA	intergenic	NA	NA	A	T	Imputed	0.2448	0.7705	0.07982	0.867802	0.2319	0.9806	0.1095	0.8582	0.8105		Imputed	0.4076	1.401	0.07626	1.001e-05		0.003756	3.60779e-07	0.933
6	31347033	rs9266636	DHFRP2-MICA	intergenic	NA	NA	A	G	Genotyped	0.361	0.8528	0.07139	0.575329	0.3365	1.055	0.09741	0.5839	0.8964		Genotyped	0.6904	1.41663	0.08451	3.775e-05		0.005601	2.68566e-05	0.905
6	31347045	rs9266637	DHFRP2-MICA	intergenic	NA	NA	C	G	Imputed	0.3615	0.8506	0.07154	0.559269	0.3363	1.058	0.09763	0.5663	0.8935		Imputed	0.6906	1.4243	0.08475	3.01e-05		0.005041	2.03995e-05	0.907
6	31347057	rs9266638	DHFRP2-MICA	intergenic	NA	NA	C	T	Genotyped	0.3652	0.8307	0.07127	0.622893	0.343	1.067	0.09708	0.5034	0.9973		Genotyped	0.6913	1.41864	0.08452	3.524e-05		0.004073	7.88932e-06	0.915
6	31347069	rs9266639	DHFRP2-MICA	intergenic	NA	NA	T	C	Imputed	0.08696	0.8114	0.1289	0.893604	0.07258	1.034	0.1765	0.8484	0.9964		Imputed	0.2632	1.412	0.08284	3.114e-05		0.003698	0.0011	0.854
6	31347144	rs3094600	DHFRP2-MICA	intergenic	NA	NA	A	G	Genotyped	0.1292	0.9302	0.1009	0.635117	0.1145	1.148	0.1429	0.3341	0.3409		Genotyped	0.2771	1.424	0.08048	1.109e-05		0.0001847	0.0041	0.818
6	31348040	rs2596570	DHFRP2-MICA	intergenic	NA	NA	C	T	Imputed	0.05098	0.7786	0.1578	0.249985	0.04855	1.324	0.2126	0.1873	0.08797		Imputed	0.1435	1.668	0.09872	2.212e-07		1.396e-06	0.0002	0.881
6	31348077	rs9266669	DHFRP2-MICA	intergenic	NA	NA	A	G	Genotyped	0.05447	0.7005	0.1494	0.152283	0.0535	1.368	0.2022	0.1216	0.03858		Imputed	0.1436	1.666	0.09873	2.356e-07		3.811e-07	7.88932e-06	0.915
6	31348365	rs4143332	DHFRP2-MICA	intergenic	NA	NA	A	G	Genotyped	0.0433	0.7253	0.1671	0.331763	0.04	0.996	0.2372	0.9867	0.4386		Genotyped	0.1168	1.647	0.1074	3.367e-06		0.0001528	0.0001	0.89
6	31348519	rs4143333	DHFRP2-MICA	intergenic	NA	NA	G	A	Imputed	0.0433	0.6904	0.1698	0.385537	0.041	1.06	0.2339	0.8029	0.5794		Imputed	0.1183	1.594	0.1072	1.379e-05		0.008767	0.0001	0.888
6	31351522	rs3020582	DHFRP2-MICA	intergenic	NA	NA	A	C	Imputed	0.3764	0.7269	0.07169	0.40721	0.349	1.025	0.09505	0.7911	0.6081		Imputed	0.3124	1.389	0.07971	3.735e-05		0.01258	1.05726e-08	0.946
6	31353171	rs2844531	DHFRP2-MICA	intergenic	NA	NA	G	A	Genotyped	0.0419	0.7169	0.172	0.497512	0.04	0.996	0.2372	0.9867	0.5768		Genotyped	0.1167	1.657	0.1074	2.584e-06		0.004156	0.0001	0.89
6	31353329	rs2596565	DHFRP2-MICA	intergenic	NA	NA	A	G	Imputed	0.0426	0.7169	0.1718	0.395021	0.041	1.06	0.2339	0.8029	0.589		Imputed	0.1152	1.665	0.1074	2.045e-06		0.003625	0.0001	0.889
6	31353435	rs2844530	DHFRP2-MICA	intergenic	NA	NA	G	C	Imputed	0.0426	0.7169	0.1718	0.395021	0.041	1.06	0.2339	0.8029	0.589		Imputed	0.115	1.668	0.1074	1.878e-06		0.003489	0.0001	0.89
6	31354200	rs9266777	DHFRP2-MICA	intergenic	NA	NA	C	T	Genotyped	0.02374	0.2181	0.313	9.74736e-05	0.0145	1.161	0.3809	0.695	0.003517		Genotyped	0.01119	0.3622	0.5249	0.05304		0.0005753	0.003	0.827
6	31359418	rs9266793	DHFRP2-MICA	intergenic	NA	NA	A	G	Imputed	0.02174	0.1652	0.3674	5.87396e-05	0.013	1.451	0.4029	0.3553	0.006907		Imputed	0.01101	0.3702	0.5253	0.05855		0.001127	0.0003	0.875
6	31360663	rs2428481	DHFRP2-MICA	intergenic	NA	NA	T	C	Imputed	0.04155	0.7331	0.1752	0.303074	0.03974	1.037	0.2364	0.8793	0.3567		Imputed	0.1113	1.666	0.1079	2.238e-06		7.92e-05	0.0002	0.881
6	31362519	rs9266795	DHFRP2-MICA	intergenic	NA	NA	T	C	Imputed	0.02101	0.1652	0.3677	7.03014e-05	0.013	1.451	0.4029	0.3553	0.007647		Imputed	0.01101	0.3702	0.5253	0.05855		0.001228	0.0003	0.875
6	31377978	rs2523495	MICA	intron	NA	NA	T	C	Imputed	0.0412	0.7186	0.1696	0.484525	0.03962	0.9837	0.2369	0.9447	0.5445		Imputed	0.1107	1.669	0.1084	2.309e-06		0.004546	8.35555e-05	0.894
6	31386131	rs3132472	MICA-HCP5	intergenic	NA	NA	A	G	Imputed	0.0412	0.717	0.169	0.43764	0.03958	0.9817	0.2369	0.9379	0.5007		Imputed	0.1111	1.677	0.1081	1.76e-06		0.004665	6.67204e-05	0.896
6	31408329	rs3132473	MICA-HCP5	intergenic	NA	NA	A	T	Genotyped	0.0405	0.7414	0.1689	0.447446	0.0405	0.9262	0.2318	0.7409	0.4187		Genotyped	0.1157	1.635	0.1071	4.456e-06		0.009116	0.0002	0.886
6	31410521	rs3093958	MICA-HCP5	intergenic	NA	NA	G	A	Imputed	0.02654	0.6556	0.2115	0.925595	0.03053	0.8235	0.2647	0.4632	0.6118		Imputed	0.1102	1.698	0.1081	9.747e-07		0.002447	5.68554e-05	0.898
6	31414241	rs9267092	MICA-HCP5	intergenic	NA	NA	T	G	Imputed	0.03992	0.7063	0.1713	0.432198	0.041	0.9566	0.23	0.8469	0.4543		Imputed	0.1126	1.651	0.1076	3.137e-06		0.007013	6.97914e-05	0.896
6	31424607	rs3093971	MICA-HCP5	intergenic	NA	NA	A	G	Imputed	0.04342	NA	0.2055	0.00411722	0.02941	0.6662	0.2735	0.1375	0.001403		Genotyped	0.1104	1.34953	0.13	0.02115		9.725e-05	0.0661	0.632
6	31427395	rs9267123	MICA-HCP5	intergenic	NA	NA	C	G	Imputed	0.04372	0.6706	0.1636	0.982873	0.04284	0.9931	0.2235	0.9752	0.9716		Imputed	0.1273	1.531	0.105	5.066e-05		0.005235	8.82797e-05	0.893
6	31428920	rs3130477	MICA-HCP5	intergenic	NA	NA	C	T	Genotyped	0.04888	0.8123	0.1568	0.655589	0.0465	1.041	0.2167	0.8524	0.8019		Genotyped	0.1168	1.666	0.1066	1.655e-06		0.001635	0.0004	0.87
6	31430010	rs3132089	MICA-HCP5	near-gene-5	NA	NA	A	G	Genotyped	0.05517	0.7648	0.1428	0.806577	0.048	1.062	0.2045	0.7694	0.9799		Genotyped	0.1163	1.602	0.1067	1.003e-05		0.002279	0.0001	0.887
6	31430065	rs3099839	MICA-HCP5	near-gene-5	NA	NA	T	C	Imputed	0.05098	0.7488	0.1548	0.824916	0.046	1.015	0.2178	0.9441	0.8906		Imputed	0.1151	1.587	0.1076	1.753e-05		0.003933	0.0002	0.88
6	31430694	rs3094605	MICA-HCP5	near-gene-5	NA	NA	C	G	Imputed	0.05028	0.7713	0.1561	0.766014	0.046	1.015	0.2178	0.9441	0.8421		Imputed	0.1146	1.61	0.1077	9.843e-06		0.003428	0.0003	0.875
6	31430752	rs3132090	MICA-HCP5	near-gene-5	NA	NA	A	G	Genotyped	0.03073	0.6746	0.1977	0.669726	0.033	1.007	0.252	0.9785	0.7423		Genotyped	0.1154	1.622	0.1073	6.532e-06		0.00377	0.0003	0.877
6	31431813	rs3130907	HCP5	utr-3	NA	NA	G	A	Genotyped	0.05028	0.7713	0.1575	0.825677	0.046	1.015	0.2178	0.9441	0.8913		Genotyped	0.1157	1.617	0.1073	7.557e-06		0.002584	0.0003	0.875
6	31433693	rs3128986	HCP5-3.8-1	near-gene-3	NA	NA	C	T	Imputed	0.05028	0.7713	0.158	0.882217	0.04555	0.9913	0.2192	0.9684	0.8862		Imputed	0.1154	1.622	0.1073	6.518e-06		0.002445	0.0003	0.878
6	31434331	rs3131619	HCP5-3.8-1	near-gene-3	NA	NA	T	A	Genotyped	0.05028	0.7713	0.1575	0.825677	0.0455	1.039	0.2187	0.8613	0.9401		Genotyped	0.1159	1.614	0.1073	8.204e-06		0.002323	0.0004	0.873
6	31434366	rs3094013	HCP5-3.8-1	near-gene-3	NA	NA	A	G	Genotyped	0.04749	0.7999	0.1634	0.961025	0.043	0.958	0.2252	0.849	0.8795		Genotyped	0.1159	1.614	0.1073	8.204e-06		0.002786	0.0007	0.862
6	31434520	rs3094012	HCP5-3.8-1	near-gene-3	NA	NA	C	G	Imputed	0.1003	0.9772	0.1108	0.742085	0.07938	0.9554	0.1722	0.791	0.673		Imputed	0.1174	1.594	0.1066	1.236e-05		0.005986	0.0022	0.837
6	31434621	rs3131618	HCP5-3.8-1	near-gene-3	NA	NA	G	A	Genotyped	0.01816	0.5906	0.2543	0.988754	0.0235	0.7804	0.2981	0.4055	0.6162		Imputed	0.1085	1.571	0.1115	5.034e-05		0.01455	0.0005	0.87
6	31436738	rs3131617	HCP5-3.8-1	intergenic	NA	NA	T	A	Imputed	0.09618	0.9656	0.117	0.763652	0.1012	1.29	0.1475	0.08477	0.4381		Imputed	0.1124	1.577	0.1092	3.056e-05		0.0005405	0.009	0.788
6	31442731	rs2844503	3.8-1-MICB	intergenic	NA	NA	T	A	Imputed	0.4518	0.9001	0.06748	0.0969619	0.4515	0.9271	0.09272	0.4145	0.06837		Imputed	0.543	1.36129	0.07803	7.71e-05		0.1454	0.0001	0.889
6	31449552	rs3130908	3.8-1-MICB	intergenic	NA	NA	C	T	Imputed	0.1065	1.124	0.1055	0.748336	0.1116	1.341	0.1413	0.03761	0.3339		Imputed	0.1153	1.532	0.1083	8.108e-05		0.0005861	0.1212	0.526
6	31449710	rs3130909	3.8-1-MICB	intergenic	NA	NA	C	T	Imputed	0.09916	1.164	0.1077	0.569273	0.1061	1.294	0.1435	0.0724	0.129		Imputed	0.1153	1.536	0.1083	7.446e-05		0.0001213	0.1887	0.4
6	31451847	rs2904602	3.8-1-MICB	intergenic	NA	NA	A	G	Imputed	0.05204	0.7924	0.1778	0.0417422	0.0498	0.7487	0.2124	0.1731	0.01438		Imputed	0.1129	0.6357	0.1384	0.001059		5.42e-05	0.5857	0
6	31462135	rs3130923	3.8-1-MICB	intergenic	NA	NA	A	G	Imputed	0.1085	1.111	0.1074	0.981943	0.1113	1.188	0.1458	0.2364	0.4969		Imputed	0.1131	1.54	0.1095	8.01e-05		0.001249	0.0884	0.588
6	31465047	rs3094005	3.8-1-MICB	near-gene-5	NA	NA	T	G	Genotyped	0.1082	1.121	0.107	0.947651	0.113	1.183	0.1442	0.2431	0.5259		Genotyped	0.1145	1.55	0.1101	6.857e-05		0.001269	0.0882	0.588
6	31469774	rs3095233	MICB	intron	NA	NA	G	A	Imputed	0.1077	1.156	0.107	0.870487	0.113	1.183	0.1442	0.2431	0.5781		Imputed	0.1149	1.563	0.1085	3.888e-05		0.00112	0.1048	0.557
6	31473746	rs3130616	MICB	intron	NA	NA	A	G	Imputed	0.1082	1.165	0.1067	0.890707	0.113	1.183	0.1442	0.2431	0.5643		Imputed	0.1149	1.563	0.1085	3.888e-05		0.001066	0.1132	0.541
6	31476458	rs3130614	MICB	intron	NA	NA	A	T	Genotyped	0.0398	0.9148	0.1659	0.450301	0.04	1.1	0.2316	0.6798	0.7136		Imputed	0.1108	1.615	0.1103	1.38e-05		0.005931	0.012	0.774
6	31482097	rs3130612	MICB-PPIAP9	intergenic	NA	NA	G	T	Genotyped	0.03142	0.6785	0.2022	0.668523	0.032	0.9677	0.2464	0.8938	0.6711		Genotyped	0.1161	1.548	0.105	3.174e-05		0.009705	0.0008	0.861
6	31483481	rs9267445	MICB-PPIAP9	intergenic	NA	NA	C	G	Imputed	0.09972	1.143	0.1095	0.784061	0.1083	1.198	0.1487	0.2234	0.6179		Imputed	0.1134	1.542	0.1093	7.464e-05		0.001825	0.1273	0.515
6	31505480	rs2734583	DDX39B	intron	NA	NA	G	A	Genotyped	0.1068	1.174	0.1016	0.598647	0.112	1.15	0.1466	0.3401	0.3235		Genotyped	0.1145	1.548	0.1082	5.363e-05		0.0004365	0.116	0.536
6	31514247	rs9267488	ATP6V1G2	intron	NA	NA	NA	NA	Imputed	NA	NA	NA	NA	NA	NA	NA	NA	NA		Imputed	0.1093	0.641437	0.1108	6.08e-05		NA	NA	NA
6	31546850	rs1800628	TNF-LTB	near-gene-3	NA	NA	A	G	Imputed	0.0389	0.9348	0.1746	0.682947	0.03609	1.159	0.2483	0.5517	0.9837		Imputed	0.1055	1.578	0.1125	4.976e-05		0.00429	0.0352	0.701
6	31558702	rs3130063	NCR3	intron	NA	NA	T	C	Imputed	0.07815	1.084	0.1216	0.580693	0.08038	1.018	0.1726	0.9183	0.6123		Imputed	0.1095	1.553	0.1105	6.736e-05		0.001609	0.0362	0.699
6	31562764	rs3130632	NCR3-LOC100130756	intergenic	NA	NA	T	C	Imputed	0.4284	1.252	0.06901	0.000386291	0.4495	1.154	0.09383	0.1274	0.0001655		Imputed	0.1822	1.271	0.09399	0.01061		7.379e-06	0.7226	0
6	31566168	rs3130631	NCR3-LOC100130756	intergenic	NA	NA	G	C	Imputed	0.07815	1.068	0.1221	0.637064	0.08081	1.033	0.1721	0.8482	0.6214		Imputed	0.1095	1.542	0.1107	9.269e-05		0.001983	0.0391	0.692
6	31568469	rs2857595	NCR3-LOC100130756	intergenic	NA	NA	A	G	Genotyped	0.4288	1.226	0.06863	0.000576416	0.4505	1.173	0.09308	0.08602	0.0001487		Genotyped	0.1864	1.269	0.09326	0.01069		6.747e-06	0.8356	0
6	31597915	rs3130625	PRRC2A	intron	NA	NA	A	G	Imputed	0.05524	0.9334	0.1377	0.698025	0.06419	0.9787	0.1882	0.9091	0.7033		Imputed	0.1426	1.485	0.1008	8.641e-05		0.01412	0.0114	0.777
6	31603591	rs2261033	PRRC2A	intron	NA	NA	G	A	Genotyped	0.2682	1.011	0.07787	0.615983	0.2585	1.045	0.1051	0.6774	0.8726		Genotyped	0.4703	0.7117	0.07787	1.253e-05		0.001627	0.0013	0.849
6	31606522	rs2077537	BAT2-BAT3	near-gene-3	NA	NA	C	G	Imputed	0.3588	1.091	0.06917	0.0288657	0.3968	1.307	0.09336	0.004084	0.0005507		Imputed	0.2035	1.281	0.08979	0.00578		1.074e-05	0.1967	0.385
6	31607050	rs750332	BAG6	intron	NA	NA	C	T	Genotyped	0.264	1.002	0.073	0.100366	0.2935	1.201	0.1007	0.06909	0.01646		Genotyped	0.1775	1.385	0.09353	0.0005		3.419e-05	0.0213	0.74
6	31611158	rs2395047	BAG6	intron	NA	NA	T	C	Imputed	0.3608	1.083	0.06911	0.0351808	0.3967	1.305	0.09306	0.004246	0.0007153		Imputed	0.2038	1.283	0.08979	0.005448		1.277e-05	0.17	0.436
6	31611777	rs760293	BAG6	intron	NA	NA	T	C	Genotyped	0.264	1.002	0.073	0.100366	0.294	1.207	0.1005	0.06123	0.01509		Genotyped	0.1775	1.385	0.09353	0.0005		3.093e-05	0.0208	0.742
6	31613991	rs2844464	BAG6	intron	NA	NA	A	G	Imputed	0.264	1.002	0.073	0.100366	0.2933	1.198	0.1007	0.07261	0.01708		Imputed	0.1772	1.391	0.09353	0.0004158		3.074e-05	0.0196	0.746
6	31614102	rs2242656	BAG6	intron	NA	NA	C	T	Genotyped	0.3834	1.107	0.06932	0.0688018	0.424	1.334	0.09151	0.001641	0.0008845		Genotyped	0.2045	1.276	0.08976	0.006563		1.87e-05	0.2087	0.362
6	31639420	rs3131377	LY6G5B	intron	NA	NA	A	G	Imputed	0.07622	0.7902	0.1239	0.0864424	0.07565	0.8473	0.1757	0.3457	0.05228		Imputed	0.1532	1.474	0.09781	7.274e-05		0.1728	0.0001	0.891
6	31639979	rs9267532	LY6G5B	missense	ARG,CYS	176/202	T	C	Genotyped	0.1152	0.6514	0.1253	3.05645e-05	0.09	0.9414	0.161	0.7075	0.00033		Genotyped	0.0664	0.936	0.1545	0.6687		0.003988	0.0933	0.578
6	31641485	rs3115668	LY6G5B-LY6G5C	near-gene-3	NA	NA	T	C	Imputed	0.05804	0.9067	0.1355	0.442039	0.066	0.9641	0.1865	0.8447	0.4614		Imputed	0.1529	1.469	0.09799	8.569e-05		0.02782	0.007	0.798
6	31646683	rs3131376	LY6G5C	intron	NA	NA	A	G	Imputed	0.05804	0.9067	0.1355	0.442039	0.066	0.9641	0.1865	0.8447	0.4614		Imputed	0.1528	1.464	0.09793	9.877e-05		0.0296	0.0075	0.795
6	31657701	rs760294	ABHD16A	intron	NA	NA	A	C	Genotyped	0.02933	0.5261	0.2583	0.0157988	0.024	0.4219	0.3342	0.009811	0.0005177		Genotyped	0.09996	0.7477	0.1387	0.03609		7.728e-05	0.1862	0.405
6	31662463	rs805278	ABHD16A	intron	NA	NA	T	C	Genotyped	0.3492	1.18	0.0712	0.0179066	0.375	1.419	0.09536	0.0002436	4.619e-05		Imputed	0.06275	0.8439	0.1548	0.2728		0.03019	0.0156	0.76
6	31666551	rs1266074	ABHD16A	intron	NA	NA	T	C	Genotyped	0.3485	1.184	0.07111	0.0165856	0.373	1.427	0.09536	0.0001899	3.563e-05		Genotyped	0.06328	0.8546	0.1531	0.3048		0.02386	0.0162	0.757
6	31722740	rs9267560	MSH5	intron	NA	NA	G	A	Imputed	0.1059	0.5822	0.1317	3.3979e-05	0.08685	0.7931	0.1616	0.1515	2.742e-05		Imputed	0.03787	0.7724	0.2101	0.2188		0.0001095	0.2639	0.249
6	31723389	rs3130487	MSH5	intron	NA	NA	C	T	Imputed	0.02095	1.013	0.2133	0.663847	0.02405	0.6782	0.3057	0.2041	0.6917		Imputed	0.1437	1.495	0.1025	8.683e-05		0.01524	0.0207	0.742
6	31797587	rs539689	HSPA1B	coding-synonymous	NA	620/642	G	C	Imputed	0.4615	0.9144	0.07359	0.206852	0.4261	0.8433	0.09312	0.06712	0.03577		Imputed	0.5062	0.711744	0.07846	1.457e-05		5.971e-06	0.0627	0.639
6	31819376	rs574914	C6orf48-NEU1	intergenic	NA	NA	A	G	Genotyped	0.4001	0.8232	0.07408	0.000421778	0.3305	0.9075	0.09776	0.3205	0.000593		Genotyped	0.1475	0.6859	0.1191	0.001553		3.026e-06	0.19	0.398
6	31836827	rs521977	SLC44A4	intron	NA	NA	T	G	Genotyped	0.07961	0.8381	0.1234	0.740539	0.0895	0.8336	0.1613	0.2592	0.3513		Genotyped	0.2803	1.459	0.08119	3.322e-06		0.01043	7.08461e-05	0.895
6	31837250	rs660594	SLC44A4	intron	NA	NA	G	A	Imputed	0.3541	0.6705	0.0748	0.00044819	0.3205	0.754	0.09705	0.003629	5.372e-06		Imputed	0.427	1.197	0.07749	0.02055		0.09648	1.77375e-07	0.936
6	31837277	rs660550	SLC44A4	intron	NA	NA	C	A	Genotyped	0.3541	0.6705	0.0748	0.00044819	0.3205	0.754	0.09705	0.003629	5.372e-06		Genotyped	0.4268	1.198	0.07753	0.01987		0.09834	1.7042e-07	0.936
6	31837491	rs571338	SLC44A4	intron	NA	NA	A	G	Genotyped	0.3554	0.6604	0.07485	0.000341855	0.3205	0.754	0.09705	0.003629	4.077e-06		Imputed	0.4271	1.196	0.0775	0.02099		0.08733	9.63768e-08	0.938
6	31837739	rs575439	SLC44A4	intron	NA	NA	T	G	Imputed	0.3596	0.6685	0.07429	0.000575186	0.3315	0.795	0.0957	0.01652	2.736e-05		Imputed	0.4271	1.196	0.0775	0.02098		0.1578	2.65939e-07	0.934
6	31837791	rs575591	SLC44A4	intron	NA	NA	T	G	Imputed	0.3541	0.6705	0.0748	0.00044819	0.3205	0.754	0.09705	0.003629	5.372e-06		Genotyped	0.4272	1.196	0.07753	0.02107		0.09526	1.87404e-07	0.935
6	31837963	rs577272	SLC44A4	intron	NA	NA	G	A	Imputed	0.3541	0.6705	0.0748	0.00044819	0.3205	0.754	0.09705	0.003629	5.372e-06		Imputed	0.4272	1.196	0.07753	0.02107		0.09526	1.87404e-07	0.935
6	31838441	rs644827	SLC44A4	missense	MET,VAL	326/711	T	C	Genotyped	0.3541	0.6705	0.0748	0.00044819	0.3205	0.754	0.09705	0.003629	5.372e-06		Imputed	0.4272	1.196	0.07753	0.02107		0.09526	1.87404e-07	0.935
6	31838490	rs644774	SLC44A4	intron	NA	NA	C	T	Genotyped	0.3541	0.6705	0.0748	0.00044819	0.3205	0.754	0.09705	0.003629	5.372e-06		Genotyped	0.4272	1.196	0.07753	0.02107		0.09526	1.87404e-07	0.935
6	31838545	rs493515	SLC44A4	intron	NA	NA	G	A	Imputed	0.3541	0.6705	0.0748	0.00044819	0.3205	0.754	0.09705	0.003629	5.372e-06		Imputed	0.4272	1.196	0.07753	0.02107		0.09526	1.87404e-07	0.935
6	31838940	rs9267652	SLC44A4	intron	NA	NA	T	C	Imputed	0.192	0.6332	0.09819	1.07185e-05	0.157	0.8833	0.1293	0.3372	3.697e-05		Imputed	0.02846	0.5393	0.2768	0.02569		6.35e-06	0.0755	0.613
6	31839309	rs2242665	SLC44A4	missense	VAL,ILE	187/711	C	T	Imputed	0.3541	0.6705	0.0748	0.00044819	0.3205	0.754	0.09705	0.003629	5.372e-06		Imputed	0.4272	1.196	0.07753	0.02107		0.09526	1.87404e-07	0.935
6	31839331	rs2242664	SLC44A4	coding-synonymous	NA	179/711	C	T	Genotyped	0.3541	0.6705	0.0748	0.00044819	0.3205	0.754	0.09705	0.003629	5.372e-06		Genotyped	0.4272	1.196	0.07753	0.02107		0.09526	1.87404e-07	0.935
6	31839494	rs3132442	SLC44A4	intron	NA	NA	C	T	Imputed	0.3547	0.6705	0.07484	0.000406063	0.3205	0.754	0.09705	0.003629	4.857e-06		Imputed	0.4455	1.188	0.07779	0.02666		0.08062	2.92442e-07	0.934
6	31839756	rs3130481	SLC44A4	intron	NA	NA	G	C	Genotyped	0.3547	0.6705	0.07484	0.000406063	0.3205	0.754	0.09705	0.003629	4.857e-06		Genotyped	0.4455	1.188	0.07781	0.02664		0.08081	2.93908e-07	0.934
6	31839782	rs3130482	SLC44A4	intron	NA	NA	C	A	Genotyped	0.3547	0.6705	0.07484	0.000406063	0.3205	0.754	0.09705	0.003629	4.857e-06		Genotyped	0.4455	1.188	0.07781	0.02664		0.08081	2.93908e-07	0.934
6	31840021	rs2763981	SLC44A4	intron	NA	NA	T	A	Imputed	0.1156	0.7127	0.1118	0.132772	0.1182	0.8592	0.1447	0.2941	0.06684		Imputed	0.2934	1.399	0.08125	3.531e-05		0.1135	1.8692e-06	0.924
6	31840408	rs62395845	SLC44A4	intron	NA	NA	T	C	Imputed	0.0873	0.4152	0.1647	4.39251e-06	0.06997	0.6954	0.1808	0.04447	9.956e-07		Imputed	0.01696	0.7353	0.3153	0.3295		2.9e-05	0.0657	0.633
6	31841055	rs9267655	SLC44A4	intron	NA	NA	A	G	Imputed	0.2571	0.7596	0.08344	9.23413e-05	0.2299	0.824	0.1099	0.07809	2.702e-05		Imputed	0.09569	0.6293	0.1495	0.001951		2.365e-07	0.3461	0.058
6	31841180	chr6:31841180	SLC44A4	intron	NA	NA	A	G	Imputed	0.05548	0.402	0.1994	0.000127519	0.04774	0.7156	0.2133	0.1167	5.833e-05		Imputed	NA	NA	NA	NA		NA	NA	NA
6	31841450	rs9267656	SLC44A4	intron	NA	NA	T	C	Imputed	0.1771	0.6784	0.1029	7.33709e-05	0.1453	0.8694	0.1318	0.2883	0.0001289		Imputed	0.02902	0.5304	0.2766	0.02186		1.412e-05	0.1659	0.443
6	31841618	rs9267657	SLC44A4	intron	NA	NA	G	A	Imputed	0.1771	0.6784	0.1029	7.33709e-05	0.1453	0.8694	0.1318	0.2883	0.0001289		Imputed	0.02902	0.5304	0.2766	0.02186		1.412e-05	0.1659	0.443
6	31847012	rs605203	SLC44A4-EHMT2	near-gene-5	NA	NA	C	A	Genotyped	0.1138	0.6589	0.1102	0.444489	0.1135	0.7833	0.1468	0.09627	0.1102		Genotyped	0.3175	1.367	0.08002	9.371e-05		0.1173	9.54179e-08	0.938
6	31847196	rs570263	SLC44A4-EHMT2	near-gene-5	NA	NA	T	C	Imputed	0.1124	0.6717	0.1105	0.485195	0.1116	0.7427	0.1485	0.04524	0.0813		Imputed	0.3174	1.367	0.08	9.15e-05		0.1428	1.0031e-07	0.938
6	31851234	rs652888	EHMT2	intron	NA	NA	G	A	Genotyped	0.2549	0.6674	0.08582	9.9797e-05	0.2115	0.8425	0.11	0.1192	4.858e-05		Genotyped	0.1974	1.054	0.09407	0.5731		0.01143	0.0016	0.845
6	31859578	rs13194087	EHMT2	intron	NA	NA	A	G	Genotyped	0.3443	1.314	0.07022	6.29301e-05	0.3765	1.085	0.09141	0.3741	0.0001716		Genotyped	0.0697	0.9095	0.1432	0.5077		0.025	0.0389	0.692
6	31860337	rs535586	EHMT2	coding-synonymous	NA	237/1177	T	C	Imputed	0.1131	0.6701	0.1102	0.474401	0.1126	0.7812	0.1473	0.09356	0.1175		Imputed	0.3169	1.368	0.08002	9.108e-05		0.1114	1.62108e-07	0.936
6	31860576	rs9267661	EHMT2	intron	NA	NA	T	C	Genotyped	0.1103	0.6444	0.1315	4.67683e-06	0.0785	0.7998	0.1704	0.1898	7.723e-06		Imputed	0.01622	0.5609	0.3608	0.1091		1.478e-05	0.5094	0
6	31863433	rs2243873	EHMT2	intron	NA	NA	C	A	Genotyped	0.4365	0.7478	0.07164	4.72456e-07	0.3605	0.8554	0.09267	0.09186	4.111e-07		Genotyped	0.4213	1.15	0.07693	0.06947		0.01734	0.0002	0.883
6	31864304	rs659445	EHMT2	intron	NA	NA	G	A	Genotyped	0.1397	0.7201	0.09944	0.322428	0.141	0.7874	0.1334	0.07307	0.06356		Genotyped	0.3175	1.367	0.08002	9.371e-05		0.1673	4.21267e-07	0.932
6	31872383	rs10947223	C2	intron	NA	NA	A	G	Genotyped	0.3408	1.309	0.0699	8.03639e-05	0.3715	1.098	0.09095	0.3036	0.0001489		Imputed	0.06331	0.8658	0.152	0.3431		0.0379	0.0305	0.713
6	31875712	rs586346	C2	intron	NA	NA	T	C	Imputed	0.1438	0.71	0.0993	0.57645	0.1457	0.7727	0.1325	0.05155	0.1097		Imputed	0.3253	1.377	0.08072	7.304e-05		0.1091	1.52668e-07	0.936
6	31876042	rs1313996	C2	intron	NA	NA	T	A	Imputed	0.1105	0.6634	0.1117	0.631193	0.1123	0.7745	0.1476	0.08326	0.159		Imputed	0.3167	1.372	0.08017	8.053e-05		0.08464	1.13666e-07	0.937
6	31878495	rs622871	C2	intron	NA	NA	A	G	Imputed	0.0934	0.7241	0.1183	0.986368	0.08676	0.8108	0.1633	0.1992	0.4414		Imputed	0.275	1.485	0.08308	1.906e-06		0.006076	5.01832e-07	0.931
6	31879158	rs3128761	C2	intron	NA	NA	A	T	Genotyped	0.02235	1.153	0.2116	0.235221	0.028	0.8333	0.2783	0.5123	0.5663		Imputed	0.1361	1.499	0.1035	9.036e-05		0.001773	0.101	0.564
6	31881731	rs685031	C2	intron	NA	NA	G	A	Imputed	0.204	1.004	0.0823	0.434525	0.2116	1.279	0.114	0.03065	0.05647		Imputed	0.3452	1.392	0.08011	3.724e-05		2.247e-05	0.0148	0.763
6	31883957	rs644045	C2	intron	NA	NA	A	G	Imputed	0.2046	0.9854	0.08206	0.528353	0.2125	1.301	0.1135	0.02023	0.0603		Genotyped	0.3459	1.39	0.08015	3.985e-05		2.587e-05	0.0081	0.792
6	31885930	rs3128759	C2	intron	NA	NA	C	T	Genotyped	0.2053	0.9989	0.08171	0.507344	0.213	1.313	0.1135	0.01658	0.05156		Genotyped	0.3459	1.39	0.08015	3.985e-05		2.09e-05	0.011	0.778
6	31890460	rs9267676	C2	intron	NA	NA	T	A	Imputed	0.1372	0.5591	0.1215	4.91775e-07	0.1055	0.8383	0.1499	0.2392	1.954e-06		Imputed	0.06761	0.75	0.1578	0.06825		2.85e-06	0.085	0.594
6	31922254	rs630379	RDBP	intron	NA	NA	A	C	Genotyped	0.08869	0.7737	0.1182	0.634454	0.087	0.7759	0.1635	0.1207	0.1942		Genotyped	0.2797	1.424	0.08301	2.026e-05		0.0425	9.68434e-06	0.913
6	31927342	rs440454	SKIV2L	intron	NA	NA	A	G	Genotyped	0.08729	0.7835	0.118	0.531558	0.087	0.7936	0.1641	0.1587	0.7456		Genotyped	0.2861	1.418	0.08179	1.939e-05		0.006228	1.79127e-05	0.908
6	31928799	rs419788	SKIV2L	intron	NA	NA	T	C	Genotyped	0.08729	0.7835	0.118	0.531558	0.0875	0.7833	0.1638	0.1361	0.7098		Genotyped	0.2865	1.416	0.08183	2.126e-05		0.007211	1.59668e-05	0.909
6	31929014	rs437179	SKIV2L	missense	MET,LEU	214/1247	A	C	Genotyped	0.08729	0.7835	0.118	0.531558	0.0875	0.7833	0.1638	0.1361	0.7098		Genotyped	0.2865	1.416	0.08183	2.126e-05		0.007211	1.59668e-05	0.909
6	31936668	rs410851	SKIV2L	coding-synonymous	NA	1067/1247	T	C	Genotyped	0.07612	0.8494	0.1236	0.337977	0.079	0.9116	0.1673	0.5803	0.6536		Genotyped	0.2848	1.418	0.08195	2.048e-05		0.001027	0.0007	0.861
6	31945646	rs2734325	STK19	intron	NA	NA	T	C	Imputed	0.07654	0.5263	0.1515	0.000449911	0.07372	0.5557	0.1871	0.001693	2.795e-06		Imputed	0.3388	0.9136	0.08212	0.271		3.416e-05	0.0011	0.854
6	31946837	rs386480	STK19	intron	NA	NA	C	G	Imputed	0.07552	0.8371	0.1241	0.376462	0.079	0.9116	0.1673	0.5803	0.6974		Imputed	0.2847	1.413	0.08177	2.338e-05		0.001295	0.0006	0.865
6	31947086	rs391165	STK19	intron	NA	NA	A	G	Imputed	0.4087	1.472	0.06829	0.000343504	0.4372	1.365	0.09426	0.0009702	1.331e-06		Imputed	0.1287	0.9276	0.1136	0.508		0.002793	0.0021	0.838
6	31947460	rs389883	STK19	intron	NA	NA	G	T	Imputed	0.07552	0.8371	0.1241	0.376462	0.079	0.9116	0.1673	0.5803	0.6974		Genotyped	0.2854	1.403	0.08188	3.511e-05		0.001601	0.0008	0.861
6	32071637	rs4711286	TNXB	intron	NA	NA	C	T	Imputed	0.2169	0.8282	0.09026	0.00137934	0.1923	0.5753	0.1226	6.485e-06	1.55e-07		Imputed	0.4051	0.9386	0.07867	0.4209		1.522e-05	0.0035	0.823
6	32078373	rs3807039	TNXB-ATF6B	near-gene-5	NA	NA	C	A	Genotyped	0.05377	0.5752	0.1689	0.0618711	0.0555	0.4438	0.2213	0.0002418	0.0002417		Genotyped	0.1165	0.7233	0.1302	0.01282		1.248e-05	0.1437	0.484
6	32109938	rs17208000	FKBPL-PRRT1	intergenic	NA	NA	T	G	Imputed	0.05688	0.5572	0.1643	0.0382365	0.05775	0.448	0.2199	0.0002606	0.0001312		Imputed	0.1268	0.7642	0.1261	0.03291		2.298e-05	0.0705	0.623
6	32123639	rs2269425	PPT2	intron	NA	NA	A	G	Genotyped	0.09846	0.674	0.1312	0.00361791	0.0855	0.6509	0.1689	0.01101	0.0001187		Genotyped	0.146	0.7534	0.1184	0.01682		9.473e-06	0.7216	0
6	32129434	rs12524510	PPT2	intron	NA	NA	A	G	Imputed	0.08881	0.6405	0.1363	0.00471302	0.08158	0.6035	0.1757	0.004042	6.981e-05		Imputed	0.145	0.7521	0.1188	0.01654		6.021e-06	0.5031	0
6	32143991	rs16869385	AGPAT1	intron	NA	NA	C	G	Imputed	0.09524	0.6858	0.1314	0.00747851	0.08458	0.6235	0.1715	0.005867	0.0001542		Imputed	0.1455	0.7488	0.1189	0.01495		1.022e-05	0.6703	0
6	32146657	rs9469089	RNF5	intron	NA	NA	C	G	Genotyped	0.08869	0.6223	0.1367	0.00859242	0.0815	0.5723	0.1781	0.001725	7.205e-05		Genotyped	0.1552	0.7656	0.1138	0.0189		7.271e-06	0.2957	0.179
6	32161366	rs204991	GPSM3	intron	NA	NA	C	T	Genotyped	0.2423	1.231	0.07688	0.03667	0.285	1.33	0.1027	0.005463	0.0008846		Genotyped	0.201	1.3	0.09026	0.003669		1.035e-05	0.8091	0
6	32161430	rs204990	GPSM3	intron	NA	NA	A	C	Genotyped	0.2423	1.225	0.07698	0.0414877	0.2845	1.336	0.1027	0.004731	0.0009291		Genotyped	0.201	1.3	0.09026	0.003669		1.083e-05	0.7697	0
6	32161852	rs204989	GPSM3	intron	NA	NA	A	G	Genotyped	0.2416	1.234	0.07698	0.0380951	0.282	1.341	0.1031	0.004463	0.0008064		Imputed	0.2007	1.298	0.09036	0.003883		1.005e-05	0.797	0
6	32170407	rs9267822	NOTCH4	intron	NA	NA	G	C	Genotyped	0.05796	0.5883	0.1812	0.000195295	0.0425	0.8455	0.2286	0.4628	0.0005754		Genotyped	0.01247	0.3201	0.5223	0.02916		6.564e-05	0.1774	0.422
6	32180241	rs206019	NOTCH4	intron	NA	NA	T	C	Genotyped	0.2193	1.424	0.07786	0.00769979	0.2145	1.508	0.1121	0.0002461	1.611e-05		Genotyped	0.117	0.8624	0.1212	0.222		0.0243	0.0007	0.863
6	32180623	rs9267835	NOTCH4	missense	GLY,VAL	835/2004	A	C	Genotyped	0.0419	0.284	0.2356	6.34197e-06	0.0295	0.8031	0.2733	0.4225	3.771e-05		Genotyped	0.01101	0.3643	0.5252	0.05451		1.712e-05	0.0148	0.763
6	32181182	rs206016	NOTCH4	intron	NA	NA	A	G	Genotyped	0.2193	1.424	0.07786	0.00769979	0.2145	1.508	0.1121	0.0002461	1.611e-05		Genotyped	0.117	0.8624	0.1212	0.222		0.0243	0.0007	0.863
6	32182759	rs206015	NOTCH4	intron	NA	NA	A	G	Genotyped	0.2172	1.384	0.07828	0.0131259	0.2125	1.494	0.112	0.0003382	3.866e-05		Genotyped	0.1194	0.8432	0.1209	0.1583		0.04786	0.0006	0.865
6	32183701	rs206014	NOTCH4	intron	NA	NA	G	A	Imputed	0.2909	1.422	0.07248	0.000561798	0.2844	1.564	0.1039	1.663e-05	1.015e-07		Imputed	0.1795	0.897	0.09964	0.2751		0.002175	9.42085e-05	0.892
6	32183965	rs9267836	NOTCH4	intron	NA	NA	G	A	Imputed	0.05796	0.5883	0.1812	0.000195295	0.04367	0.809	0.2244	0.3447	0.0003592		Imputed	0.01229	0.3239	0.5225	0.03097		4.805e-05	0.2229	0.334
6	32184024	rs1265795	NOTCH4	intron	NA	NA	T	C	Imputed	0.2902	1.43	0.07249	0.000628896	0.2844	1.564	0.1039	1.663e-05	1.166e-07		Imputed	0.1795	0.8974	0.09963	0.277		0.002282	8.61001e-05	0.893
6	32184345	rs404860	NOTCH4	intron	NA	NA	C	T	Genotyped	0.2905	1.407	0.07227	0.000698795	0.283	1.553	0.1035	2.129e-05	1.578e-07		Genotyped	0.1801	0.8965	0.09948	0.2719		0.002643	0.0001	0.889
6	32184574	rs384247	NOTCH4	intron	NA	NA	A	G	Genotyped	0.2898	1.419	0.07234	0.000693774	0.283	1.553	0.1035	2.129e-05	1.564e-07		Imputed	0.1788	0.9009	0.09955	0.2945		0.002311	0.0001	0.889
6	32184705	rs3134798	NOTCH4	intron	NA	NA	G	A	Genotyped	0.1355	0.7379	0.1084	0.00709433	0.128	0.6598	0.1382	0.002628	7.896e-05		Genotyped	0.2672	1.065	0.08607	0.4631		0.01989	0.0027	0.831
6	32186193	rs431541	NOTCH4	intron	NA	NA	C	T	Genotyped	0.2912	1.406	0.07226	0.00097996	0.284	1.549	0.1031	2.144e-05	2.386e-07		Genotyped	0.1801	0.8965	0.09948	0.2719		0.003164	0.0001	0.888
6	32186245	rs438475	NOTCH4	intron	NA	NA	A	G	Genotyped	0.2863	1.437	0.07258	0.000634205	0.279	1.58	0.1035	9.925e-06	8.161e-08		Genotyped	0.151	0.9092	0.1068	0.373		0.001206	0.0003	0.879
6	32186872	rs2256594	NOTCH4	intron	NA	NA	G	A	Genotyped	0.2877	1.423	0.07224	0.000508015	0.2835	1.545	0.1032	2.522e-05	1.219e-07		Genotyped	0.1757	0.8947	0.1002	0.2669		0.002425	0.0001	0.89
6	32187721	rs915896	NOTCH4	intron	NA	NA	T	A	Imputed	0.3456	1.406	0.07	0.00016799	0.379	1.411	0.09671	0.0003673	2.753e-07		Imputed	0.2925	1.07	0.08236	0.411		1.982e-05	0.0232	0.734
6	32189841	rs715299	NOTCH4	intron	NA	NA	G	T	Genotyped	0.4539	1.296	0.06869	1.11887e-05	0.4795	1.522	0.09409	8.141e-06	6.506e-10		Genotyped	0.3241	1.141	0.07929	0.09583		2.151e-08	0.0642	0.636
6	32198329	rs9267866	NOTCH4	intergenic	NA	NA	T	C	Imputed	0.04284	0.3239	0.2264	3.73055e-05	0.03065	0.9468	0.2663	0.8372	0.0005569		Imputed	0.0103	0.2709	0.6012	0.02982		6.583e-05	0.0054	0.808
6	32211085	rs412657	NOTCH4	intergenic	NA	NA	T	G	Genotyped	0.2877	0.7843	0.08002	0.0204441	0.2535	0.6423	0.1086	4.6e-05	1.926e-05		Genotyped	0.5754	0.799361	0.07844	0.004359		4.327e-07	0.2269	0.326
6	32212655	rs9267951	NOTCH4	intergenic	NA	NA	T	C	Imputed	0.05618	0.613	0.1736	0.0113564	0.05176	0.5132	0.225	0.003021	0.0001491		Imputed	0.2729	0.7504	0.0914	0.001682		9.081e-07	0.2189	0.342
6	32215472	rs3130309	NOTCH4	intergenic	NA	NA	A	G	Genotyped	0.4344	1.016	0.06706	0.0431035	0.449	1.346	0.0955	0.001848	0.0005236		Genotyped	0.3714	1.234	0.07784	0.006845		1.224e-05	0.031	0.712
6	32217232	rs9267972	NOTCH4	intergenic	NA	NA	A	G	Genotyped	0.4323	1.008	0.0669	0.0338894	0.449	1.346	0.0955	0.001848	0.000388		Genotyped	0.3714	1.234	0.07784	0.006845		9.395e-06	0.0245	0.73
6	32219320	rs9267989	NOTCH4	intergenic	NA	NA	T	G	Imputed	0.04755	0.3917	0.1959	0.00141548	0.04359	0.4646	0.2453	0.00178	9.903e-06		Imputed	0.1943	0.6504	0.1099	9.041e-05		3.669e-09	0.056	0.653
6	32220484	rs3115572	NOTCH4	intergenic	NA	NA	C	G	Genotyped	0.4253	1.009	0.06598	0.033903	0.4405	1.298	0.09387	0.005427	0.0008027		Genotyped	0.3714	1.234	0.07784	0.006845		1.791e-05	0.0414	0.686
6	32220918	rs3115571	NOTCH4	intergenic	NA	NA	A	G	Genotyped	0.4323	1.008	0.0669	0.0338894	0.449	1.346	0.0955	0.001848	0.000388		Genotyped	0.3714	1.234	0.07784	0.006845		9.395e-06	0.0245	0.73
6	32221228	rs3130316	NOTCH4	intergenic	NA	NA	T	C	Genotyped	0.4323	1.008	0.0669	0.0338894	0.449	1.346	0.0955	0.001848	0.000388		Genotyped	0.3714	1.234	0.07784	0.006845		9.395e-06	0.0245	0.73
6	32221552	rs9267995	NOTCH4	intergenic	NA	NA	A	G	Imputed	0.3813	0.8622	0.07098	0.00488144	0.3549	0.7342	0.0983	0.00167	3.694e-05		Imputed	0.5801	0.843882	0.07754	0.02852		7.151e-06	0.391	0
6	32221645	rs41264786	NOTCH4	intergenic	NA	NA	T	C	Imputed	0.1208	0.6515	0.1205	0.0010633	0.08534	0.6061	0.1725	0.003692	1.331e-05		Imputed	0.1493	0.7271	0.1176	0.006737		5.32e-07	0.6463	0
6	32221782	rs3096700	NOTCH4	intergenic	NA	NA	A	C	Genotyped	0.4323	1.008	0.0669	0.0338894	0.449	1.346	0.0955	0.001848	0.000388		Genotyped	0.3714	1.234	0.07784	0.006845		9.395e-06	0.0245	0.73
6	32226992	rs78885616	C6orf10	intergenic	NA	NA	A	G	Imputed	0.1201	0.6828	0.1193	0.00342484	0.08717	0.6143	0.1704	0.004248	5.144e-05		Imputed	0.1498	0.7306	0.1173	0.007447		1.829e-06	0.7017	0
6	32230354	rs3132972	C6orf10	intergenic	NA	NA	A	G	Imputed	0.4316	1.011	0.06728	0.0482561	0.4429	1.398	0.09632	0.0004993	0.0002664		Imputed	0.3528	1.263	0.07794	0.002764		2.581e-06	0.0106	0.78
6	32235757	rs17201917	C6orf10	intergenic	NA	NA	G	A	Genotyped	0.1201	0.6828	0.1193	0.0029224	0.0885	0.6073	0.1694	0.003242	3.493e-05		Genotyped	0.1504	0.7333	0.1169	0.007948		1.432e-06	0.6558	0
6	32238427	rs28366168	C6orf10	intergenic	NA	NA	G	A	Imputed	0.1201	0.6828	0.1193	0.0029224	0.088	0.6173	0.1694	0.004409	4.468e-05		Imputed	0.1502	0.7292	0.1173	0.007107		1.54e-06	0.7191	0
6	32238510	rs28366170	C6orf10	intergenic	NA	NA	A	G	Imputed	0.1303	0.7793	0.1122	0.0120982	0.1087	0.6346	0.1511	0.002615	0.0001442		Imputed	0.1507	0.7238	0.1174	0.005881		3.369e-06	0.5512	0
6	32240875	rs4713515	C6orf10	intergenic	NA	NA	G	A	Imputed	0.2486	0.7419	0.08341	0.00119555	0.2245	0.6616	0.1131	0.0002593	1.845e-06		Imputed	0.5571	0.801925	0.07741	0.004309		6.165e-08	0.3689	0
6	32242894	rs28752481	C6orf10	intergenic	NA	NA	G	C	Imputed	0.1201	0.6828	0.1193	0.0029224	0.088	0.6173	0.1694	0.004409	4.468e-05		Imputed	0.1503	0.7265	0.1173	0.006474		1.384e-06	0.7303	0
6	32244093	rs28752482	C6orf10	intergenic	NA	NA	C	T	Imputed	0.1201	0.6828	0.1193	0.0029224	0.088	0.6173	0.1694	0.004409	4.468e-05		Imputed	0.1503	0.7265	0.1173	0.006474		1.384e-06	0.7303	0
6	32246573	rs28366171	C6orf10	intergenic	NA	NA	T	C	Imputed	0.1201	0.6828	0.1193	0.0029224	0.088	0.6173	0.1694	0.004409	4.468e-05		Imputed	0.1501	0.7273	0.1173	0.006644		1.425e-06	0.727	0
6	32250247	rs144473537	C6orf10	intergenic	NA	NA	G	A	Imputed	0.1196	0.6828	0.1193	0.00334488	0.08635	0.6389	0.17	0.008403	8.743e-05		Imputed	0.1494	0.7311	0.1174	0.007647		2.945e-06	0.7978	0
6	32252170	rs7769636	C6orf10	intergenic	NA	NA	A	G	Imputed	0.1388	1.448	0.09308	0.00891436	0.1565	1.539	0.1288	0.0008163	4.398e-05		Imputed	0.01104	0.9758	0.3709	0.9474		0.003844	0.5085	0
6	32257284	rs9268145	C6orf10	intergenic	NA	NA	G	T	Genotyped	0.04818	0.442	0.1898	0.00261762	0.0465	0.4216	0.2434	0.0003875	6.128e-06		Genotyped	0.2106	0.6376	0.1067	2.467e-05		6.303e-10	0.1111	0.545
6	32259923	rs17422727	C6orf10	near-gene-3	NA	NA	G	C	Genotyped	0.1201	0.6828	0.1193	0.0029224	0.088	0.6173	0.1694	0.004409	4.468e-05		Genotyped	0.1506	0.7419	0.1165	0.01039		2.406e-06	0.6622	0
6	32273060	rs522254	C6orf10	intron	NA	NA	G	A	Imputed	0.04888	0.4286	0.1896	0.0020695	0.04659	0.4206	0.2433	0.0003728	4.55e-06		Imputed	0.2101	0.6427	0.1067	3.405e-05		6.542e-10	0.0805	0.603
6	32275565	rs28366176	C6orf10	intron	NA	NA	G	T	Imputed	0.1201	0.6828	0.1193	0.0029224	0.088	0.6173	0.1694	0.004409	4.468e-05		Imputed	0.1499	0.7312	0.1173	0.007613		1.667e-06	0.7106	0
6	32276192	rs28366177	C6orf10	intron	NA	NA	A	G	Imputed	0.1045	0.6339	0.1287	0.00184239	0.08028	0.6317	0.1764	0.009204	5.09e-05		Imputed	0.1155	0.7128	0.1351	0.01222		3.156e-06	0.7852	0
6	32276275	rs28366178	C6orf10	intron	NA	NA	C	T	Imputed	0.1048	0.6742	0.1302	0.00262011	0.07892	0.611	0.1795	0.006059	5.153e-05		Imputed	0.1284	0.6205	0.1347	0.0003975		7.813e-08	0.8696	0
6	32281412	rs28366179	C6orf10	intron	NA	NA	A	C	Imputed	0.1201	0.6828	0.1193	0.0029224	0.088	0.6173	0.1694	0.004409	4.468e-05		Imputed	0.15	0.7308	0.1173	0.007495		1.636e-06	0.7123	0
6	32281784	rs9268211	C6orf10	intron	NA	NA	A	G	Genotyped	0.0433	0.2971	0.218	0.000191447	0.033	0.7958	0.2624	0.384	0.0004198		Genotyped	0.01357	0.2781	0.5207	0.01397		2.191e-05	0.0107	0.78
6	32282854	rs6910071	C6orf10	intron	NA	NA	G	A	Genotyped	0.04888	0.4286	0.1896	0.0020695	0.0465	0.4216	0.2434	0.0003875	4.671e-06		Genotyped	0.2107	0.6438	0.1064	3.504e-05		6.905e-10	0.0794	0.605
6	32284657	rs12661557	C6orf10	intron	NA	NA	T	C	Imputed	0.1201	0.6828	0.1193	0.0029224	0.088	0.6173	0.1694	0.004409	4.468e-05		Imputed	0.1501	0.7352	0.1169	0.008484		1.891e-06	0.6927	0
6	32289292	rs9268233	C6orf10	intron	NA	NA	A	G	Genotyped	0.0433	0.2971	0.218	0.000191447	0.033	0.7958	0.2624	0.384	0.0004198		Genotyped	0.01357	0.2781	0.5207	0.01397		2.191e-05	0.0107	0.78
6	32289660	rs2022669	C6orf10	intron	NA	NA	C	T	Genotyped	0.2493	1.117	0.07585	0.0115926	0.2525	1.431	0.1095	0.001074	7.306e-05		Genotyped	0.04567	0.7894	0.1917	0.2173		0.04611	0.0187	0.749
6	32290650	rs2143603	C6orf10	intron	NA	NA	C	T	Genotyped	0.0433	0.2971	0.218	0.000191447	0.033	0.7958	0.2624	0.384	0.0004198		Genotyped	0.01357	0.2781	0.5207	0.01397		2.191e-05	0.0107	0.78
6	32303848	rs28361060	C6orf10	intron	NA	NA	A	G	Imputed	0.04888	0.4286	0.1896	0.0020695	0.0465	0.4216	0.2434	0.0003875	4.671e-06		Imputed	0.2106	0.6445	0.1064	3.65e-05		7.192e-10	0.0783	0.607
6	32333341	rs9268362	C6orf10	intron	NA	NA	G	A	Genotyped	0.04888	0.4286	0.1896	0.0020695	0.0465	0.4216	0.2434	0.0003875	4.671e-06		Genotyped	0.2111	0.6421	0.1064	3.14e-05		6.183e-10	0.082	0.6
6	32339348	rs2076536	C6orf10	intron	NA	NA	NA	NA	Imputed	NA	NA	NA	NA	NA	NA	NA	NA	NA		Genotyped	0.3663	0.728863	0.07634	3.428e-05		NA	NA	NA
6	32339840	rs6913309	C6orf10	near-gene-5	NA	NA	A	T	Genotyped	0.2514	0.7948	0.08263	0.00366245	0.251	0.6941	0.1087	0.0007811	1.512e-05		Genotyped	0.2623	0.7365	0.09116	0.000795		5.254e-08	0.5944	0
6	32339897	rs2050188	C6orf10	near-gene-5	NA	NA	T	C	Genotyped	0.4923	0.730994	0.07045	0.00442651	0.4915	0.7655	0.09499	0.004897	7.583e-05		Genotyped	0.6543	0.69979	0.07862	5.615e-06		1.963e-09	0.765	0
6	32339925	rs6913471	C6orf10	near-gene-5	NA	NA	A	T	Genotyped	0.2912	0.7882	0.07979	0.00330157	0.2845	0.7194	0.1053	0.001756	2.474e-05		Imputed	NA	NA	NA	NA		NA	NA	NA
6	32339988	rs111625658	C6orf10	near-gene-5	NA	NA	T	C	Imputed	0.02609	0.6153	0.2628	0.14629	0.02117	0.537	0.3333	0.06208	0.02305		Imputed	0.08809	0.5122	0.1699	8.256e-05		1.25e-05	0.8421	0
6	32340106	rs2281276	C6orf10	near-gene-5	NA	NA	NA	NA	Imputed	NA	NA	NA	NA	NA	NA	NA	NA	NA		Imputed	0.4399	1.5873	0.08168	1.537e-08		NA	NA	NA
6	32340236	rs9268399	C6orf10	near-gene-5	NA	NA	A	G	Imputed	0.3287	0.8284	0.07425	0.0616315	0.3205	0.8138	0.1008	0.04094	0.006643		Imputed	0.3563	0.7554	0.08422	0.0008652		1.966e-05	0.7	0
6	32340654	rs9268400	C6orf10	near-gene-5	NA	NA	A	G	Imputed	0.1584	0.6769	0.1027	0.00277356	0.1483	0.6461	0.1343	0.001146	1.481e-05		Imputed	0.2924	0.7834	0.08758	0.005303		4.399e-07	0.3796	0
6	32341208	rs9378202	C6orf10	near-gene-5	NA	NA	C	T	Imputed	0.132	1.012	0.1041	0.475452	0.137	0.9797	0.1333	0.8778	0.5046		Imputed	0.1461	0.6159	0.1241	9.395e-05		0.00141	0.0049	0.812
6	32341318	rs9268401	C6orf10	near-gene-5	NA	NA	G	A	Genotyped	0.1627	0.6918	0.1013	0.00191831	0.152	0.6557	0.1321	0.001399	1.139e-05		Imputed	0.2931	0.7896	0.08688	0.006538		4.511e-07	0.4159	0
6	32341353	rs9268402	C6orf10	near-gene-5	NA	NA	A	G	Genotyped	0.3736	0.8889	0.0714	0.275847	0.3735	0.841	0.09582	0.07075	0.05179		Imputed	0.4723	0.6535	0.07892	7.036e-08		2.729e-07	0.0115	0.776
6	32341398	rs9391858	C6orf10	near-gene-5	NA	NA	G	A	Genotyped	0.09986	0.9307	0.1216	0.200443	0.094	0.8646	0.1569	0.3538	0.1139		Genotyped	0.1355	0.5846	0.1304	3.844e-05		6.398e-05	0.0244	0.731
6	32341473	rs9268403	C6orf10	near-gene-5	NA	NA	C	T	Genotyped	0.1627	0.6918	0.1013	0.00191831	0.152	0.6557	0.1321	0.001399	1.139e-05		Genotyped	0.2935	0.7882	0.08691	0.006163		4.207e-07	0.4241	0
6	32341719	rs9268404	C6orf10	intergenic	NA	NA	T	C	Genotyped	0.1627	0.6918	0.1012	0.00139277	0.1575	0.6306	0.1314	0.0004468	3.309e-06		Genotyped	0.2933	0.7891	0.08689	0.006424		1.623e-07	0.319	0.125
6	32342087	rs9268405	C6orf10	intergenic	NA	NA	T	C	Imputed	0.1627	0.6918	0.1013	0.00191831	0.152	0.6557	0.1321	0.001399	1.139e-05		Imputed	0.2932	0.7896	0.08688	0.006537		4.513e-07	0.4159	0
6	32342129	rs9268406	C6orf10	intergenic	NA	NA	T	C	Imputed	0.1627	0.6918	0.1013	0.00191831	0.152	0.6557	0.1321	0.001399	1.139e-05		Imputed	0.2932	0.7896	0.08688	0.006537		4.513e-07	0.4159	0
6	32342166	rs9268407	C6orf10	intergenic	NA	NA	C	T	Imputed	0.1627	0.6918	0.1013	0.00191831	0.152	0.6557	0.1321	0.001399	1.139e-05		Imputed	0.2932	0.7896	0.08688	0.006537		4.513e-07	0.4159	0
6	32342639	rs9268409	C6orf10	intergenic	NA	NA	C	A	Imputed	0.1627	0.6918	0.1013	0.00191831	0.152	0.6557	0.1321	0.001399	1.139e-05		Imputed	0.2932	0.7896	0.08688	0.006537		4.513e-07	0.4159	0
6	32342691	rs7746327	C6orf10	intergenic	NA	NA	A	C	Imputed	0.3757	0.8769	0.07133	0.273404	0.3765	0.8374	0.09578	0.06385	0.04808		Imputed	0.4733	0.6551	0.07885	8.161e-08		2.667e-07	0.0172	0.754
6	32342822	rs3117108	C6orf10	intergenic	NA	NA	C	G	Imputed	0.2339	1.137	0.08117	0.88529	0.2367	1.162	0.1086	0.1656	0.484		Imputed	0.3033	1.388	0.07946	3.738e-05		0.0007666	0.1728	0.43
6	32343018	rs9268412	C6orf10	intergenic	NA	NA	A	T	Genotyped	0.1627	0.6918	0.1013	0.00191831	0.1525	0.6643	0.1318	0.001914	1.457e-05		Imputed	0.2932	0.7896	0.08688	0.006537		5.524e-07	0.4472	0
6	32343095	rs9268413	C6orf10	intergenic	NA	NA	C	T	Imputed	0.1627	0.6918	0.1013	0.00191831	0.152	0.6557	0.1321	0.001399	1.139e-05		Imputed	0.2893	0.79	0.08763	0.007135		4.933e-07	0.4169	0
6	32343096	rs9268414	C6orf10	intergenic	NA	NA	A	G	Imputed	0.1394	0.6796	0.1105	0.00771607	0.1324	0.6505	0.1435	0.002737	8.894e-05		Imputed	0.2749	0.8036	0.09013	0.01524		6.652e-06	0.3329	0.091
6	32343267	rs9268415	C6orf10	intergenic	NA	NA	C	G	Imputed	0.1629	0.6875	0.1013	0.00183464	0.152	0.6557	0.1321	0.001399	1.084e-05		Imputed	0.2937	0.7875	0.08688	0.00596		3.854e-07	0.4149	0
6	32343384	rs9268416	C6orf10	intergenic	NA	NA	G	A	Genotyped	0.1627	0.6918	0.1013	0.00191831	0.1525	0.6763	0.131	0.00283	1.992e-05		Genotyped	0.2933	0.7891	0.08689	0.006424		7.004e-07	0.4909	0
6	32343616	rs9268417	C6orf10	intergenic	NA	NA	G	A	Imputed	0.179	0.8092	0.09333	0.0665327	0.17	0.7462	0.1237	0.01792	0.004012		Imputed	0.2932	0.7896	0.08688	0.006537		7.532e-05	0.8714	0
6	32343686	rs9268418	C6orf10	intergenic	NA	NA	C	T	Genotyped	0.1795	0.8092	0.09329	0.0595268	0.17	0.7462	0.1237	0.01792	0.003534		Genotyped	0.2933	0.7891	0.08689	0.006424		6.568e-05	0.8715	0
6	32343714	rs3117105	C6orf10	intergenic	NA	NA	T	C	Imputed	0.2343	1.136	0.08116	0.880118	0.2367	1.162	0.1086	0.1656	0.4873		Imputed	0.3038	1.382	0.07935	4.531e-05		0.0008674	0.1842	0.409
6	32343796	rs9268420	C6orf10	intergenic	NA	NA	T	C	Imputed	0.1634	0.6918	0.1013	0.00146456	0.152	0.6557	0.1321	0.001399	8.473e-06		Imputed	0.2932	0.7895	0.08688	0.006534		3.543e-07	0.4165	0
6	32343869	rs9268421	C6orf10	intergenic	NA	NA	G	A	Imputed	0.1634	0.6918	0.1013	0.00146456	0.152	0.6557	0.1321	0.001399	8.473e-06		Imputed	0.2898	0.797	0.08719	0.009278		5.36e-07	0.3761	0
6	32343873	rs9268422	C6orf10	intergenic	NA	NA	A	G	Imputed	0.1634	0.6918	0.1013	0.00146456	0.152	0.6557	0.1321	0.001399	8.473e-06		Imputed	0.2932	0.7895	0.08688	0.006534		3.543e-07	0.4165	0
6	32343882	rs9268423	C6orf10	intergenic	NA	NA	T	C	Imputed	0.1634	0.6918	0.1013	0.00146456	0.152	0.6557	0.1321	0.001399	8.473e-06		Imputed	0.2898	0.797	0.08719	0.009278		5.36e-07	0.3761	0
6	32343985	rs9268424	C6orf10	intergenic	NA	NA	C	T	Genotyped	0.1627	0.6961	0.1015	0.00158446	0.152	0.6557	0.1321	0.001399	9.234e-06		Imputed	0.2932	0.7895	0.08688	0.006534		3.8e-07	0.429	0
6	32344376	rs9268425	C6orf10	intergenic	NA	NA	T	C	Genotyped	0.1634	0.6918	0.1013	0.00146456	0.152	0.6557	0.1321	0.001399	8.473e-06		Genotyped	0.2933	0.7891	0.08689	0.006424		3.473e-07	0.4189	0
6	32344731	rs9268426	C6orf10	intergenic	NA	NA	G	A	Imputed	0.1634	0.6918	0.1013	0.00146456	0.152	0.6557	0.1321	0.001399	8.473e-06		Imputed	0.2933	0.7891	0.08689	0.006424		3.473e-07	0.4189	0
6	32344808	rs9268427	C6orf10	intergenic	NA	NA	T	C	Imputed	0.1634	0.6918	0.1013	0.00146456	0.152	0.6557	0.1321	0.001399	8.473e-06		Imputed	0.2933	0.7891	0.08689	0.006424		3.473e-07	0.4189	0
6	32344973	rs9268428	C6orf10	intergenic	NA	NA	T	G	Genotyped	0.1634	0.6918	0.1013	0.00146456	0.152	0.6557	0.1321	0.001399	8.473e-06		Genotyped	0.2933	0.7891	0.08689	0.006424		3.473e-07	0.4189	0
6	32345052	rs9268429	C6orf10	intergenic	NA	NA	G	A	Genotyped	0.1809	0.8203	0.09194	0.0871176	0.1715	0.7574	0.1219	0.02269	0.006439		Genotyped	0.3028	0.7914	0.08361	0.005139		9.472e-05	0.8707	0
6	32345514	rs9268431	C6orf10	intergenic	NA	NA	G	T	Genotyped	0.1634	0.6918	0.1013	0.00146456	0.152	0.6557	0.1321	0.001399	8.473e-06		Genotyped	0.2933	0.7891	0.08689	0.006424		3.473e-07	0.4189	0
6	32345595	rs2395153	C6orf10	intergenic	NA	NA	G	C	Genotyped	0.2291	0.745	0.08696	0.00359183	0.224	0.721	0.1125	0.003638	4.784e-05		Genotyped	0.3953	0.6792	0.08158	2.123e-06		5.014e-10	0.7341	0
6	32345667	rs9268432	C6orf10	intergenic	NA	NA	G	A	Genotyped	0.1634	0.6918	0.1013	0.00146456	0.152	0.6557	0.1321	0.001399	8.473e-06		Genotyped	0.2933	0.7891	0.08689	0.006424		3.473e-07	0.4189	0
6	32346408	rs71543438	C6orf10	intergenic	NA	NA	A	T	Genotyped	0.1634	0.6918	0.1013	0.00146456	0.1525	0.6535	0.1316	0.00123	7.654e-06		Genotyped	0.2933	0.7891	0.08689	0.006424		3.197e-07	0.4095	0
6	32346452	rs9268434	C6orf10	intergenic	NA	NA	T	A	Imputed	0.3101	0.8511	0.07441	0.36724	0.3104	0.8304	0.09908	0.06075	0.06687		Imputed	0.4275	0.6864	0.07981	2.413e-06		4.323e-06	0.1148	0.538
6	32346491	rs9268435	C6orf10	intergenic	NA	NA	A	G	Genotyped	0.2451	0.8349	0.08264	0.067142	0.242	0.7846	0.1085	0.0254	0.005175		Genotyped	0.3953	0.6792	0.08158	2.123e-06		1.124e-07	0.1942	0.39
6	32346637	rs9268436	C6orf10	intergenic	NA	NA	G	A	Imputed	0.1795	0.8092	0.09329	0.0595268	0.17	0.7462	0.1237	0.01792	0.003534		Imputed	0.2933	0.7891	0.08689	0.006424		6.568e-05	0.8715	0
6	32346701	rs9268439	C6orf10	intergenic	NA	NA	A	G	Imputed	0.1795	0.8092	0.09329	0.0595268	0.17	0.7462	0.1237	0.01792	0.003534		Imputed	0.2933	0.7891	0.08689	0.006424		6.568e-05	0.8715	0
6	32346772	rs3129946	C6orf10	intergenic	NA	NA	A	G	Imputed	0.2346	1.138	0.08102	0.856806	0.237	1.16	0.1086	0.172	0.342		Imputed	0.3039	1.378	0.07935	5.38e-05		0.0004839	0.1961	0.386
6	32346794	rs1980495	C6orf10	intergenic	NA	NA	C	A	Genotyped	0.1816	0.7984	0.09272	0.0473184	0.1705	0.7423	0.1232	0.01558	0.002467		Imputed	0.2933	0.7891	0.08689	0.006424		4.685e-05	0.8871	0
6	32347016	rs1980494	C6orf10	intergenic	NA	NA	G	A	Imputed	0.1634	0.6918	0.1013	0.00146456	0.152	0.6557	0.1321	0.001399	8.473e-06		Imputed	0.2933	0.7891	0.08689	0.006424		3.473e-07	0.4189	0
6	32347280	rs8180659	C6orf10	intergenic	NA	NA	T	C	Genotyped	0.1809	0.8081	0.09319	0.0568157	0.173	0.7259	0.1236	0.009523	0.002168		Imputed	0.2933	0.7891	0.08689	0.006424		4.154e-05	0.7797	0
6	32347490	rs8180664	C6orf10	intergenic	NA	NA	T	C	Genotyped	0.1634	0.6918	0.1013	0.00146456	0.152	0.6557	0.1321	0.001399	8.473e-06		Genotyped	0.2933	0.7893	0.08689	0.006453		3.492e-07	0.4177	0
6	32347532	rs8180673	C6orf10	intergenic	NA	NA	T	C	Genotyped	0.1795	0.8092	0.09329	0.0595268	0.1705	0.7518	0.1235	0.02093	0.003941		Imputed	0.2878	0.7855	0.08799	0.006071		6.895e-05	0.8929	0
6	32347749	rs9268446	C6orf10	intergenic	NA	NA	G	A	Genotyped	0.1634	0.6918	0.1013	0.00146456	0.152	0.6557	0.1321	0.001399	8.473e-06		Genotyped	0.2933	0.7891	0.08689	0.006424		3.473e-07	0.4189	0
6	32347831	rs9268447	C6orf10	intergenic	NA	NA	C	T	Genotyped	0.1795	0.8092	0.09329	0.0595268	0.17	0.7462	0.1237	0.01792	0.003534		Genotyped	0.2933	0.7891	0.08689	0.006424		6.568e-05	0.8715	0
6	32347897	rs2395155	C6orf10	intergenic	NA	NA	T	C	Imputed	0.1634	0.6918	0.1013	0.00146456	0.152	0.6557	0.1321	0.001399	8.473e-06		Imputed	0.2933	0.7891	0.08689	0.006424		3.473e-07	0.4189	0
6	32348098	rs2395156	C6orf10	intergenic	NA	NA	A	C	Imputed	0.1795	0.8092	0.09329	0.0595268	0.17	0.7462	0.1237	0.01792	0.003534		Imputed	0.2933	0.7891	0.08689	0.006424		6.568e-05	0.8715	0
6	32348145	rs2395157	C6orf10	intergenic	NA	NA	G	A	Genotyped	0.1634	0.6963	0.1012	0.00179573	0.152	0.6557	0.1321	0.001399	1.059e-05		Genotyped	0.2935	0.7885	0.0869	0.006261		4.04e-07	0.4351	0
6	32348309	rs3117104	C6orf10	intergenic	NA	NA	T	A	Genotyped	0.2346	1.142	0.081	0.837417	0.237	1.16	0.1086	0.172	0.332		Genotyped	0.3037	1.381	0.07941	4.87e-05		0.0004309	0.1973	0.384
6	32348463	rs9268448	C6orf10	intergenic	NA	NA	G	C	Imputed	0.1788	0.8092	0.09329	0.0639047	0.1692	0.7528	0.1237	0.02173	0.004388		Imputed	0.2928	0.7909	0.0869	0.006942		8.687e-05	0.8966	0
6	32348467	rs9268449	C6orf10	intergenic	NA	NA	A	G	Imputed	0.1788	0.8092	0.09329	0.0639047	0.1692	0.7528	0.1237	0.02173	0.004388		Genotyped	0.2933	0.7891	0.08689	0.006424		8.065e-05	0.8969	0
6	32348690	rs9268450	C6orf10	intergenic	NA	NA	A	G	Genotyped	0.1634	0.6918	0.1013	0.00146456	0.152	0.6557	0.1321	0.001399	8.473e-06		Genotyped	0.2933	0.7891	0.08689	0.006424		3.473e-07	0.4189	0
6	32349494	rs9268452	C6orf10	intergenic	NA	NA	G	A	Imputed	0.1795	0.8092	0.09329	0.0595268	0.17	0.7462	0.1237	0.01792	0.003534		Imputed	0.2933	0.7891	0.08689	0.006424		6.568e-05	0.8715	0
6	32349571	rs9268453	C6orf10	intergenic	NA	NA	C	T	Imputed	0.1795	0.8092	0.09329	0.0595268	0.17	0.7462	0.1237	0.01792	0.003534		Imputed	0.2933	0.7891	0.08689	0.006424		6.568e-05	0.8715	0
6	32349711	rs9268454	C6orf10	intergenic	NA	NA	G	A	Genotyped	0.1795	0.8092	0.09329	0.0595268	0.17	0.7462	0.1237	0.01792	0.003534		Genotyped	0.2933	0.7891	0.08689	0.006424		6.568e-05	0.8715	0
6	32349946	rs9268456	C6orf10	intergenic	NA	NA	A	C	Genotyped	0.1795	0.8092	0.09329	0.0595268	0.17	0.7462	0.1237	0.01792	0.003534		Genotyped	0.2933	0.7891	0.08689	0.006424		6.568e-05	0.8715	0
6	32350036	rs9268457	C6orf10	intergenic	NA	NA	G	A	Genotyped	0.1795	0.8092	0.09329	0.0595268	0.172	0.7261	0.1237	0.009679	0.002316		Imputed	0.2933	0.7891	0.08689	0.006424		4.417e-05	0.7771	0
6	32350107	rs3117102	C6orf10	intergenic	NA	NA	C	T	Genotyped	0.2346	1.142	0.081	0.837417	0.237	1.16	0.1086	0.172	0.332		Genotyped	0.3039	1.379	0.07935	5.132e-05		0.0004449	0.202	0.375
6	32350384	rs9268458	C6orf10	intergenic	NA	NA	A	C	Imputed	0.1809	0.8065	0.0927	0.0641031	0.1722	0.7593	0.1225	0.02457	0.004801		Imputed	0.2994	0.7926	0.0859	0.006795		9.273e-05	0.9251	0
6	32350776	rs9268459	C6orf10	intergenic	NA	NA	A	G	Genotyped	0.1795	0.8092	0.09336	0.0534268	0.17	0.7462	0.1237	0.01792	0.003126		Imputed	0.2934	0.7916	0.08693	0.007181		6.52e-05	0.8703	0
6	32350868	rs4373382	C6orf10	intergenic	NA	NA	C	A	Genotyped	0.301	0.8473	0.0746	0.230701	0.3045	0.7706	0.09967	0.008932	0.01213		Imputed	0.4281	0.6856	0.07985	2.275e-06		3.602e-07	0.1529	0.468
6	32351283	rs9268460	C6orf10	intergenic	NA	NA	C	T	Genotyped	0.3128	0.8585	0.07445	0.384108	0.3175	0.8	0.09936	0.02474	0.04279		Genotyped	0.4281	0.6867	0.07977	2.448e-06		2.227e-06	0.118	0.532
6	32351901	rs9268461	BTNL2	intergenic	NA	NA	A	C	Genotyped	0.1634	0.6918	0.1013	0.00146456	0.152	0.6557	0.1321	0.001399	8.473e-06		Genotyped	0.2935	0.7941	0.0868	0.007919		4.482e-07	0.3903	0
6	32351991	rs9268462	BTNL2	intergenic	NA	NA	A	C	Imputed	0.1634	0.6918	0.1013	0.00146456	0.152	0.6557	0.1321	0.001399	8.473e-06		Imputed	0.2935	0.7941	0.0868	0.007919		4.482e-07	0.3903	0
6	32352294	rs7767173	BTNL2	intergenic	NA	NA	T	A	Imputed	0.1047	0.8976	0.1102	0.578412	0.1183	0.9749	0.1461	0.8619	0.7281		Imputed	0.1106	0.5604	0.148	9.129e-05		0.01287	0.0131	0.769
6	32353166	rs9268468	BTNL2	intergenic	NA	NA	NA	NA	Imputed	NA	NA	NA	NA	NA	NA	NA	NA	NA		Imputed	0.3362	0.723589	0.07993	5.265e-05		NA	NA	NA
6	32354428	rs4424066	BTNL2	intergenic	NA	NA	G	A	Genotyped	0.3066	0.8351	0.07508	0.283258	0.312	0.7984	0.09983	0.0241	0.02813		Genotyped	0.4285	0.686	0.07972	2.261e-06		1.145e-06	0.1827	0.412
6	32354644	rs3129948	BTNL2	intergenic	NA	NA	C	A	Imputed	0.2346	1.146	0.08106	0.856187	0.237	1.16	0.1086	0.1714	0.3412		Imputed	0.3036	1.377	0.07947	5.702e-05		0.0004994	0.2166	0.346
6	32355605	rs9268472	BTNL2	intergenic	NA	NA	A	G	Genotyped	0.3066	0.8397	0.07508	0.303662	0.313	0.8086	0.09956	0.03285	0.0368		Genotyped	0.4281	0.6867	0.07977	2.448e-06		1.785e-06	0.1636	0.448
6	32355683	rs9268473	BTNL2	intergenic	NA	NA	G	A	Imputed	0.3025	0.8426	0.07573	0.271337	0.31	0.796	0.1003	0.02287	0.02579		Imputed	0.4274	0.6879	0.07984	2.778e-06		1.154e-06	0.1724	0.431
6	32357165	rs9268474	BTNL2	intergenic	NA	NA	C	T	Genotyped	0.1634	0.6918	0.1013	0.00146456	0.152	0.6557	0.1321	0.001399	8.473e-06		Genotyped	0.2938	0.7931	0.08671	0.007505		4.197e-07	0.3954	0
6	32358231	rs9268475	BTNL2	intergenic	NA	NA	T	C	Genotyped	0.1634	0.6918	0.1013	0.00146456	0.152	0.6557	0.1321	0.001399	8.473e-06		Imputed	0.2934	0.7951	0.08678	0.008236		4.695e-07	0.3847	0
6	32358286	rs3129951	BTNL2	intergenic	NA	NA	T	C	Imputed	0.2661	1.165	0.0794	0.756428	0.2618	1.223	0.1047	0.05471	0.1663		Imputed	0.3041	1.377	0.07949	5.605e-05		0.0001463	0.3165	0.131
6	32358513	rs3117098	BTNL2	intergenic	NA	NA	G	A	Genotyped	0.2353	1.145	0.08086	0.833335	0.2365	1.166	0.1086	0.1574	0.316		Genotyped	0.3041	1.378	0.07949	5.563e-05		0.000428	0.2172	0.345
6	32358942	rs9268476	BTNL2	intergenic	NA	NA	A	T	Imputed	0.2902	0.7617	0.07787	0.0401691	0.2916	0.7364	0.1026	0.002855	0.0006385		Imputed	0.4227	0.692	0.0802	4.441e-06		1.657e-08	0.6876	0
6	32359121	rs9268477	BTNL2	intergenic	NA	NA	A	G	Genotyped	0.1634	0.6918	0.1013	0.00146456	0.152	0.6557	0.1321	0.001399	8.473e-06		Genotyped	0.2935	0.7941	0.0868	0.007919		4.482e-07	0.3903	0
6	32359763	rs3129952	BTNL2	intergenic	NA	NA	G	C	Imputed	0.2297	1.116	0.08142	0.70759	0.2329	1.174	0.1098	0.1432	0.5769		Imputed	0.309	1.373	0.07946	6.577e-05		0.001498	0.1721	0.432
6	32360223	rs75476410	BTNL2	intergenic	NA	NA	T	C	Imputed	0.1225	1.028	0.1067	0.107843	0.1349	0.9333	0.1398	0.6213	0.3137		Imputed	0.1138	0.5582	0.1468	7.137e-05		0.04007	0.0027	0.831
6	32360258	rs9268478	BTNL2	intergenic	NA	NA	A	G	Imputed	0.1634	0.6918	0.1013	0.00146456	0.1522	0.6577	0.1321	0.001519	9.052e-06		Imputed	0.2929	0.7944	0.08687	0.008059		4.813e-07	0.3961	0
6	32361111	rs3817973	BTNL2	near-gene-3	NA	NA	T	C	Genotyped	0.3066	0.8351	0.07508	0.283258	0.312	0.7984	0.09983	0.0241	0.02813		Genotyped	0.4285	0.686	0.07972	2.261e-06		1.145e-06	0.1827	0.412
6	32363527	rs2076533	BTNL2	intron	NA	NA	T	C	Genotyped	0.3066	0.8351	0.07508	0.283258	0.312	0.7984	0.09983	0.0241	0.02813		Genotyped	0.4287	0.6896	0.07968	3.096e-06		1.434e-06	0.2004	0.378
6	32363816	rs2076530	BTNL2	missense-near-splice	SER,GLY	360/456	C	T	Genotyped	0.3087	0.84	0.0749	0.249542	0.3115	0.799	0.0998	0.02456	0.02416		Genotyped	0.4342	0.6966	0.07857	4.194e-06		1.442e-06	0.2131	0.353
6	32363844	rs9268480	BTNL2	coding-synonymous	NA	350/456	T	C	Genotyped	0.1634	0.6918	0.1013	0.00146456	0.1525	0.6638	0.1313	0.001797	1.034e-05		Genotyped	0.2938	0.7931	0.08671	0.007505		4.933e-07	0.4232	0
6	32363955	rs2076529	BTNL2	coding-synonymous	NA	313/456	C	T	Genotyped	0.3066	0.8351	0.07508	0.283258	0.312	0.7984	0.09983	0.0241	0.02813		Genotyped	0.4285	0.686	0.07972	2.261e-06		1.145e-06	0.1827	0.412
6	32364356	rs9268481	BTNL2	intron	NA	NA	G	A	Genotyped	0.1634	0.6918	0.1013	0.00146456	0.152	0.6557	0.1321	0.001399	8.473e-06		Genotyped	0.2938	0.7931	0.08671	0.007505		4.197e-07	0.3954	0
6	32364667	rs3117139	BTNL2	intron	NA	NA	A	G	Imputed	0.1017	1.335	0.1065	0.0693991	0.1097	1.281	0.1464	0.09021	0.01368		Imputed	0.1347	1.473	0.1053	0.0002333		1.486e-05	0.6915	0
6	32365580	rs3129954	BTNL2	intron	NA	NA	A	G	Genotyped	0.2297	1.116	0.0814	0.697709	0.2315	1.161	0.1096	0.1726	0.2639		Genotyped	0.3041	1.378	0.07949	5.563e-05		0.0003128	0.1539	0.466
6	32365840	rs3129955	BTNL2	intron	NA	NA	T	C	Genotyped	0.2297	1.116	0.0814	0.697709	0.2315	1.161	0.1096	0.1726	0.2639		Imputed	0.304	1.378	0.07948	5.461e-05		0.0003094	0.1539	0.466
6	32367017	rs3117116	BTNL2	intron	NA	NA	G	A	Imputed	0.1136	1.443	0.1019	0.0083802	0.1209	1.348	0.1422	0.0359	0.0007616		Imputed	0.1407	1.442	0.1024	0.0003551		9.408e-07	0.9137	0
6	32367722	rs2294880	BTNL2	intron	NA	NA	G	A	Imputed	0.1521	0.681	0.1056	0.00265166	0.1404	0.6266	0.1379	0.0006977	9.585e-06		Imputed	0.2922	0.7938	0.08719	0.008068		5.143e-07	0.2802	0.214
6	32367777	rs9268482	BTNL2	intron	NA	NA	T	A	Genotyped	0.1634	0.6865	0.1015	0.000976103	0.1515	0.6603	0.1321	0.001678	6.324e-06		Genotyped	0.2938	0.7931	0.08671	0.007505		3.314e-07	0.3953	0
6	32367795	rs2294878	BTNL2	intron	NA	NA	T	G	Genotyped	0.294	0.7626	0.07802	0.0314629	0.297	0.7238	0.1028	0.001668	0.0003307		Genotyped	0.4507	0.6732	0.07836	4.433e-07		1.126e-09	0.5276	0
6	32367847	rs3817966	BTNL2	intron	NA	NA	C	T	Imputed	0.1809	0.8015	0.09284	0.0504145	0.172	0.7689	0.1223	0.03164	0.004417		Imputed	0.2997	0.7944	0.08568	0.007224		9.085e-05	0.9626	0
6	32368087	rs3817963	BTNL2	intron	NA	NA	C	T	Genotyped	0.1648	0.6898	0.1004	0.00171963	0.154	0.6661	0.1311	0.001935	1.305e-05		Genotyped	0.2997	0.7944	0.08568	0.007224		5.693e-07	0.4108	0
6	32368314	rs3817962	BTNL2	intron	NA	NA	A	C	Imputed	0.1795	0.8092	0.09329	0.0595268	0.1702	0.7561	0.1235	0.02358	0.004291		Imputed	0.2938	0.7931	0.08671	0.007505		9.17e-05	0.9076	0
6	32368709	rs9268489	BTNL2	intron	NA	NA	A	G	Imputed	0.04272	0.3154	0.2199	0.000875061	0.03159	0.8147	0.2681	0.4446	0.001689		Imputed	0.01746	0.3174	0.4279	0.007317		3.76e-05	0.017	0.755
6	32370616	rs2076525	BTNL2	intron	NA	NA	C	T	Genotyped	0.1634	0.6918	0.1013	0.00146456	0.152	0.6557	0.1321	0.001399	8.473e-06		Genotyped	0.2938	0.7931	0.08671	0.007505		4.197e-07	0.3954	0
6	32370684	rs2076524	BTNL2	intron	NA	NA	G	A	Genotyped	0.1634	0.6871	0.1014	0.00160357	0.1515	0.6578	0.1325	0.001576	1.028e-05		Genotyped	0.2935	0.7942	0.08681	0.00796		5.273e-07	0.3837	0
6	32371179	rs2076522	BTNL2	intron	NA	NA	C	G	Genotyped	0.1634	0.6918	0.1013	0.00146456	0.152	0.6557	0.1321	0.001399	8.473e-06		Genotyped	0.2937	0.7938	0.08669	0.007715		4.341e-07	0.3915	0
6	32371269	rs2076520	BTNL2	intron	NA	NA	T	C	Imputed	0.1634	0.6918	0.1013	0.00146456	0.152	0.6557	0.1321	0.001399	8.473e-06		Imputed	0.2936	0.7894	0.08693	0.006524		3.533e-07	0.4173	0
6	32371619	rs3793126	BTNL2	intron	NA	NA	G	A	Imputed	0.1634	0.6862	0.1014	0.00129133	0.152	0.6557	0.1321	0.001399	7.385e-06		Imputed	0.2936	0.7894	0.08693	0.006524		3.161e-07	0.4003	0
6	32373801	rs3806157	BTNL2	intron	NA	NA	G	T	Genotyped	0.2689	0.8103	0.07875	0.165289	0.2775	0.7558	0.1037	0.006956	0.006712		Genotyped	0.3606	0.7829	0.08058	0.002388		4.909e-05	0.8635	0
6	32374131	rs9268491	BTNL2	intron	NA	NA	G	C	Genotyped	0.1634	0.6918	0.1013	0.00146456	0.152	0.6557	0.1321	0.001399	8.473e-06		Genotyped	0.2937	0.7879	0.0868	0.00603		3.217e-07	0.4254	0
6	32374622	rs3763307	BTNL2	intron	NA	NA	T	A	Genotyped	0.1634	0.6918	0.1013	0.00146456	0.1525	0.6529	0.1316	0.001194	7.477e-06		Genotyped	0.2938	0.7931	0.08671	0.007505		3.793e-07	0.3841	0
6	32375280	rs9268492	BTNL2	near-gene-5	NA	NA	G	C	Imputed	0.3115	0.8429	0.07483	0.00921716	0.296	0.7276	0.1027	0.001965	8.586e-05		Imputed	0.3164	0.8	0.08423	0.008057		3.077e-06	0.5117	0
6	32375330	rs9268493	BTNL2	near-gene-5	NA	NA	A	G	Genotyped	0.3115	0.8429	0.07483	0.00921716	0.296	0.7276	0.1027	0.001965	8.586e-05		Genotyped	0.316	0.8016	0.08421	0.008623		3.329e-06	0.5117	0
6	32375352	rs9268494	BTNL2	near-gene-5	NA	NA	C	A	Genotyped	0.3128	0.8424	0.07447	0.010014	0.2975	0.7369	0.1024	0.002882	0.0001249		Genotyped	0.3219	0.8022	0.08336	0.008211		4.317e-06	0.572	0
6	32375371	rs9268495	BTNL2	near-gene-5	NA	NA	T	A	Genotyped	0.3128	0.8424	0.07447	0.010014	0.2975	0.7369	0.1024	0.002882	0.0001249		Genotyped	0.3219	0.8022	0.08336	0.008211		4.317e-06	0.572	0
6	32375374	rs9268496	BTNL2	near-gene-5	NA	NA	A	G	Imputed	0.3128	0.8424	0.07447	0.010014	0.298	0.7331	0.1025	0.002447	0.0001108		Imputed	0.3219	0.8022	0.08336	0.008211		3.902e-06	0.5479	0
6	32375424	rs9268497	BTNL2	near-gene-5	NA	NA	A	G	Genotyped	0.3128	0.8424	0.07447	0.010014	0.299	0.7429	0.1022	0.003636	0.0001482		Imputed	0.3218	0.8005	0.08346	0.007666		4.622e-06	0.6086	0
6	32375695	rs9268499	BTNL2	near-gene-5	NA	NA	A	G	Imputed	0.257	0.7798	0.08018	0.00869644	0.2467	0.6885	0.1086	0.0005894	3.413e-05		Imputed	0.3119	0.7952	0.08452	0.006703		1.149e-06	0.5468	0
6	32375745	rs6926737	BTNL2	near-gene-5	NA	NA	G	A	Genotyped	0.4001	1.3	0.07087	0.0406078	0.405	1.191	0.0944	0.06427	0.006061		Genotyped	0.4899	1.484	0.07701	2.956e-07		3.095e-08	0.1746	0.427
6	32376176	rs3763311	BTNL2	near-gene-5	NA	NA	T	C	Genotyped	0.2556	0.7806	0.08058	0.00793413	0.245	0.6806	0.109	0.0004143	2.39e-05		Genotyped	0.3065	0.8005	0.08523	0.009017		1.218e-06	0.4734	0
6	32376360	rs17208853	BTNL2	near-gene-5	NA	NA	C	T	Imputed	0.02517	0.4619	0.2957	0.024086	0.01906	0.5316	0.3565	0.07627	0.004143		Imputed	0.08971	0.5304	0.1661	0.0001339		2.41e-06	0.9163	0
6	32376618	rs3763314	BTNL2	near-gene-5	NA	NA	C	T	Genotyped	0.4029	1.286	0.07079	0.0521719	0.405	1.2	0.09421	0.05333	0.006785		Genotyped	0.4899	1.485	0.07703	2.859e-07		3.517e-08	0.1768	0.423
6	32376746	rs3763316	BTNL2	near-gene-5	NA	NA	T	C	Genotyped	0.1662	0.6988	0.09957	0.00154584	0.1545	0.6531	0.1311	0.00115	7.704e-06		Genotyped	0.2937	0.7932	0.08671	0.007548		3.913e-07	0.4005	0
6	32376788	rs3763317	BTNL2	near-gene-5	NA	NA	C	T	Genotyped	0.5063	1.135	0.06863	0.462503	0.4835	1.039	0.09222	0.6764	0.4011		Genotyped	0.5567	1.39121	0.07726	1.928e-05		0.0003524	0.0346	0.703
6	32376882	rs9268501	BTNL2	near-gene-5	NA	NA	T	G	Genotyped	0.4204	1.28	0.07025	0.0248057	0.42	1.18	0.09432	0.08002	0.004443		Genotyped	0.4899	1.486	0.07709	2.819e-07		1.973e-08	0.1378	0.495
6	32376932	rs9268502	BTNL2	intergenic	NA	NA	C	T	Genotyped	0.4197	1.272	0.07034	0.0260605	0.421	1.191	0.09409	0.06269	0.003795		Genotyped	0.4899	1.486	0.07709	2.819e-07		1.603e-08	0.1472	0.478
6	32377061	rs9268503	BTNL2	intergenic	NA	NA	C	T	Imputed	0.4197	1.272	0.07034	0.0260605	0.4198	1.177	0.09438	0.08364	0.004844		Imputed	0.4899	1.486	0.07715	2.793e-07		2.198e-08	0.1281	0.513
6	32377116	rs9268504	BTNL2	intergenic	NA	NA	C	G	Genotyped	0.4197	1.272	0.07034	0.0260605	0.42	1.18	0.09432	0.08002	0.004663		Genotyped	0.4899	1.486	0.07709	2.819e-07		2.104e-08	0.1319	0.506
6	32377470	rs9268506	BTNL2	intergenic	NA	NA	C	T	Genotyped	0.4197	1.272	0.07034	0.0260605	0.4215	1.186	0.09415	0.06953	0.004139		Genotyped	0.4894	1.465	0.07697	7.054e-07		3.615e-08	0.1831	0.411
6	32377539	rs9268507	BTNL2	intergenic	NA	NA	A	G	Genotyped	0.4197	1.272	0.07034	0.0260605	0.421	1.191	0.09409	0.06269	0.003795		Genotyped	0.4894	1.465	0.07697	7.054e-07		3.232e-08	0.192	0.394
6	32377588	rs9268508	BTNL2	intergenic	NA	NA	T	A	Imputed	0.4197	1.272	0.07034	0.0260605	0.421	1.191	0.09409	0.06269	0.003795		Imputed	0.4894	1.466	0.07704	6.957e-07		3.201e-08	0.19	0.398
6	32378787	rs9268513	BTNL2	intergenic	NA	NA	T	C	Genotyped	0.4197	1.272	0.07034	0.0260605	0.421	1.191	0.09409	0.06269	0.003795		Genotyped	0.4895	1.463	0.07693	7.61e-07		3.427e-08	0.1966	0.385
6	32378834	rs5007266	BTNL2	intergenic	NA	NA	T	C	Genotyped	0.4197	1.272	0.07034	0.0260605	0.421	1.191	0.09409	0.06269	0.003795		Genotyped	0.4894	1.465	0.07697	7.054e-07		3.232e-08	0.192	0.394
6	32378866	rs5007265	BTNL2	intergenic	NA	NA	T	G	Genotyped	0.4197	1.272	0.07034	0.0260605	0.421	1.191	0.09409	0.06269	0.003795		Genotyped	0.4894	1.465	0.07697	7.054e-07		3.232e-08	0.192	0.394
6	32378877	rs5007264	BTNL2	intergenic	NA	NA	C	T	Genotyped	0.4197	1.272	0.07034	0.0260605	0.421	1.191	0.09409	0.06269	0.003795		Genotyped	0.4894	1.465	0.07697	7.054e-07		3.232e-08	0.192	0.394
6	32378940	rs3129961	BTNL2	intergenic	NA	NA	C	T	Imputed	0.2493	1.095	0.07845	0.571215	0.2462	1.16	0.1067	0.1635	0.2013		Imputed	0.3037	1.385	0.08003	4.73e-05		0.0001813	0.0991	0.567
6	32378945	rs9268514	BTNL2	intergenic	NA	NA	A	T	Imputed	0.1655	0.7097	0.09956	0.0017806	0.1538	0.6582	0.1311	0.001423	1.065e-05		Imputed	0.2948	0.8025	0.08652	0.01097		8.044e-07	0.396	0
6	32378982	rs5007263	BTNL2	intergenic	NA	NA	A	G	Genotyped	0.4197	1.272	0.07034	0.0260605	0.421	1.191	0.09409	0.06269	0.003795		Genotyped	0.4894	1.465	0.07697	7.054e-07		3.232e-08	0.192	0.394
6	32379011	rs5007262	BTNL2	intergenic	NA	NA	A	G	Genotyped	0.4197	1.272	0.07034	0.0260605	0.4215	1.186	0.09394	0.0699	0.004158		Genotyped	0.4894	1.465	0.07697	7.054e-07		3.636e-08	0.1826	0.412
6	32379031	rs5007261	BTNL2	intergenic	NA	NA	G	A	Genotyped	0.4197	1.272	0.07034	0.0260605	0.421	1.191	0.09409	0.06269	0.003795		Genotyped	0.4894	1.465	0.07697	7.054e-07		3.232e-08	0.192	0.394
6	32379047	rs5007260	BTNL2	intergenic	NA	NA	G	A	Genotyped	0.4197	1.272	0.07034	0.0260605	0.421	1.191	0.09409	0.06269	0.003795		Genotyped	0.4895	1.46	0.07688	8.466e-07		3.72e-08	0.2037	0.372
6	32379101	rs5007259	BTNL2	intergenic	NA	NA	T	C	Genotyped	0.4197	1.272	0.07034	0.0260605	0.421	1.191	0.09409	0.06269	0.003795		Genotyped	0.4894	1.465	0.07697	7.054e-07		3.232e-08	0.192	0.394
6	32379239	rs5007258	BTNL2	intergenic	NA	NA	A	G	Genotyped	0.4197	1.272	0.07034	0.0260605	0.421	1.191	0.09409	0.06269	0.003795		Genotyped	0.4895	1.471	0.07696	5.332e-07		2.607e-08	0.1781	0.42
6	32379295	rs9268515	BTNL2	intergenic	NA	NA	C	G	Genotyped	0.02584	0.5946	0.2496	0.0827896	0.0245	0.385	0.341	0.005119	0.002284		Genotyped	0.1821	0.7345	0.109	0.004656		3.179e-05	0.1679	0.44
6	32379445	rs6906730	BTNL2	intergenic	NA	NA	T	C	Genotyped	0.4197	1.272	0.07034	0.0260605	0.421	1.191	0.09409	0.06269	0.003795		Genotyped	0.4894	1.465	0.07697	7.054e-07		3.232e-08	0.192	0.394
6	32379489	rs9268516	BTNL2	intergenic	NA	NA	T	C	Genotyped	0.1655	0.7152	0.0992	0.00223476	0.1545	0.6531	0.1311	0.00115	1.158e-05		Genotyped	0.2977	0.8054	0.08528	0.01113		8.768e-07	0.3662	0.005
6	32379682	rs6911383	BTNL2	intergenic	NA	NA	T	C	Genotyped	0.4197	1.272	0.07034	0.0260605	0.421	1.191	0.09409	0.06269	0.003795		Genotyped	0.4894	1.465	0.07697	7.054e-07		3.232e-08	0.192	0.394
6	32380190	rs6932810	BTNL2	intergenic	NA	NA	G	A	Genotyped	0.4197	1.272	0.07034	0.0260605	0.421	1.191	0.09409	0.06269	0.003795		Genotyped	0.4894	1.465	0.07697	7.054e-07		3.232e-08	0.192	0.394
6	32380262	rs6932542	BTNL2	intergenic	NA	NA	A	G	Genotyped	0.4197	1.272	0.07029	0.0238991	0.421	1.191	0.09409	0.06269	0.003481		Genotyped	0.4894	1.465	0.07697	7.054e-07		2.893e-08	0.1919	0.394
6	32380715	rs968155	BTNL2	intergenic	NA	NA	C	T	Imputed	0.4544	1.263	0.06888	0.0134025	0.4719	1.179	0.09168	0.07191	0.002225		Imputed	0.4765	1.457	0.07754	1.197e-06		2.542e-08	0.1764	0.424
6	32380717	rs3129964	BTNL2	intergenic	NA	NA	C	G	Imputed	0.2493	1.099	0.07842	0.545687	0.2455	1.149	0.1066	0.1917	0.2087		Imputed	0.3036	1.375	0.07982	6.546e-05		0.0002372	0.1161	0.536
6	32380782	rs4502931	BTNL2	intergenic	NA	NA	T	A	Genotyped	0.4197	1.272	0.07034	0.0260605	0.421	1.191	0.09409	0.06269	0.003795		Genotyped	0.4894	1.465	0.07697	7.054e-07		3.232e-08	0.192	0.394
6	32380785	rs968154	BTNL2	intergenic	NA	NA	G	A	Imputed	0.4197	1.272	0.07034	0.0260605	0.421	1.191	0.09409	0.06269	0.003795		Imputed	0.4894	1.465	0.07697	7.054e-07		3.232e-08	0.192	0.394
6	32380818	rs9268518	BTNL2	intergenic	NA	NA	A	G	Imputed	0.4197	1.272	0.07034	0.0260605	0.421	1.191	0.09409	0.06269	0.003795		Imputed	0.4853	1.465	0.07762	8.787e-07		3.957e-08	0.1951	0.388
6	32380826	rs9268519	BTNL2	intergenic	NA	NA	G	A	Imputed	0.4197	1.272	0.07034	0.0260605	0.4209	1.192	0.09408	0.06172	0.003747		Imputed	0.4853	1.465	0.07762	8.787e-07		3.889e-08	0.197	0.385
6	32380860	rs9268520	BTNL2	intergenic	NA	NA	C	A	Imputed	0.4197	1.272	0.07034	0.0260605	0.4209	1.192	0.09408	0.06172	0.003747		Imputed	0.4853	1.465	0.07762	8.787e-07		3.889e-08	0.197	0.385
6	32380892	rs9469108	BTNL2	intergenic	NA	NA	T	C	Genotyped	0.22	0.8828	0.08334	0.55121	0.2375	1.051	0.107	0.6427	0.4503		Genotyped	0.1669	0.62	0.1168	4.246e-05		0.02132	0.0033	0.825
6	32381041	rs6938337	BTNL2	intergenic	NA	NA	C	G	Genotyped	0.4197	1.272	0.07034	0.0260605	0.4205	1.196	0.09403	0.05727	0.003521		Genotyped	0.4894	1.465	0.07697	7.054e-07		2.936e-08	0.201	0.377
6	32381210	rs6918317	BTNL2	intergenic	NA	NA	T	C	Genotyped	0.419	1.266	0.07041	0.0298983	0.42	1.2	0.09396	0.05221	0.003752		Genotyped	0.4769	1.475	0.07689	4.369e-07		2.206e-08	0.1768	0.423
6	32381736	rs7759742	BTNL2	intergenic	NA	NA	T	A	Genotyped	0.4197	1.263	0.07041	0.0367449	0.4185	1.193	0.09393	0.0597	0.005159		Genotyped	0.4868	1.486	0.07703	2.681e-07		2.318e-08	0.141	0.489
6	32384801	rs9268543	BTNL2	intergenic	NA	NA	T	A	Genotyped	0.0405	0.5414	0.1972	0.0467513	0.043	0.4208	0.2522	0.0005997	0.0002855		Imputed	0.1708	0.7062	0.1151	0.002512		2.48e-06	0.1279	0.514
6	32389334	rs12524667	BTNL2	intergenic	NA	NA	T	C	Genotyped	0.02374	0.4489	0.3114	0.025628	0.0185	0.4167	0.379	0.02091	0.001557		Imputed	0.09049	0.5268	0.1659	0.0001121		7.072e-07	0.8002	0
6	32392661	rs2157332	HLA-DRA	intergenic	NA	NA	T	C	Imputed	0.2625	0.5949	0.08427	2.08001e-06	0.2505	0.7201	0.1092	0.002623	2.057e-08		Imputed	0.3899	0.9586	0.07818	0.5888		1.143e-05	0.0002	0.886
6	32393150	rs6936452	HLA-DRA	intergenic	NA	NA	T	C	Imputed	0.139	1.616	0.09443	8.59788e-05	0.1672	1.544	0.1269	0.0006171	2.102e-07		Imputed	0.04335	0.7547	0.2032	0.1661		0.006011	0.0026	0.832
6	32393281	rs6936656	HLA-DRA	intergenic	NA	NA	T	C	Imputed	0.1388	1.623	0.0944	8.10173e-05	0.1672	1.544	0.1269	0.0006171	1.976e-07		Imputed	0.04335	0.7547	0.2032	0.1661		0.005855	0.0025	0.833
6	32394048	rs28452472	HLA-DRA	intergenic	NA	NA	A	G	Imputed	0.02528	0.4485	0.3112	0.0253843	0.02004	0.5497	0.3454	0.08323	0.0047		Imputed	0.09049	0.5268	0.1659	0.0001121		2.386e-06	0.8818	0
6	32394098	rs3135348	HLA-DRA	intergenic	NA	NA	G	A	Imputed	0.3714	0.6671	0.07328	3.14052e-05	0.3478	0.7895	0.09701	0.0148	1.593e-06		Imputed	0.5903	1.11794	0.07786	0.1522		0.01489	6.89303e-06	0.916
6	32394507	rs7738751	HLA-DRA	intergenic	NA	NA	A	C	Imputed	0.1391	1.596	0.09459	9.06755e-05	0.1682	1.551	0.1265	0.0005233	1.927e-07		Genotyped	0.04329	0.7633	0.2031	0.1836		0.005099	0.0035	0.823
6	32395036	rs3135344	HLA-DRA	intergenic	NA	NA	C	T	Genotyped	0.2668	1.308	0.07543	0.000463709	0.2935	1.34	0.1017	0.003979	6.029e-06		Genotyped	0.283	0.9986	0.0849	0.9865		0.001186	0.0278	0.721
6	32395568	rs2187818	HLA-DRA	intergenic	NA	NA	T	G	Genotyped	0.2633	0.6185	0.08305	6.60226e-06	0.2515	0.713	0.1087	0.001859	4.388e-08		Genotyped	0.3901	0.9573	0.07815	0.5769		1.532e-05	0.0005	0.868
6	32395641	rs9268576	HLA-DRA	intergenic	NA	NA	C	T	Imputed	0.1004	0.5525	0.1289	0.000324059	0.08954	0.6493	0.1675	0.009904	9.662e-06		Imputed	0.05472	0.8062	0.1749	0.218		5.444e-05	0.2181	0.343
6	32395942	rs9268577	HLA-DRA	intergenic	NA	NA	T	C	Genotyped	0.0412	0.2986	0.2204	0.000818679	0.033	0.8783	0.2571	0.6137	0.002684		Genotyped	0.01761	0.3193	0.4275	0.007572		5.959e-05	0.0044	0.816
6	32396057	rs9268578	HLA-DRA	intergenic	NA	NA	G	A	Genotyped	0.2633	0.6185	0.08305	6.60226e-06	0.2515	0.713	0.1087	0.001859	4.388e-08		Genotyped	0.3892	0.9616	0.07835	0.6176		1.841e-05	0.0004	0.871
6	32396450	rs9268579	HLA-DRA	intergenic	NA	NA	A	G	Genotyped	0.2633	0.6185	0.08305	6.60226e-06	0.2515	0.713	0.1087	0.001859	4.388e-08		Genotyped	0.3901	0.9573	0.07815	0.5769		1.532e-05	0.0005	0.868
6	32396905	rs9268580	HLA-DRA	intergenic	NA	NA	C	G	Genotyped	0.2619	0.6201	0.08307	7.21385e-06	0.246	0.7499	0.1086	0.008031	2.129e-07		Imputed	0.3901	0.9573	0.07815	0.5769		3.824e-05	0.0007	0.863
6	32396964	rs9268582	HLA-DRA	intergenic	NA	NA	T	C	Imputed	0.2723	0.6265	0.08177	3.38981e-06	0.2583	0.7132	0.1081	0.001768	2.194e-08		Imputed	0.3904	0.9527	0.07829	0.5363		8.46e-06	0.0008	0.86
6	32397266	rs9268583	HLA-DRA	intergenic	NA	NA	G	T	Genotyped	0.2633	0.6185	0.08305	6.60226e-06	0.2515	0.713	0.1087	0.001859	4.388e-08		Genotyped	0.3901	0.9573	0.07815	0.5769		1.532e-05	0.0005	0.868
6	32397309	rs3129849	HLA-DRA	intergenic	NA	NA	A	G	Imputed	0.1844	1.52	0.08343	1.56648e-05	0.215	1.466	0.1139	0.0007816	4.526e-08		Imputed	0.1857	1.273	0.09456	0.01061		1.14e-08	0.3536	0.038
6	32397403	rs9268585	HLA-DRA	intergenic	NA	NA	G	T	Genotyped	0.2633	0.6185	0.08305	6.60226e-06	0.2515	0.713	0.1087	0.001859	4.388e-08		Genotyped	0.3901	0.9573	0.07815	0.5769		1.532e-05	0.0005	0.868
6	32397576	chr6:32397576	HLA-DRA	intergenic	NA	NA	T	C	Genotyped	0.2584	0.6431	0.08323	2.05773e-05	0.2505	0.7129	0.1087	0.001856	1.33e-07		Genotyped	0.383	0.9395	0.07843	0.4261		1.388e-05	0.003	0.828
6	32397784	rs3129852	HLA-DRA	intergenic	NA	NA	G	A	Genotyped	0.1844	1.52	0.08343	1.56648e-05	0.215	1.466	0.1139	0.0007816	4.526e-08		Genotyped	0.1858	1.272	0.09457	0.01087		1.181e-08	0.3502	0.047
6	32397794	rs9268588	HLA-DRA	intergenic	NA	NA	G	C	Imputed	0.3387	0.6244	0.07596	0.000506378	0.3285	0.824	0.09836	0.04905	7.203e-05		Imputed	0.3917	0.9478	0.07823	0.493		0.0008646	0.0005	0.867
6	32398202	rs9268589	HLA-DRA	intergenic	NA	NA	A	G	Genotyped	0.3387	0.6244	0.07596	0.000506378	0.3285	0.824	0.09836	0.04905	7.203e-05		Genotyped	0.3918	0.9489	0.07817	0.5025		0.0008995	0.0005	0.868
6	32398563	rs7774047	HLA-DRA	intergenic	NA	NA	A	C	Genotyped	0.3387	0.6244	0.07596	0.000506378	0.3285	0.824	0.09836	0.04905	7.203e-05		Genotyped	0.3918	0.9489	0.07817	0.5025		0.0008995	0.0005	0.868
6	32398675	rs7756262	HLA-DRA	intergenic	NA	NA	A	T	Imputed	0.3387	0.6244	0.07596	0.000506378	0.3285	0.824	0.09836	0.04905	7.203e-05		Imputed	0.3917	0.9491	0.07815	0.5039		0.0009038	0.0005	0.868
6	32398748	rs3135341	HLA-DRA	intergenic	NA	NA	C	A	Imputed	0.1844	1.52	0.08343	1.56648e-05	0.215	1.466	0.1139	0.0007816	4.526e-08		Imputed	0.1855	1.276	0.09456	0.009907		1.031e-08	0.3638	0.011
6	32399092	rs4348358	HLA-DRA	intergenic	NA	NA	A	G	Genotyped	0.3387	0.6244	0.07596	0.000506378	0.3285	0.824	0.09836	0.04905	7.203e-05		Genotyped	0.3918	0.9489	0.07817	0.5025		0.0008995	0.0005	0.868
6	32399159	rs4504509	HLA-DRA	intergenic	NA	NA	T	C	Imputed	0.1844	1.52	0.08347	1.56491e-05	0.215	1.466	0.1139	0.0007816	4.52e-08		Imputed	0.1855	1.276	0.09456	0.009907		1.032e-08	0.3639	0.011
6	32399286	rs9501624	HLA-DRA	intergenic	NA	NA	G	A	Genotyped	0.1669	1.608	0.08746	0.000726636	0.192	1.529	0.1176	0.0003074	1.195e-06		Genotyped	0.06842	0.98	0.1496	0.8925		0.0006786	0.0146	0.764
6	32399833	rs9268605	HLA-DRA	intergenic	NA	NA	A	G	Imputed	0.3387	0.6244	0.07596	0.000506378	0.3285	0.824	0.09836	0.04905	7.203e-05		Imputed	0.3919	0.9485	0.07816	0.4988		0.0008853	0.0005	0.868
6	32400070	rs9268606	HLA-DRA	intergenic	NA	NA	A	G	Genotyped	0.3387	0.6244	0.07596	0.000506378	0.3285	0.824	0.09836	0.04905	7.203e-05		Genotyped	0.392	0.9481	0.07818	0.4954		0.0008748	0.0005	0.868
6	32400190	rs7762370	HLA-DRA	intergenic	NA	NA	C	T	Genotyped	0.1397	1.611	0.0936	6.65887e-05	0.1715	1.55	0.1246	0.0004371	1.195e-07		Genotyped	0.04329	0.7633	0.2031	0.1836		0.003945	0.0031	0.827
6	32400538	rs9268607	HLA-DRA	intergenic	NA	NA	G	A	Genotyped	0.3387	0.6244	0.07596	0.000506378	0.3285	0.824	0.09836	0.04905	7.203e-05		Genotyped	0.3918	0.9489	0.07817	0.5025		0.0008995	0.0005	0.868
6	32400865	rs9268608	HLA-DRA	intergenic	NA	NA	T	C	Genotyped	0.3394	0.6207	0.07588	0.000453237	0.3285	0.824	0.09836	0.04905	6.513e-05		Genotyped	0.3918	0.9489	0.07817	0.5025		0.0008456	0.0004	0.872
6	32401261	rs9268609	HLA-DRA	intergenic	NA	NA	A	G	Genotyped	0.3387	0.6244	0.07596	0.000506378	0.3285	0.824	0.09836	0.04905	7.203e-05		Imputed	0.3918	0.9489	0.07817	0.5025		0.0008995	0.0005	0.868
6	32401263	rs9268610	HLA-DRA	intergenic	NA	NA	C	T	Imputed	0.3387	0.6244	0.07596	0.000506378	0.3285	0.824	0.09836	0.04905	7.203e-05		Imputed	0.3918	0.9489	0.07817	0.5025		0.0008995	0.0005	0.868
6	32401327	rs7356880	HLA-DRA	intergenic	NA	NA	T	C	Genotyped	0.1397	1.611	0.0936	6.65887e-05	0.1715	1.55	0.1246	0.0004371	1.195e-07		Genotyped	0.04329	0.7633	0.2031	0.1836		0.003945	0.0031	0.827
6	32401889	rs17202745	HLA-DRA	intergenic	NA	NA	A	G	Imputed	0.1232	1.692	0.09805	2.96556e-05	0.1481	1.646	0.1337	0.0001924	2.548e-08		Imputed	0.0112	0.9604	0.3556	0.9096		9.294e-05	0.3068	0.154
6	32401996	rs1987305	HLA-DRA	intergenic	NA	NA	T	G	Imputed	0.3387	0.6244	0.07596	0.000506378	0.3283	0.8251	0.09835	0.05062	7.444e-05		Imputed	0.3917	0.9494	0.07814	0.5063		0.0009307	0.0005	0.869
6	32402225	rs960736	HLA-DRA	intergenic	NA	NA	C	T	Imputed	0.3387	0.6244	0.07596	0.000506378	0.3283	0.8251	0.09835	0.05062	7.444e-05		Imputed	0.3917	0.9494	0.07814	0.5063		0.0009307	0.0005	0.869
6	32402440	rs7753264	HLA-DRA	intergenic	NA	NA	G	A	Genotyped	0.338	0.618	0.0762	0.000367292	0.3285	0.824	0.09836	0.04905	5.384e-05		Genotyped	0.3918	0.9489	0.07817	0.5025		0.0007525	0.0003	0.874
6	32402464	rs7773756	HLA-DRA	intergenic	NA	NA	C	T	Genotyped	0.3394	0.6244	0.07598	0.00045717	0.3285	0.824	0.09836	0.04905	6.565e-05		Genotyped	0.3918	0.9489	0.07817	0.5025		0.0008497	0.0005	0.868
6	32402686	rs3135334	HLA-DRA	intergenic	NA	NA	C	T	Genotyped	0.1837	1.534	0.08345	1.30819e-05	0.215	1.466	0.1139	0.0007816	3.776e-08		Genotyped	0.1858	1.272	0.09457	0.01087		1.032e-08	0.3191	0.125
6	32402692	rs9268613	HLA-DRA	intergenic	NA	NA	T	C	Genotyped	0.3387	0.6244	0.07596	0.000506378	0.3285	0.824	0.09836	0.04905	7.203e-05		Genotyped	0.3918	0.9489	0.07817	0.5025		0.0008995	0.0005	0.868
6	32402889	rs9268615	HLA-DRA	intergenic	NA	NA	A	G	Genotyped	0.3394	0.6244	0.07599	0.000439569	0.33	0.8127	0.09853	0.03525	4.487e-05		Genotyped	0.3947	0.9423	0.07815	0.4471		0.0005349	0.0007	0.863
6	32405044	rs9268626	HLA-DRA	intergenic	NA	NA	C	G	Genotyped	0.1006	0.5185	0.13	7.60375e-05	0.091	0.6619	0.1656	0.01269	3.079e-06		Imputed	0.04243	0.7554	0.2046	0.1705		1.648e-05	0.2371	0.305
6	32406085	rs9268629	HLA-DRA	near-gene-5	NA	NA	T	G	Imputed	0.09902	0.5401	0.1292	0.00026967	0.09168	0.6822	0.1641	0.01982	1.588e-05		Imputed	0.05341	0.7897	0.1794	0.1881		5.845e-05	0.1982	0.382
6	32406342	rs3129871	HLA-DRA	near-gene-5	NA	NA	C	A	Genotyped	0.4504	0.6098	0.07113	0.000138038	0.4395	0.8184	0.09262	0.03045	1.33e-05		Genotyped	0.6513	0.896861	0.07938	0.1697		4.393e-05	0.0007	0.861
6	32406473	rs9268633	HLA-DRA	near-gene-5	NA	NA	A	G	Genotyped	0.1844	1.542	0.08346	8.65099e-06	0.215	1.466	0.1139	0.0007816	2.497e-08		Genotyped	0.1858	1.272	0.09457	0.01087		7.581e-09	0.3017	0.165
6	32406530	rs9268634	HLA-DRA	near-gene-5	NA	NA	A	G	Genotyped	0.3408	0.6244	0.07586	0.000628898	0.3285	0.824	0.09836	0.04905	8.776e-05		Genotyped	0.3918	0.9489	0.07817	0.5025		0.001016	0.0005	0.868
6	32406704	rs3763321	HLA-DRA	near-gene-5	NA	NA	T	G	Imputed	0.1858	1.554	0.08377	1.16161e-05	0.2146	1.465	0.1144	0.0008396	3.585e-08		Imputed	0.1998	1.219	0.09384	0.03462		5.054e-08	0.1448	0.483
6	32406807	rs3763322	HLA-DRA	near-gene-5	NA	NA	A	G	Imputed	0.3242	0.697	0.07587	0.000100095	0.3052	0.7771	0.102	0.01341	4.214e-06		Imputed	0.4044	0.961	0.07817	0.6109		0.0002521	0.0119	0.774
6	32407709	rs14004	HLA-DRA	utr-5	NA	NA	A	C	Genotyped	0.3254	0.6932	0.07577	8.82078e-05	0.3065	0.781	0.1017	0.01501	4.201e-06		Genotyped	0.4044	0.9608	0.07818	0.6093		0.0002487	0.0105	0.78
6	32408527	rs9268645	HLA-DRA	intron	NA	NA	G	C	Genotyped	0.3387	0.6271	0.07598	0.000536112	0.3285	0.8326	0.09852	0.063	9.905e-05		Genotyped	0.3921	0.9472	0.0781	0.4876		0.001032	0.0006	0.865
6	32408917	rs3129880	HLA-DRA	intron	NA	NA	T	C	Imputed	0.1823	1.562	0.08334	3.01344e-06	0.2156	1.396	0.114	0.003446	3.868e-08		Imputed	0.2005	1.214	0.09401	0.03915		7.225e-08	0.1336	0.503
6	32409046	rs9268651	HLA-DRA	intron	NA	NA	A	G	Imputed	0.09748	0.4966	0.1327	4.44186e-05	0.08853	0.6282	0.1702	0.006305	9.167e-07		Imputed	0.04225	0.7586	0.2047	0.1771		7.987e-06	0.1913	0.395
6	32409242	rs3135392	HLA-DRA	intron	NA	NA	A	C	Genotyped	0.4015	1.168	0.06953	0.000629027	0.423	1.398	0.09476	0.0004027	1.255e-06		Genotyped	0.3758	0.9166	0.07982	0.2751		0.006401	0.0023	0.835
6	32409305	rs6926374	HLA-DRA	intron	NA	NA	G	A	Genotyped	0.5021	0.671592	0.0701	1.11052e-08	0.467	0.7271	0.0921	0.0005405	2.839e-11		Genotyped	0.471	0.9105	0.0763	0.2193		1.714e-08	0.0114	0.777
6	32409656	rs9268657	HLA-DRA	intron	NA	NA	A	G	Genotyped	0.264	0.6219	0.08288	7.54369e-06	0.2515	0.7253	0.1088	0.003159	8.449e-08		Genotyped	0.3905	0.9556	0.07809	0.5608		2.078e-05	0.0007	0.863
[truncated: 3,336 more rows]
